# Supplementary material for: Transcriptome Sequencing of Listeria monocytogenes Reveals Major Gene Expression Changes in Response to Lactic Acid Stress Exposure but a Less Pronounced Response to Oxidative Stress
Source: Front Microbiol. 2020 Jan 21;10:3110. doi: 10.3389/fmicb.2019.03110 (PMC6985202; doi:10.3389/fmicb.2019.03110)
Supplement: Supplementary file 3 [file Table_1.xlsx]

## Sheet: 6179 H2O2 chromosome
Supplementary Table S1: DeSeq2 results from L. monocytogenes 6179 chromosomal and plasmid genes in response to 30 minutes exposure to lactic acid and hydrogen peroxide stress.
Feature	Gene	Product	Member of SigB Regulon	EGDe Locus Tag	R479a Locus Tag	log2FoldChange	Q-Value
LM6179_0183	bglC	aryl-phospho-beta-d-glucosidase	NO	lmo2761	LMR479a_2900	-1.29615	4.60461e-11
LM6179_2036	glnR	transcriptional regulator (nitrogen metabolism)	NO	lmo1298	LMR479a_1382	-1.25656	4.66863e-09
LM6179_2319	ytwI	putative integral membrane protein	NO	lmo1568	LMR479a_1662	1.00529	4.57154e-08
LM6179_1818		conserved protein of unknown function	YES	lmo2454	LMR479a_2579	1.01161	1.44835e-07
LM6179_2037	glnA	glutamine synthetase	YES	lmo1299	LMR479a_1383	-1.16317	1.03185e-06
LM6179_2165	bilEA	BilEA	YES	lmo1421	LMR479a_1510	1.14331	1.89878e-06
LM6179_3001		conserved protein of unknown function	NO	lmo2221	LMR479a_2335	0.861395	2.81106e-06
LM6179_2390	yocD	putative carboxypeptidase	NO	lmo1638	LMR479a_1735	1.01823	9.07967e-06
LM6179_2317	citC	isocitrate dehydrogenase	NO	lmo1566	LMR479a_1660	1.07422	1.31771e-05
LM6179_1716	uvrA	excinuclease ABC (subunit A)	NO	lmo2488	LMR479a_2613	0.823595	1.66197e-05
LM6179_2166		conserved membrane protein of unknown function	YES	lmo1422	LMR479a_1511	1.01441	3.99085e-05
LM6179_2979	ohrR	transcriptional regulator sensing organic peroxides	NO	lmo2200	LMR479a_2313	1.04131	5.30633e-05
LM6179_3010		putative Arsenate reductase	YES	lmo2230	LMR479a_2344	1.11307	5.71207e-05
LM6179_2318	citZ	citrate synthase II	NO	lmo1567	LMR479a_1661	0.980231	7.7968e-05
LM6179_0763		conserved exported protein of unknown function	YES	lmo0460	#N/A	-0.617867	9.95277e-05
LM6179_0962		Acetyltransferase	NO	lmo0652	LMR479a_0669	0.571755	0.0001468
LM6179_1160	artR	High affinity arginine ABC transporter (ATP-binding protein)	NO	lmo0848	LMR479a_0866	0.539064	0.000149154
LM6179_2978	ohrA	peroxiredoxin	NO	lmo2199	LMR479a_2312	1.05622	0.000181773
LM6179_2635	ccpN	negative regulator of gluconeogenesis	NO	lmo1865	LMR479a_1975	0.783183	0.00022892
LM6179_0712	pps	putative PEP-dependent enzyme	NO	lmo0411	LMR479a_0421	0.53558	0.000384678
LM6179_1715	uvrB	excinuclease ABC (subunit B)	NO	lmo2489	LMR479a_2614	0.770705	0.00038799
LM6179_0747	msrR	Regulatory protein msrR	NO	lmo0443	LMR479a_0452	-0.602495	0.000603635
LM6179_0447		conserved protein of unknown function	NO	lmo0157	LMR479a_0166	0.566946	0.00064461
LM6179_1447		conserved protein of unknown function	YES	lmo1140	LMR479a_1161	0.709831	0.00064461
LM6179_2264		conserved protein of unknown function	YES	lmo1518	LMR479a_1611	0.557801	0.000694743
LM6179_2637	ppdK	Pyruvate, phosphate dikinase	NO	lmo1867	LMR479a_1977	0.830492	0.000716431
LM6179_0232		conserved exported protein of unknown function	NO	lmo2812	LMR479a_2949	-1.02994	0.000751197
LM6179_3002		conserved protein of unknown function	NO	lmo2222	LMR479a_2336	0.780592	0.000898514
LM6179_2745	dinB	DNA polymerase IV	NO	lmo1975	LMR479a_2085	0.828683	0.00091699
LM6179_0248		conserved protein of unknown function	NO	lmo2828	LMR479a_2966	0.903304	0.00131533
LM6179_1372	pdhB	pyruvate dehydrogenase (E1 beta subunit)	NO	lmo1053	LMR479a_1081	-0.642459	0.00138076
LM6179_0297	bglH	aryl-phospho-beta-d-glucosidase	NO	lmo0018	LMR479a_0018	-0.82474	0.00163369
LM6179_1371	pdhA	pyruvate dehydrogenase (E1 alpha subunit)	YES	lmo1052	LMR479a_1080	-0.618694	0.00163369
LM6179_2393	citB	aconitate hydratase (aconitase)	NO	lmo1641	LMR479a_1738	0.968391	0.00163369
LM6179_1625		conserved protein of unknown function	NO	lmo2574	LMR479a_2702	0.54542	0.0024277
LM6179_2392		conserved membrane protein of unknown function	NO	lmo1640	LMR479a_1737	0.913652	0.0024277
LM6179_2342	argC	N-acetylglutamate gamma-semialdehyde dehydrogenase	NO	lmo1591	LMR479a_1685	-0.952292	0.00286808
LM6179_2042	lexA	transcriptional repressor of the SOS regulon	NO	lmo1302	LMR479a_1386	0.677878	0.00321055
LM6179_3048	addB	ATP-dependent deoxyribonuclease (subunit B)	NO	lmo2268	LMR479a_2382	0.514967	0.00321055
LM6179_2686	pfl	Formate acetyltransferase	NO	lmo1917	LMR479a_2026	-0.866287	0.00329061
LM6179_misc_RNA_43		LhrC	NO	#N/A	#N/A	0.832894	0.00329061
LM6179_0112	dhaM	PTS-dependent dihydroxyacetone kinase, phosphotransferase subunit dhaM	YES	lmo2697	LMR479a_2835	0.770709	0.0036068
LM6179_0963		conserved membrane protein of unknown function	NO	lmo0653	LMR479a_0670	0.480088	0.00451268
LM6179_1334		putative PTS system, glucose-specific, IIA component	NO	lmo1017	LMR479a_1043	0.469007	0.00584856
LM6179_2184	sodA	superoxide dismutase	YES	lmo1439	LMR479a_1528	0.792656	0.00801594
LM6179_2391		DNA-3-methyladenine glycosylase I	NO	lmo1639	LMR479a_1736	0.849328	0.00852966
LM6179_1374	pdhD	dihydrolipoamide dehydrogenase E3 subunit of both pyruvate dehydrogenase and 2-oxoglutarate dehydrogenase complexes	NO	lmo1055	LMR479a_1083	-0.550497	0.00866367
LM6179_2877	pta	phosphotransacetylase	NO	lmo2103	LMR479a_2214	-0.545779	0.00866367
LM6179_0986		conserved protein of unknown function	NO	lmo0675	LMR479a_0693	-0.57035	0.00943307
LM6179_2168	mntH	putative manganese transport protein mntH	NO	lmo1424	LMR479a_1513	-0.805437	0.00981218
LM6179_2871		Transcriptional regulator	NO	lmo2100	LMR479a_2211	0.621423	0.00981218
LM6179_3047	addA	ATP-dependent deoxyribonuclease (subunit A)	NO	lmo2267	LMR479a_2381	0.525191	0.00981218
LM6179_1333	opuAC	glycine betaine ABC transporter (glycine betaine-binding lipoprotein)	YES	lmo1016	LMR479a_1042	0.485189	0.0112813
LM6179_0907		conserved protein of unknown function	YES	lmo0602	LMR479a_0614	0.684379	0.0118508
LM6179_2990		conserved protein of unknown function	YES	lmo2210	LMR479a_2324	0.623927	0.0118508
LM6179_2122	lisK	LisK	YES	lmo1378	LMR479a_1466	0.545155	0.0124147
LM6179_2142	recA	multifunctional SOS repair factor	NO	lmo1398	LMR479a_1486	0.677336	0.0127078
LM6179_2325	dnaE	DNA polymerase III (alpha subunit)	NO	lmo1574	LMR479a_1668	0.4317	0.0127078
LM6179_1097		Sigma54-associated activator ManR	NO	lmo0785	LMR479a_0804	-0.663167	0.0135418
LM6179_0514	cysK	cysteine synthase	NO	lmo0223	LMR479a_0232	0.575817	0.0147962
LM6179_0584	nrdD	anaerobic ribonucleoside-triphosphate reductase	NO	lmo0279	LMR479a_0298	-0.547919	0.0147962
LM6179_0766		Cell wall surface anchor family protein	YES	lmo0463	#N/A	-0.611685	0.0147962
LM6179_1107	ywnB	putative oxidoreductase	YES	lmo0794	LMR479a_0813	0.58499	0.0147962
LM6179_3069	ytlI	transcriptional regulator (LysR family)	NO	lmo2352	LMR479a_2471	0.522222	0.0147962
LM6179_3046		Fumarylacetoacetate hydrolase family protein	NO	lmo2266	LMR479a_2380	0.577452	0.0153463
LM6179_0111	dhaL	PTS-dependent dihydroxyacetone kinase, ADP-binding subunit dhaL	YES	lmo2696	LMR479a_2834	0.733233	0.0154592
LM6179_0110	dhaK	dihydroxyacetone kinase, N-terminal domain	YES	lmo2695	LMR479a_2833	0.709441	0.0159495
LM6179_1111	lysP	lysine transporter	NO	lmo0798	LMR479a_0817	-0.803813	0.0172845
LM6179_2565	ylqC	putative RNA binding protein	NO	lmo1796	LMR479a_1906	-0.606434	0.0172845
LM6179_0999		Glycosyl transferase	NO	lmo0688	LMR479a_0706	-0.545242	0.0175784
LM6179_2316	polA	DNA polymerase I	YES	lmo1565	LMR479a_1659	0.44666	0.0175784
LM6179_1276		conserved protein of unknown function	NO	lmo0960	LMR479a_0984	-0.588033	0.021317
LM6179_2872	pdxS	glutamine amidotransferase for pyridoxal phosphate synthesis; pyridoxal 5'-phosphate synthase complex, synthase subunit	NO	lmo2101	LMR479a_2212	0.467859	0.0225159
LM6179_0987		Flagellar biosynthesis protein FliP	NO	lmo0676	LMR479a_0694	-0.622033	0.0277224
LM6179_1373	pdhC	pyruvate dehydrogenase (dihydrolipoamide acetyltransferase E2 subunit)	NO	lmo1054	LMR479a_1082	-0.559169	0.0277224
LM6179_2998		conserved membrane protein of unknown function	NO	lmo2218	LMR479a_2332	-0.415972	0.0277224
LM6179_2861		Lipase	NO	lmo2089	LMR479a_2201	0.472963	0.0285283
LM6179_0765		conserved exported protein of unknown function	YES	lmo0462	#N/A	-0.545241	0.0286342
LM6179_0781	rlmN	23S rRNA m2A2503 methyltransferase	NO	lmo0482	LMR479a_0489	-0.361742	0.0289219
LM6179_2550	exoA	apurinic/apyrimidinic endonuclease	NO	lmo1782	LMR479a_1890	0.600527	0.0289246
LM6179_0867	hisI	fragment of phosphoribosyl-AMP cyclohydrolase; phosphoribosyl-ATP pyrophosphohydrolase (part 1)	NO	lmo0562	LMR479a_0574	0.573461	0.0312626
LM6179_0767		conserved protein of unknown function	YES	lmo0464	#N/A	-0.571963	0.033036
LM6179_1912		conserved protein of unknown function	NO	#N/A	#N/A	0.664042	0.033036
LM6179_2566	rpsP	ribosomal protein S16 (BS17)	NO	lmo1797	LMR479a_1907	-0.605177	0.033036
LM6179_0898		conserved membrane protein of unknown function	YES	lmo0593	LMR479a_0605	-0.465427	0.0333724
LM6179_0104	mgtB	Magnesium-transporting ATPase, P-type 1	NO	lmo2689	LMR479a_2827	-0.487289	0.0338658
LM6179_0828		conserved membrane protein of unknown function	YES	lmo0523	LMR479a_0535	-0.626152	0.0338658
LM6179_2821		conserved protein of unknown function	NO	lmo2050	LMR479a_2161	0.611959	0.034603
LM6179_2636	yqfL	positive regulator of gluconeogenesis	YES	lmo1866	LMR479a_1976	0.621782	0.0353294
LM6179_1121		Spermidine/putrescine ABC transporter, permease protein	YES	lmo0808	LMR479a_0826	-0.393653	0.0360338
LM6179_1628		conserved protein of unknown function	YES	lmo2571	LMR479a_2699	0.660786	0.0382205
LM6179_0156		conserved protein of unknown function	NO	lmo2742	LMR479a_2879	0.600155	0.0385077
LM6179_tRNA24		Gln tRNA	NO	#N/A	#N/A	-0.618762	0.0385077
LM6179_2044	yneA	Cell division suppressor protein YneA	NO	lmo1303	LMR479a_1387	0.75698	0.0400529
LM6179_1140		conserved membrane protein of unknown function	NO	lmo0826	LMR479a_0844	-0.376502	0.0414871
LM6179_0753		conserved membrane protein of unknown function	NO	lmo0452	LMR479a_0462	0.443839	0.0425697
LM6179_1300	gpo	Glutathione peroxidase	NO	lmo0983	LMR479a_1009	0.56172	0.0431485
LM6179_1317		conserved protein of unknown function	NO	lmo1000	LMR479a_1026	0.469487	0.0431485
LM6179_2671	panB	ketopantoate hydroxymethyltransferase	YES	lmo1902	LMR479a_2011	-0.470436	0.0431485
LM6179_1228	yrhG	putative formate/nitrite transporter	NO	lmo0912	LMR479a_0935	-0.621759	0.0441163
LM6179_2121	ykoG	two-component response regulator [YkoH]	NO	lmo1377	LMR479a_1465	0.389312	0.045596
LM6179_2934	BDS	Alkyl/aryl-sulfatase BDS1	YES	lmo2157	LMR479a_2269	0.639191	0.045596
LM6179_1355	yoaT	putative integral inner membrane protein	NO	lmo1037	LMR479a_1064	-0.655682	0.0483719
LM6179_1838		conserved protein of unknown function	NO	lmo2437	LMR479a_2562	0.453007	0.0501657
LM6179_0679		conserved protein of unknown function	NO	lmo0377	LMR479a_0387	0.372048	0.0502023
LM6179_2630	msrA	peptide methionine S-sulfoxide reductase	NO	lmo1860	LMR479a_1970	0.419433	0.0525648
LM6179_1290	dltA	D-alanine:D-alanyl-carrier protein ligase	NO	lmo0974	LMR479a_0999	-0.637262	0.0526936
LM6179_1880	yhfK	Uncharacterized sugar epimerase yhfK	YES	lmo2391	LMR479a_2515	0.58317	0.0592226
LM6179_2621	ctpA	carboxy-terminal processing protease	NO	lmo1851	LMR479a_1961	-0.345332	0.0592226
LM6179_0089	uvrX	putative UV-damage repair protein uvrX	NO	lmo2676	LMR479a_2812	0.664067	0.062854
LM6179_0841	licH	6-phospho-beta-glucosidase	NO	lmo0536	LMR479a_0548	-0.578285	0.0633041
LM6179_2160		conserved membrane protein of unknown function	NO	lmo1416	LMR479a_1505	-0.493675	0.0638463
LM6179_tRNA19		Gln tRNA	NO	#N/A	#N/A	-0.641175	0.0664165
LM6179_1813	gapA	glyceraldehyde-3-phosphate dehydrogenase	YES	lmo2459	LMR479a_2584	0.462823	0.0704397
LM6179_1375		conserved protein of unknown function	NO	lmo1056	LMR479a_1084	-0.47063	0.0707773
LM6179_0609	bbvIM	restriction modification system LmoJ2M	NO	#N/A	#N/A	0.371348	0.0708512
LM6179_0989		Flagellar biosynthesis protein FliR	NO	lmo0678	LMR479a_0696	-0.624684	0.0708512
LM6179_1145		conserved protein of unknown function	NO	lmo0833	LMR479a_0851	-0.592045	0.0708512
LM6179_1979		conserved protein of unknown function	NO	lmo1245	LMR479a_1325	0.562841	0.0708512
LM6179_2314	coaE	dephosphocoenzyme A kinase	NO	lmo1563	LMR479a_1657	0.428085	0.0708512
LM6179_0745		Penicillin-binding protein	NO	lmo0441	LMR479a_0450	-0.471914	0.0713164
LM6179_0547	rplJ	ribosomal protein L10 (BL5)	NO	lmo0250	LMR479a_0262	-0.534055	0.0713971
LM6179_0589	metN	methionine ABC transporter (ATP-binding protein)	NO	lmo0284	LMR479a_0303	-0.382692	0.0713971
LM6179_2569		exported protein of unknown function	NO	lmo1799	LMR479a_1909	0.533954	0.0713971
LM6179_1332	opuAB	glycine betaine ABC transporter (permease)	YES	lmo1015	LMR479a_1041	0.416453	0.0724019
LM6179_0996	motA	motility protein A; MotA component of the stator flagellum complex	NO	lmo0685	LMR479a_0703	-0.615732	0.0788867
LM6179_0188		Phosphosugar-binding transcriptional regulator	NO	lmo2766	LMR479a_2905	-0.402788	0.0802672
LM6179_2895	ybbP	putative enzyme with DAC domain protein	NO	lmo2120	LMR479a_2231	-0.355032	0.0815503
LM6179_1814	pgk	phosphoglycerate kinase	YES	lmo2458	LMR479a_2583	0.49175	0.0850981
LM6179_tRNA25		Gly tRNA	NO	#N/A	#N/A	-0.572785	0.0850981
LM6179_1541	trxA	thioredoxin	NO	lmo1233	LMR479a_1254	0.434141	0.0853537
LM6179_1039	glmS	L-glutamine-D-fructose-6-phosphate amidotransferase	NO	lmo0727	LMR479a_0745	0.484207	0.0854428
LM6179_1137	yvgN	glyoxal/methylglyoxal reductase	NO	lmo0823	LMR479a_0841	0.509785	0.0854428
LM6179_tRNA23		His tRNA	NO	#N/A	#N/A	-0.539862	0.0856641
LM6179_2041		Acetyltransferase	NO	lmo1301	LMR479a_1385	0.542229	0.0857009
LM6179_1987	yxkD	efflux transporter	NO	lmo1252	LMR479a_1333	0.537283	0.089371
LM6179_1000	cheV	Chemotaxis protein CheV	NO	lmo0689	LMR479a_0707	-0.583528	0.0898292
LM6179_0869	hisA	phosphoribosylformimino-5-aminoimidazole carboxamide ribotide isomerase	NO	lmo0564	LMR479a_0576	0.47289	0.0952012
LM6179_1246	lplJ	lipoate-protein ligase	NO	lmo0931	LMR479a_0953	0.360005	0.0952012
LM6179_0597		Serine protease	YES	lmo0292	LMR479a_0311	0.575162	0.09572
LM6179_0990		Flagellar biosynthesis protein FlhB	NO	lmo0679	LMR479a_0697	-0.577834	0.0971376
LM6179_1548	ysnB	phosphoesterase	NO	lmo1240	LMR479a_1261	-0.33646	0.0971376
LM6179_1095	manX	fragment of fused mannose-specific PTS enzymes: IIA component ; IIB component (part 2)	YES	lmo0783	LMR479a_0802	0.615487	0.0979703
LM6179_1627		conserved protein of unknown function	YES	lmo2572	LMR479a_2700	0.567401	0.0979703
LM6179_3052	fruA	phosphotransferase system (PTS) fructose-specific enzyme IIABC component	NO	lmo2335	LMR479a_2454	-0.316134	0.0982152
LM6179_2479	licB	phosphotransferase system (PTS) lichenan-specific enzyme IIB component	NO	lmo1720	LMR479a_1824	-0.491303	0.0989774
LM6179_3045		conserved membrane protein of unknown function	NO	lmo2265	LMR479a_2379	0.499139	0.101062
LM6179_1299	yhfE	putative endoglucanase	NO	lmo0982	LMR479a_1008	0.385614	0.101741
LM6179_1522	lytG	Exo-glucosaminidase lytG	NO	lmo1215	LMR479a_1236	-0.365111	0.101741
LM6179_misc_RNA_44		LhrC	NO	#N/A	#N/A	0.557672	0.101741
LM6179_2905	ydaO	putative metabolite transporter	YES	lmo2130	LMR479a_2241	-0.295159	0.105179
LM6179_0826	licH	6-phospho-beta-glucosidase	NO	lmo0521	LMR479a_0533	0.378714	0.107866
LM6179_0244		D-isomer specific 2-hydroxyacid dehydrogenase	NO	lmo2824	LMR479a_2962	0.335904	0.110915
LM6179_1133		conserved protein of unknown function	YES	lmo0819	LMR479a_0837	0.383072	0.110915
LM6179_1817	eno	enolase	YES	lmo2455	LMR479a_2580	0.431409	0.110915
LM6179_2873	pdxT	glutamine amidotransferase for pyridoxal phosphate synthesis; pyridoxal 5'-phosphate synthase complex, Glutamine amidotransferase subunit PdxT	NO	#N/A	#N/A	0.437641	0.113454
LM6179_1142	fbp	fructose-1,6-bisphosphatase	YES	lmo0830	LMR479a_0848	0.420721	0.117091
LM6179_0165		ABC transporter	NO	lmo2751	LMR479a_2888	0.468451	0.117392
LM6179_1120	potA	Spermidine/putrescine import ATP-binding protein PotA	NO	lmo0807	LMR479a_0825	-0.378157	0.11771
LM6179_1331	opuAA	glycine betaine ABC transporter (ATP-binding protein)	YES	lmo1014	LMR479a_1040	0.409794	0.118153
LM6179_3022	adaB	O6-methylguanine-DNA methyltransferase	NO	lmo2242	LMR479a_2356	0.516684	0.11873
LM6179_2654	xpt	xanthine phosphoribosyltransferase	NO	lmo1885	LMR479a_1994	0.499325	0.120759
LM6179_2315	mutM	formamidopyrimidine-DNA glycosidase	NO	lmo1564	LMR479a_1658	0.374735	0.121551
LM6179_2837		conserved protein of unknown function	YES	lmo2066	LMR479a_2177	-0.586811	0.121551
LM6179_2840	groES	chaperonin small subunit	NO	lmo2069	LMR479a_2180	0.546437	0.121551
LM6179_0834	ydaM	putative glycosyltransferase associated to biofilm formation	YES	lmo0529	LMR479a_0541	-0.334897	0.125122
LM6179_1815	tpiA	triose phosphate isomerase	YES	lmo2457	LMR479a_2582	0.454704	0.13042
LM6179_0185		conserved membrane protein of unknown function	NO	lmo2763	LMR479a_2902	-0.5183	0.133084
LM6179_1159		Glutamine ABC transporter	NO	lmo0847	LMR479a_0865	0.421757	0.133084
LM6179_0957		conserved membrane protein of unknown function	YES	lmo0647	LMR479a_0663	-0.605444	0.136854
LM6179_0585	nrdG	anaerobic ribonucleotide reductase activating protein	NO	lmo0280	LMR479a_0299	-0.505427	0.138749
LM6179_1859		conserved exported protein of unknown function	NO	lmo2416	LMR479a_2539	-0.579591	0.142518
LM6179_2982		N-acetylmuramoyl-L-alanine amidase, family 4	YES	lmo2203	LMR479a_2316	0.524013	0.147068
LM6179_1984		conserved membrane protein of unknown function	NO	lmo1250	LMR479a_1330	0.394371	0.152117
LM6179_2354	ykuU	putative 2-cys peroxiredoxin	YES	lmo1604	LMR479a_1700	-0.388606	0.152117
LM6179_2409	rpsB	ribosomal protein S2	NO	lmo1658	LMR479a_1757	-0.324839	0.152117
LM6179_2568		Peptidoglycan binding protein (fragment)	NO	lmo1799	LMR479a_1909	0.440436	0.152117
LM6179_3079		conserved protein of unknown function	NO	lmo2361	LMR479a_2481	-0.373041	0.152117
LM6179_1135		conserved exported protein of unknown function	YES	lmo0821	LMR479a_0839	0.423923	0.152625
LM6179_0988	fliQ	Flagellar biosynthesis protein FliQ	NO	lmo0677	LMR479a_0695	-0.547622	0.153175
LM6179_2330	ald	L-alanine dehydrogenase	NO	lmo1579	LMR479a_1673	0.375253	0.153175
LM6179_0245	serC	phosphoserine aminotransferase	NO	lmo2825	LMR479a_2963	0.307646	0.15399
LM6179_1495		conserved protein of unknown function	NO	lmo1188	LMR479a_1209	-0.293288	0.156629
LM6179_tRNA47		Ser tRNA	NO	#N/A	#N/A	-0.566053	0.156629
LM6179_1221	gor	glutathione oxidoreductase	NO	lmo0906	LMR479a_0928	0.313022	0.15889
LM6179_0101		Cell division protein	NO	lmo2687	LMR479a_2824	-0.521171	0.158911
LM6179_0166	yfiC	putative ABC transporter (ATP-binding protein)	NO	lmo2752	LMR479a_2889	0.427007	0.161812
LM6179_1115	relQ	(p)ppGpp synthetase	NO	lmo0802	LMR479a_0820	0.421497	0.161812
LM6179_0443	znuA	Zn(II)-binding lipoprotein	NO	lmo0153	LMR479a_0162	-0.534111	0.162959
LM6179_0460		conserved protein of unknown function	YES	lmo0170	LMR479a_0179	0.358776	0.164807
LM6179_0129	cydD	ABC membrane transporter (ATP-binding protein) required for cytochrome bb' function	NO	lmo2715	LMR479a_2852	-0.33903	0.165143
LM6179_0998		conserved protein of unknown function	NO	lmo0687	LMR479a_0705	-0.463858	0.165143
LM6179_0498	ybjQ	conserved hypothetical protein	NO	lmo0208	LMR479a_0217	0.348314	0.166764
LM6179_0950		conserved protein of unknown function	NO	lmo0640	LMR479a_0656	0.282169	0.166764
LM6179_1094	levF	phosphotransferase system (PTS) fructose-specific enzyme IIC component	YES	lmo0782	LMR479a_0801	0.549676	0.167633
LM6179_1983		conserved protein of unknown function	NO	lmo1249	LMR479a_1329	0.488522	0.167633
LM6179_3030	pit	low-affinity inorganic phosphate transporter	NO	lmo2249	LMR479a_2364	-0.357336	0.167633
LM6179_0369		conserved protein of unknown function	NO	lmo0077	LMR479a_0087	-0.470037	0.167795
LM6179_2244	yrrM	putative acyl-CoA O-methyltransferase	NO	lmo1498	LMR479a_1591	-0.35393	0.167795
LM6179_tRNA46		Asn tRNA	NO	#N/A	#N/A	-0.545671	0.170532
LM6179_2468	ykuP	putative flavodoxin-2	NO	lmo1710	LMR479a_1814	-0.349078	0.176269
LM6179_tRNA38		Met tRNA	NO	#N/A	#N/A	-0.453099	0.17644
LM6179_1167	ddl	D-alanyl-D-alanine ligase A	NO	lmo0855	LMR479a_0874	-0.298011	0.176632
LM6179_2183	pbpA	transpeptidase (penicillin-binding protein 2A)	NO	lmo1438	LMR479a_1527	0.264742	0.176632
LM6179_1881	yumC	ferredoxin-NADP+ reductase	NO	lmo2390	LMR479a_2514	0.4386	0.181627
LM6179_1805		Gp27	NO	#N/A	#N/A	0.547315	0.184162
LM6179_2500		Predicted protein	NO	LISIN_1798	LMR479a_1845	-0.563321	0.184638
LM6179_1335		CutC family protein	YES	lmo1018	LMR479a_1044	-0.421203	0.185057
LM6179_2859		conserved membrane protein of unknown function	NO	lmo2087	LMR479a_2199	0.516593	0.185057
LM6179_0162	ydaG	General stress protein 26	YES	lmo2748	LMR479a_2885	0.504574	0.187868
LM6179_2894		conserved exported protein of unknown function	NO	lmo2119	LMR479a_2230	-0.27624	0.187868
LM6179_2691	ypiA	conserved hypothetical protein	NO	lmo1922	LMR479a_2031	0.322065	0.196212
LM6179_0442		conserved exported protein of unknown function	NO	lmo0152	LMR479a_0161	0.295014	0.198401
LM6179_1842		Tributyrin esterase	NO	lmo2433	LMR479a_2557	0.441756	0.199347
LM6179_1122		Spermidine/putrescine ABC transporter	NO	lmo0809	LMR479a_0827	-0.318739	0.201236
LM6179_1856	metN	methionine ABC transporter (ATP-binding protein)	NO	lmo2419	LMR479a_2542	-0.359318	0.201236
LM6179_0512	hslO	disulfide bond chaperone (heat shock protein HSP33)	YES	lmo0222	LMR479a_0231	0.311235	0.201773
LM6179_0866	hisI	fragment of phosphoribosyl-AMP cyclohydrolase; phosphoribosyl-ATP pyrophosphohydrolase (part 2)	NO	lmo0561	LMR479a_0573	0.389108	0.203505
LM6179_1051	bglH	aryl-phospho-beta-d-glucosidase	NO	lmo0739	LMR479a_0758	0.385548	0.203505
LM6179_1717		conserved protein of unknown function	NO	lmo2487	LMR479a_2612	0.29463	0.203505
LM6179_0189		conserved membrane protein of unknown function	NO	lmo2767	LMR479a_2906	-0.29197	0.206679
LM6179_1863	sufU	iron-sulfur cluster assembly scaffold protein	NO	lmo2412	LMR479a_2535	0.311746	0.206679
LM6179_0424		Ser/Thr protein phosphatase	NO	lmo0130	LMR479a_0138	-0.296038	0.210581
LM6179_0088		conserved protein of unknown function	NO	lmo2675	LMR479a_2811	0.535483	0.21383
LM6179_2167		conserved protein of unknown function	NO	lmo1423	LMR479a_1512	0.285261	0.217398
LM6179_1445	clpP	ATP-dependent Clp protease proteolytic subunit 3	NO	lmo1138	LMR479a_1160	0.37258	0.217581
LM6179_1975		conserved protein of unknown function	YES	lmo1241	LMR479a_1321	0.405036	0.217581
LM6179_tRNA29		Thr tRNA	NO	#N/A	#N/A	0.484235	0.217581
LM6179_2246		conserved membrane protein of unknown function	NO	lmo1500	LMR479a_1593	-0.391335	0.21779
LM6179_2092	gcvPA	glycine decarboxylase (subunit 1) (glycine cleavage system protein P)	NO	lmo1349	LMR479a_1436	0.34389	0.219346
LM6179_1294	yjcH	putative hydrolase	NO	lmo0977	LMR479a_1003	0.360073	0.224926
LM6179_2032	miaA	tRNA isopentenylpyrophosphate transferase	NO	lmo1294	LMR479a_1378	-0.297394	0.224926
LM6179_2333	ytxK	putative nucleic acid methyltransferase	NO	lmo1582	LMR479a_1676	-0.305219	0.224926
LM6179_2462		conserved protein of unknown function	YES	lmo1704	LMR479a_1808	0.354707	0.224926
LM6179_2788	dapF	Diaminopimelate epimerase	NO	lmo2018	LMR479a_2128	0.23517	0.224926
LM6179_tRNA43		His tRNA	NO	#N/A	#N/A	-0.408421	0.224926
LM6179_1735	yfnA	metabolite permease	NO	lmo2469	LMR479a_2594	-0.276343	0.231566
LM6179_tRNA20		Lys tRNA	NO	#N/A	#N/A	-0.518019	0.231566
LM6179_0157	ywjH	putative transaldolase	NO	lmo2743	LMR479a_2880	0.422891	0.231898
LM6179_0896		conserved membrane protein of unknown function	YES	lmo0591	LMR479a_0603	0.5376	0.231898
LM6179_1027	fliI	flagellar-specific ATPase	NO	lmo0716	LMR479a_0734	-0.435039	0.231898
LM6179_1546	rph	ribonuclease PH	NO	lmo1238	LMR479a_1259	-0.266902	0.231898
LM6179_1816	pgm	phosphoglycerate mutase	YES	lmo2456	LMR479a_2581	0.426566	0.231898
LM6179_2469	ampS	aminopeptidase	NO	lmo1711	LMR479a_1815	0.294073	0.231898
LM6179_2860		Transcriptional regulator	NO	lmo2088	LMR479a_2200	0.477177	0.231898
LM6179_2995	ecsA	ABC transporter (ATP-binding protein)	YES	lmo2215	LMR479a_2329	0.344751	0.231898
LM6179_3037		conserved protein of unknown function	NO	lmo2256	LMR479a_2370	0.427177	0.231898
LM6179_tRNA32		Gly tRNA	NO	#N/A	#N/A	-0.458678	0.231898
LM6179_tRNA35		Pro tRNA	NO	#N/A	#N/A	-0.474873	0.231898
LM6179_tRNA45		Ile tRNA	NO	#N/A	#N/A	-0.466131	0.231898
LM6179_0087	ywlF	ribose 5-phosphate epimerase	YES	lmo2674	LMR479a_2810	0.338834	0.233846
LM6179_1181		conserved membrane protein of unknown function	NO	lmo0867	LMR479a_0887	-0.364157	0.233846
LM6179_2334	tpx	putative peroxiredoxin	YES	lmo1583	LMR479a_1677	0.377678	0.235872
LM6179_1071	mhqA	putative hydroquinone-specific extradiol dioxygenase	YES	lmo0759	LMR479a_0778	0.461261	0.238495
LM6179_0764		conserved exported protein of unknown function	YES	lmo0461	#N/A	-0.465485	0.239463
LM6179_0468		Xylose repressor protein	NO	lmo0178	LMR479a_0187	-0.399268	0.240134
LM6179_2150	pflB	pyruvate formate lyase I	NO	lmo1406	LMR479a_1494	-0.431192	0.240445
LM6179_tRNA42		Phe tRNA	NO	#N/A	#N/A	-0.465254	0.241867
LM6179_2653	pbuX	xanthine permease	NO	lmo1884	LMR479a_1993	0.455782	0.244892
LM6179_0780		conserved exported protein of unknown function	NO	lmo0481	LMR479a_0488	0.371307	0.246674
LM6179_1903		MutT/nudix family protein	NO	lmo2368	LMR479a_2492	0.392752	0.246674
LM6179_2296	qacH	Quaternary ammonium compound-resistance protein qacH	NO	#N/A	#N/A	-0.292294	0.246674
LM6179_2470		conserved membrane protein of unknown function	NO	lmo1712	LMR479a_1816	0.322904	0.246674
LM6179_2443	ygaC	putative factor	NO	lmo1687	LMR479a_1789	0.261866	0.248542
LM6179_2839	groEL	chaperonin large subunit	NO	lmo2068	LMR479a_2179	0.390946	0.252539
LM6179_tRNA6		Asp tRNA	NO	#N/A	#N/A	-0.504564	0.252558
LM6179_2985	gpmA	phosphoglyceromutase 1	YES	lmo2205	LMR479a_2319	0.352251	0.254148
LM6179_1017		Flagellar hook-associated protein FlgL	NO	lmo0706	LMR479a_0724	-0.383372	0.255113
LM6179_1850	yusH	putative glycine cleavage system protein H	NO	lmo2425	LMR479a_2549	0.361501	0.255113
LM6179_1862	sufS	cysteine desulfurase	NO	lmo2413	LMR479a_2536	0.312101	0.255113
LM6179_2320		conserved membrane protein of unknown function	NO	lmo1569	LMR479a_1663	0.440502	0.25751
LM6179_1654	rpmEB	ribosomal protein L31	NO	lmo2548	LMR479a_2676	-0.391758	0.258197
LM6179_2712	recQ	ATP-dependent DNA helicase	NO	lmo1942	LMR479a_2052	0.34699	0.259457
LM6179_0762		putative membrane associated lipoprotein	NO	#N/A	#N/A	-0.333432	0.259857
LM6179_1229	gabD	succinate-semialdehyde dehydrogenase	YES	lmo0913	LMR479a_0936	0.386839	0.259857
LM6179_0833		conserved exported protein of unknown function	NO	lmo0528	LMR479a_0540	-0.301074	0.260345
LM6179_1480		Sensor histidine kinase	NO	lmo1173	LMR479a_1194	-0.334343	0.260345
LM6179_0546		protein of unknown function	NO	#N/A	#N/A	-0.423419	0.263768
LM6179_1866	yunF	conserved hypothetical protein	NO	lmo2406	LMR479a_2532	0.366906	0.263768
LM6179_2614	lspA	signal peptidase II	NO	lmo1844	LMR479a_1954	-0.249256	0.264623
LM6179_1028		Transglycosylase	NO	lmo0717	LMR479a_0735	-0.423212	0.266627
LM6179_1289	dltB	putative D-alanine esterase for lipoteichoic acid and wall teichoic acid	NO	lmo0973	LMR479a_0998	-0.470808	0.266627
LM6179_1096	manX	fragment of fused mannose-specific PTS enzymes: IIA component ; IIB component (part 1)	YES	lmo0784	LMR479a_0803	0.455683	0.270586
LM6179_2926		conserved exported protein of unknown function	NO	lmo2150	LMR479a_2262	-0.379024	0.276953
LM6179_0588	metP	methionine ABC transporter, permease component	NO	lmo0283	LMR479a_0302	-0.384131	0.279402
LM6179_2576	acpA	acyl carrier protein	NO	lmo1806	LMR479a_1916	-0.407702	0.279402
LM6179_1134		conserved protein of unknown function	NO	lmo0820	LMR479a_0838	0.331781	0.280042
LM6179_2647	mntR	transcriptional regulator (DtxR family)	NO	lmo1878	LMR479a_1987	0.247601	0.280042
LM6179_0153	cobB	NAD-dependent deacetylase	NO	lmo2739	LMR479a_2876	0.401413	0.28087
LM6179_0997	motB	motility protein B; MotB component of the stator flagellum complex	NO	lmo0686	LMR479a_0704	-0.479665	0.28087
LM6179_1093	levG	phosphotransferase system (PTS) fructose-specific enzyme IID component	YES	lmo0781	LMR479a_0800	0.480718	0.28087
LM6179_2272	yrvD	conserved hypothetical protein	YES	lmo1526	LMR479a_1619	0.287523	0.28087
LM6179_2619	mntB	manganese ABC transporter (ATP-binding protein)	NO	lmo1849	LMR479a_1959	-0.409078	0.28087
LM6179_2670	panC	pantothenate synthetase	NO	lmo1901	LMR479a_2010	-0.291732	0.28087
LM6179_2567		conserved protein of unknown function	NO	lmo1798	LMR479a_1908	0.378951	0.284888
LM6179_tRNA41		Asp tRNA	NO	#N/A	#N/A	-0.442366	0.28692
LM6179_1810		conserved protein of unknown function	YES	lmo2462	LMR479a_2587	-0.257087	0.287417
LM6179_2243	udk	uridine kinase	YES	lmo1497	LMR479a_1590	-0.272678	0.287417
LM6179_2328	ytkL	putative metal-dependent hydrolase	NO	lmo1577	LMR479a_1671	0.316414	0.287417
LM6179_misc_RNA_42		LhrC	NO	#N/A	#N/A	0.463192	0.287417
LM6179_1245	yhfI	putative metal-dependent hydrolase	NO	lmo0930	LMR479a_0952	0.341059	0.287803
LM6179_1124		conserved protein of unknown function	NO	#N/A	#N/A	-0.306171	0.296254
LM6179_1311		conserved membrane protein of unknown function	YES	lmo0994	LMR479a_1020	0.453258	0.296254
LM6179_2047	yneF	conserved hypothetical protein	NO	lmo1306	LMR479a_1390	-0.365362	0.296254
LM6179_1258		conserved protein of unknown function	YES	lmo0944	LMR479a_0966	0.391366	0.296478
LM6179_1693	hpf	ribosome-associated sigma 54 modulation protein	YES	lmo2511	LMR479a_2637	0.389815	0.297585
LM6179_0913		conserved membrane protein of unknown function	NO	lmo0607	LMR479a_0619	0.32353	0.299146
LM6179_0670		putative enzyme	NO	lmo0368	LMR479a_0378	0.319431	0.30356
LM6179_2377	ytgP	putative enzyme involved in polysaccharide biosynthesis	NO	lmo1625	LMR479a_1722	-0.254822	0.30356
LM6179_0448		conserved protein of unknown function	NO	lmo0158	LMR479a_0167	0.328824	0.306284
LM6179_1271	nagA	N-acetylglucosamine-6-phosphate deacetylase	YES	lmo0956	LMR479a_0980	0.266074	0.308704
LM6179_0004		Crispr-associated protein Cas9/Csn1	NO	#N/A	#N/A	-0.407087	0.31181
LM6179_0548	rplL	ribosomal protein L12 (BL9)	NO	lmo0251	LMR479a_0263	-0.438991	0.31181
LM6179_0713		conserved protein of unknown function	NO	lmo0412	LMR479a_0422	-0.438297	0.31181
LM6179_0859	yugJ	putative NADH-dependent butanol dehydrogenase	YES	lmo0554	LMR479a_0566	-0.296956	0.31181
LM6179_0872	hisD	histidinol dehydrogenase	NO	lmo0567	LMR479a_0579	0.358873	0.31181
LM6179_1025	fliG	putative flagellar switch protein	NO	lmo0714	LMR479a_0732	-0.403079	0.31181
LM6179_1630		Peptide/nickel transport system substrate-binding protein	NO	lmo2569	LMR479a_2697	-0.43628	0.31181
LM6179_2097	yqhT	putative aminopeptidase	NO	lmo1354	LMR479a_1441	0.26154	0.311896
LM6179_1336		conserved protein of unknown function	NO	lmo1019	LMR479a_1045	-0.245593	0.314643
LM6179_0835		conserved exported protein of unknown function	YES	lmo0530	LMR479a_0542	-0.245088	0.314673
LM6179_2483		ABC transporter ATP-binding protein	NO	lmo1724	LMR479a_1828	0.275258	0.316829
LM6179_0656	yhhX	Uncharacterized oxidoreductase yhhX	NO	lmo0356	LMR479a_0367	0.296536	0.318023
LM6179_0127		Secreted protein with 1 GW repeat-containing protein	NO	lmo2713	LMR479a_2850	0.291926	0.322879
LM6179_2836		conserved membrane protein of unknown function	NO	lmo2065	LMR479a_2176	-0.358636	0.327056
LM6179_3000	yhaM	3'-5' exonuclease	NO	lmo2220	LMR479a_2334	0.351385	0.327311
LM6179_1864	sufB	FeS cluster formation protein	NO	lmo2411	LMR479a_2534	0.319157	0.330404
LM6179_2351		conserved protein of unknown function	YES	lmo1601	LMR479a_1697	0.330359	0.330404
LM6179_0530	radA	DNA repair protein; 6-O-methylguanine-DNA methyltransferase	NO	lmo0233	LMR479a_0246	0.343617	0.332654
LM6179_0081		PTS system IIA 2 domain-containing protein	YES	lmo2668	LMR479a_2804	-0.313709	0.333813
LM6179_3029	ykaA	putative Pit accessory protein	NO	lmo2248	LMR479a_2363	-0.342949	0.334804
LM6179_0590	metQ	DL-methionine transporter subunit ; periplasmic-binding component of ABC superfamily	NO	lmo0285	LMR479a_0304	-0.268796	0.336943
LM6179_0749	yoaZ	Uncharacterized protease yoaZ	NO	#N/A	#N/A	-0.416815	0.336943
LM6179_0991		Flagellar biosynthesis protein FlhA	NO	lmo0680	LMR479a_0698	-0.451202	0.336943
LM6179_2119		conserved protein of unknown function	YES	lmo1375	LMR479a_1463	0.377307	0.336943
LM6179_2887		conserved protein of unknown function	NO	lmo2112	LMR479a_2223	0.348583	0.336943
LM6179_tRNA13		Thr tRNA-GGT	NO	#N/A	#N/A	-0.445002	0.337135
LM6179_1840		conserved membrane protein of unknown function	NO	lmo2435	LMR479a_2559	-0.372778	0.342448
LM6179_2471		conserved protein of unknown function	NO	LISIN_1768	#N/A	0.411104	0.342448
LM6179_2999	prsA	molecular chaperone lipoprotein	NO	lmo2219	LMR479a_2333	0.258161	0.342448
LM6179_0565		conserved protein of unknown function	NO	lmo0260	LMR479a_0278	0.339357	0.343473
LM6179_2548	pepT	peptidase T (tripeptidase)	NO	lmo1780	LMR479a_1888	0.209935	0.343473
LM6179_2690	ypiB	conserved hypothetical protein	NO	lmo1921	LMR479a_2030	0.275584	0.343473
LM6179_1321		conserved membrane protein of unknown function	NO	lmo1004	LMR479a_1030	-0.301527	0.3474
LM6179_2556	rplS	ribosomal protein L19	NO	lmo1787	LMR479a_1897	-0.337108	0.3474
LM6179_2332	ackA	acetate kinase	NO	lmo1581	LMR479a_1675	-0.266922	0.348245
LM6179_2447	yfhP	putative membrane hydrolase	YES	lmo1690	LMR479a_1793	0.33889	0.348245
LM6179_2463		Deoxyguanosine kinase	NO	lmo1705	LMR479a_1809	-0.383166	0.348245
LM6179_2093	gcvPB	glycine decarboxylase (subunit 2) (glycine cleavage system protein P)	NO	lmo1350	LMR479a_1437	0.294038	0.350488
LM6179_0067	rpsL	ribosomal protein S12 (BS12)	NO	lmo2656	LMR479a_2792	-0.210042	0.356343
LM6179_0955	yfnA	metabolite permease	NO	lmo0645	LMR479a_0661	-0.34418	0.356906
LM6179_2219	dnaK	molecular chaperone	NO	lmo1473	LMR479a_1563	0.283215	0.357357
LM6179_1242	ltaSA	exported glycerol phosphate lipoteichoic acid synthetase and anion-binding protein	NO	lmo0927	LMR479a_0949	0.196349	0.359475
LM6179_2137	ymfH	putative processing protease	NO	lmo1393	LMR479a_1481	0.251731	0.359475
LM6179_3018	ydiM	putative transporter; MFS superfamily	NO	lmo2238	LMR479a_2352	-0.374635	0.359475
LM6179_2170	opuCC	glycine betaine/carnitine/choline/choline sulfate ABC transporter (osmoprotectant-binding lipoprotein)	YES	lmo1426	LMR479a_1515	0.337207	0.361985
LM6179_tRNA48		Glu tRNA	NO	#N/A	#N/A	-0.439877	0.362138
LM6179_0102	ftsW	Lipid II flippase FtsW	NO	lmo2688	LMR479a_2825	-0.430987	0.36322
LM6179_1378		conserved protein of unknown function	NO	lmo1059	LMR479a_1087	0.224423	0.36322
LM6179_1029		conserved protein of unknown function	NO	lmo0718	LMR479a_0736	-0.440726	0.366276
LM6179_0330	agrA	Accessory gene regulator protein A	NO	lmo0051	LMR479a_0058	-0.323333	0.367306
LM6179_1072	yodD	putative hydrolase	NO	lmo0760	LMR479a_0779	0.401264	0.367306
LM6179_2366	trmB	tRNA (guanine-N(7)-)-methyltransferase	NO	lmo1615	LMR479a_1712	-0.217585	0.367306
LM6179_2816		Bacterial extracellular solute-binding protein	NO	lmo2044	LMR479a_2156	0.310607	0.368166
LM6179_tRNA31		Leu tRNA	NO	#N/A	#N/A	-0.432937	0.368166
LM6179_1187		PTS system IIA 2 domain-containing protein	NO	lmo0873	LMR479a_0893	-0.401151	0.368467
LM6179_1197		conserved membrane protein of unknown function	NO	lmo0883	LMR479a_0904	-0.298863	0.368467
LM6179_0476		conserved protein of unknown function	YES	lmo0186	LMR479a_0195	0.240812	0.37071
LM6179_1622		conserved protein of unknown function	NO	lmo2577	LMR479a_2705	-0.300729	0.37071
LM6179_2326	nrnA	oligoribonuclease (nanoRNAse), 3',5'-bisphosphate nucleotidase	NO	lmo1575	LMR479a_1669	0.323196	0.37071
LM6179_0865	gdhA	glutamate dehydrogenase, NADP-specific	NO	lmo0560	LMR479a_0572	0.337234	0.372254
LM6179_2709	cmk	cytidylate kinase	NO	lmo1939	LMR479a_2049	-0.26758	0.372578
LM6179_0107	yaaQ	conserved hypothetical protein	NO	lmo2692	LMR479a_2830	0.223902	0.375663
LM6179_0310		Transcriptional regulator LacI family	NO	lmo0031	LMR479a_0038	-0.2942	0.375663
LM6179_0470		Sugar ABC transporter	NO	lmo0180	LMR479a_0189	-0.409637	0.375663
LM6179_0832		Transmembrane protein	YES	lmo0527	LMR479a_0539	-0.31324	0.375663
LM6179_1125	cah	Carbonic anhydrase	NO	lmo0811	LMR479a_0829	-0.271613	0.375663
LM6179_1132	yloB	Calcium-transporting ATPase	NO	lmo0818	LMR479a_0836	0.317853	0.375663
LM6179_2198	trmK	tRNA (adenine(22)-N(1))-methyltransferase	NO	lmo1453	LMR479a_1542	-0.312381	0.375663
LM6179_2775	yajO	aldoketo-oxidoreductase, NADP-binding	NO	lmo2005	LMR479a_2115	0.307101	0.375663
LM6179_3032	artR	High affinity arginine ABC transporter (ATP-binding protein)	NO	lmo2251	LMR479a_2366	-0.422295	0.375663
LM6179_3055	pepC	Aminopeptidase C	NO	lmo2338	LMR479a_2457	0.366832	0.375663
LM6179_tRNA34		Arg tRNA	NO	#N/A	#N/A	-0.416759	0.375663
LM6179_1247	yhjE	Uncharacterized membrane protein yhjE	NO	lmo0932	LMR479a_0954	0.346152	0.376793
LM6179_1277	yrrO	putative hydrolase	NO	lmo0961	LMR479a_0985	-0.410327	0.376793
LM6179_misc_RNA_40		T-box	NO	#N/A	#N/A	-0.440039	0.376793
LM6179_tRNA27		Leu tRNA	NO	#N/A	#N/A	-0.402947	0.376793
LM6179_tRNA39		Ser tRNA	NO	#N/A	#N/A	-0.33281	0.376793
LM6179_2374		conserved protein of unknown function	NO	lmo1622	LMR479a_1719	0.256545	0.377634
LM6179_2747	rnz	ribonuclease Z	NO	lmo1977	LMR479a_2087	-0.267918	0.377634
LM6179_2737	yaaN	conserved hypothetical protein	NO	lmo1967	LMR479a_2077	0.232718	0.379756
LM6179_tRNA33		Leu tRNA	NO	#N/A	#N/A	-0.400223	0.383886
LM6179_0587	mtnU	ketoglutaramate omega-amidase	NO	lmo0282	LMR479a_0301	-0.259059	0.3855
LM6179_1826		conserved protein of unknown function	NO	lmo2447	LMR479a_2572	-0.417258	0.3855
LM6179_1916		Transcriptional regulator	NO	#N/A	#N/A	0.350052	0.3855
LM6179_0500	ldh	L-lactate dehydrogenase	YES	lmo0210	LMR479a_0219	-0.30775	0.387212
LM6179_0326		conserved exported protein of unknown function	NO	lmo0047	LMR479a_0054	0.318543	0.389988
LM6179_0897		conserved protein of unknown function	YES	lmo0592	LMR479a_0604	0.298139	0.389988
LM6179_1543	lysC	aspartokinase II alpha subunit (aa 1->408) and beta subunit (aa 246->408)	NO	lmo1235	LMR479a_1256	-0.330824	0.389988
LM6179_0697		NLP/P60 family protein	NO	lmo0394	LMR479a_0405	0.258159	0.390107
LM6179_2931	nrdA	Ribonucleoside-diphosphate reductase subunit alpha	NO	lmo2155	LMR479a_2267	-0.283962	0.390225
LM6179_0973	pdxK	pyridoxine, pyridoxal, and pyridoxamine kinase	NO	lmo0662	LMR479a_0680	0.200526	0.392953
LM6179_1691	comFA	helicase competence protein	NO	lmo2513	LMR479a_2639	0.349403	0.392953
LM6179_0993		Flagellar basal body rod protein FlgG	NO	lmo0682	LMR479a_0700	-0.40065	0.393947
LM6179_1203	rsbRA	component of the piezosome (stressosome); positive regulation of sigma(B) activity in response to salt and heat stress	NO	lmo0889	LMR479a_0910	-0.197227	0.393947
LM6179_tRNA26		Cys tRNA	NO	#N/A	#N/A	-0.361153	0.393947
LM6179_0186	bglK	Beta-glucoside kinase	NO	lmo2764	LMR479a_2903	-0.385044	0.397827
LM6179_1318		conserved protein of unknown function	NO	lmo1001	LMR479a_1027	0.372762	0.397827
LM6179_2220	grpE	nucleotide exchange factor for DnaK activity	NO	lmo1474	LMR479a_1564	0.26057	0.397827
LM6179_1106		putative Membrane protein	NO	lmo0793	LMR479a_0812	-0.25972	0.399644
LM6179_tRNA21		Tyr tRNA	NO	#N/A	#N/A	-0.389783	0.399644
LM6179_0754		conserved protein of unknown function	NO	lmo0453	LMR479a_0463	0.266057	0.401399
LM6179_1713		HD domain-containing protein	NO	lmo2491	LMR479a_2616	0.359981	0.40295
LM6179_2071	rpsO	ribosomal protein S15 (BS18)	NO	lmo1330	LMR479a_1415	-0.31925	0.40295
LM6179_2589	cpgA	GTPase involved in ribosome and sacculus morphogenesis	NO	lmo1819	LMR479a_1929	0.23392	0.40295
LM6179_1581		conserved protein of unknown function	NO	#N/A	#N/A	-0.382049	0.405749
LM6179_0195	licT	Transcription antiterminator LicT	NO	lmo2773	LMR479a_2912	-0.295402	0.405846
LM6179_1626		conserved protein of unknown function	YES	lmo2573	LMR479a_2701	0.399794	0.407333
LM6179_1857	metP	methionine ABC transporter, permease component	NO	lmo2418	LMR479a_2541	-0.280081	0.408541
LM6179_2629	msrB	peptide methionine R-sulfoxide reductase	NO	lmo1859	LMR479a_1969	0.293412	0.409795
LM6179_2918		conserved protein of unknown function	NO	lmo2142	LMR479a_2254	-0.308539	0.410731
LM6179_2935		conserved protein of unknown function	YES	lmo2158	LMR479a_2270	0.426354	0.413145
LM6179_1265		conserved exported protein of unknown function	NO	lmo0951	LMR479a_0974	0.252456	0.416865
LM6179_0175	dacA	D-alanyl-D-alanine carboxypeptidase (penicillin-binding protein 5)	NO	lmo2754	LMR479a_2892	-0.191326	0.416984
LM6179_0903	bioY	Biotin transporter BioY2	NO	LISIN_0620	LMR479a_0610	-0.330188	0.416984
LM6179_1003	cheA	chemotactic two-component sensor histidine kinase	NO	lmo0692	LMR479a_0710	-0.35493	0.416984
LM6179_1736	clpP	ATP-dependent Clp protease proteolytic subunit	YES	lmo2468	LMR479a_2593	0.31936	0.416984
LM6179_2096	yqhQ	conserved hypothetical protein	NO	lmo1353	LMR479a_1440	-0.249875	0.417759
LM6179_0469		Sugar ABC transporter	NO	lmo0179	LMR479a_0188	-0.352511	0.420051
LM6179_1018		Flagellar capping protein	NO	lmo0707	LMR479a_0725	-0.30595	0.420051
LM6179_2852		conserved exported protein of unknown function	YES	lmo2080	LMR479a_2192	-0.287664	0.426821
LM6179_2345	ezrA	Septation ring formation regulator EzrA	NO	lmo1594	LMR479a_1688	-0.254007	0.427634
LM6179_0328	agrD	Accessory gene regulator protein D	NO	lmo0049	LMR479a_0056	-0.362432	0.429351
LM6179_0901		conserved membrane protein of unknown function	YES	lmo0596	LMR479a_0608	0.397883	0.429351
LM6179_2343	thiI	putative persulfide ATP pyrophosphatase involved in thiamine biosynthesis and tRNA modification	NO	lmo1592	LMR479a_1686	-0.246686	0.43799
LM6179_1518		conserved membrane protein of unknown function	NO	lmo1211	LMR479a_1232	-0.267225	0.438344
LM6179_2579	plsX	phosphate:acyl-ACP acyltransferase	NO	lmo1809	LMR479a_1919	-0.21578	0.438495
LM6179_1024		Flagellar MS-ring protein	NO	lmo0713	LMR479a_0731	-0.320039	0.440712
LM6179_2046	tkt	transketolase	NO	lmo1305	LMR479a_1389	0.272413	0.441198
LM6179_2127	fni	Isopentenyl-diphosphate delta-isomerase	NO	lmo1383	LMR479a_1471	0.196014	0.441198
LM6179_1104		conserved exported protein of unknown function	NO	lmo0791	LMR479a_0810	0.31711	0.441506
LM6179_2986	clpB	protein disaggregation chaperone	NO	lmo2206	LMR479a_2320	0.304918	0.442254
LM6179_0132	cydA	cytochrome bb' ubiquinol oxidase (subunit I)	NO	lmo2718	LMR479a_2855	-0.264198	0.447345
LM6179_0529	clpC	class III stress response-related ATPase, AAA+ superfamily	YES	lmo0232	LMR479a_0245	0.374594	0.447345
LM6179_0895		DAK2 domain-containing protein	YES	lmo0590	LMR479a_0602	0.405948	0.447345
LM6179_2260	rarA	DNA-dependent ATPase	NO	lmo1514	LMR479a_1607	0.228038	0.447345
LM6179_2327	ytoI	conserved hypothetical protein	NO	lmo1576	LMR479a_1670	0.302056	0.447345
LM6179_2723	pupG	purine nucleoside phosphorylase	NO	lmo1953	LMR479a_2063	-0.260496	0.447345
LM6179_2967	pepF	oligoendopeptidase F	NO	lmo2188	LMR479a_2301	0.190847	0.448036
LM6179_0836		conserved membrane protein of unknown function	NO	lmo0531	LMR479a_0543	-0.248068	0.449028
LM6179_1746		conserved protein of unknown function	NO	#N/A	#N/A	-0.312951	0.449028
LM6179_2172	opuCA	glycine betaine/carnitine/choline/choline sulfate ABC transporter (ATP-binding protein)	YES	lmo1428	LMR479a_1517	0.267824	0.449028
LM6179_2510		conserved protein of unknown function	NO	lmo1750	LMR479a_1855	-0.250477	0.449028
LM6179_1218		conserved protein of unknown function	NO	lmo0903	LMR479a_0925	0.400171	0.449131
LM6179_1291	ywzH	conserved hypothetical protein	NO	LISIN_1008	LMR479a_1000	-0.410928	0.449131
LM6179_2329	ykvY	putative Xaa-Pro dipeptidase	NO	lmo1578	LMR479a_1672	0.214209	0.449131
LM6179_2688	yugP	putative membrane protease yugP	NO	lmo1919	LMR479a_2028	0.350393	0.449131
LM6179_2771		PTS system mannose/fructose/sorbose family IIB subunit	NO	lmo2002	LMR479a_2112	-0.349201	0.449131
LM6179_3026		conserved protein of unknown function	NO	lmo2246	LMR479a_2360	0.277742	0.449131
LM6179_3033		Aspartate aminotransferase	NO	lmo2252	LMR479a_2367	-0.345302	0.449131
LM6179_0163	trpG	Anthranilate synthase component 2	NO	lmo2749	LMR479a_2886	-0.339451	0.449888
LM6179_1632		conserved protein of unknown function	NO	lmo2567	LMR479a_2695	0.271313	0.449888
LM6179_0774	ydhJ	putative metal-dependent phosphohydrolase	NO	lmo0476	LMR479a_0479	0.376052	0.452329
LM6179_2107	cspC	cold-shock protein	NO	lmo1364	LMR479a_1451	-0.381151	0.456182
LM6179_1835		conserved protein of unknown function	NO	lmo2440	LMR479a_2565	-0.331711	0.460508
LM6179_0838		conserved protein of unknown function	NO	lmo0533	LMR479a_0545	-0.320847	0.46093
LM6179_1629		putative Membrane protein	YES	lmo2570	LMR479a_2698	0.371743	0.46093
LM6179_1026		Flagellar assembly protein H	NO	lmo0715	LMR479a_0733	-0.308387	0.463621
LM6179_1119		DNA-binding protein	NO	lmo0806	LMR479a_0824	-0.333096	0.463621
LM6179_2367		Phosphotransferase enzyme family protein	NO	lmo1616	LMR479a_1713	-0.18392	0.463621
LM6179_2693	tyrA	prephenate dehydrogenase	NO	lmo1924	LMR479a_2033	0.216166	0.463621
LM6179_0009	rplM	ribosomal protein L13	NO	lmo2597	LMR479a_2733	-0.208211	0.466953
LM6179_1006		conserved protein of unknown function	NO	lmo0695	LMR479a_0713	-0.311775	0.466953
LM6179_1070		conserved protein of unknown function	NO	lmo0758	LMR479a_0777	0.354556	0.466953
LM6179_1312	ykrP	putative integral inner membrane protein; putative acyltransferase	YES	lmo0995	LMR479a_1021	0.304849	0.466953
LM6179_1688	degU	two-component response regulator	NO	lmo2515	LMR479a_2641	0.299494	0.466953
LM6179_1849	yusI	putative oxidoreductase with thioredoxin domain	NO	lmo2426	LMR479a_2550	0.279415	0.466953
LM6179_2214	yqeY	conserved hypothetical protein	NO	lmo1468	LMR479a_1558	-0.27211	0.466953
LM6179_2261	cymR	transcriptional regulator of cysteine biosynthesis	NO	lmo1515	LMR479a_1608	0.204898	0.466953
LM6179_2356		FtsK/SpoIIIE family protein	YES	lmo1606	LMR479a_1703	-0.193796	0.466953
LM6179_2902		conserved membrane protein of unknown function	NO	lmo2127	LMR479a_2238	-0.283434	0.466953
LM6179_misc_RNA_18		SAM	NO	#N/A	#N/A	0.365064	0.466953
LM6179_1549		Integrase	NO	#N/A	LMR479a_1263	0.317572	0.468213
LM6179_2131		Pyrroline-5-carboxylate reductase	NO	lmo1387	LMR479a_1475	0.236014	0.468213
LM6179_2423	menE	O-succinylbenzoic acid-CoA ligase	NO	lmo1672	LMR479a_1771	0.350213	0.468213
LM6179_0518	folK	7,8-dihydro-6-hydroxymethylpterin pyrophosphokinase	NO	lmo0226	LMR479a_0236	0.236614	0.470588
LM6179_1240		ABC transporter	NO	lmo0925	LMR479a_0947	0.214936	0.470588
LM6179_1196	ydbS	conserved hypothetical protein	NO	lmo0882	LMR479a_0903	-0.255262	0.471837
LM6179_0914	yfiC	putative ABC transporter (ATP-binding protein)	NO	lmo0608	LMR479a_0620	0.26938	0.472574
LM6179_2344	iscSB	cysteine desulfurase	NO	lmo1593	LMR479a_1687	-0.253093	0.472574
LM6179_tRNA44		Gly tRNA	NO	#N/A	#N/A	-0.363889	0.472574
LM6179_1977		conserved protein of unknown function	NO	lmo1243	LMR479a_1323	0.238144	0.472775
LM6179_0583	msmX	multiple sugar-binding transporter ATP-binding protein	NO	lmo0278	LMR479a_0297	-0.352719	0.473082
LM6179_1123		Spermidine/putrescine ABC transporter	NO	lmo0810	LMR479a_0828	-0.276224	0.473082
LM6179_2284	glpK	glycerol kinase	YES	lmo1538	LMR479a_1631	0.259508	0.473082
LM6179_2930	nrdB	Ribonucleoside-diphosphate reductase subunit beta	NO	lmo2154	LMR479a_2266	-0.25752	0.473082
LM6179_tRNA30		Lys tRNA	NO	#N/A	#N/A	-0.387987	0.473082
LM6179_1995		Hydrolase	YES	lmo1258	LMR479a_1341	0.258012	0.473092
LM6179_3036		conserved membrane protein of unknown function	NO	lmo2255	#N/A	0.272163	0.473092
LM6179_tRNA40		Met tRNA	NO	#N/A	#N/A	-0.324596	0.476904
LM6179_2817		putative 2-dehydropantoate 2-reductase	NO	lmo2046	LMR479a_2157	-0.26704	0.477217
LM6179_2669	panD	aspartate 1-decarboxylase	NO	lmo1900	LMR479a_2009	-0.241759	0.480951
LM6179_0429		Oligopeptide ABC transporter	NO	lmo0135	LMR479a_0143	0.316891	0.483429
LM6179_0430	appB	oligopeptide ABC transporter (permease)	NO	lmo0136	LMR479a_0144	0.307567	0.483429
LM6179_2117	bkdB	branched-chain alpha-keto acid dehydrogenase E2 subunit (lipoamide acyltransferase)	NO	lmo1374	LMR479a_1461	0.280138	0.483429
LM6179_2358	ytpQ	conserved hypothetical protein	NO	lmo1608	LMR479a_1705	0.283673	0.483429
LM6179_2424	menB	dihydroxynapthoic acid synthetase	NO	lmo1673	LMR479a_1772	0.266642	0.483429
LM6179_2477		conserved protein of unknown function	NO	lmo1718	LMR479a_1822	-0.266189	0.483429
LM6179_2641		Phosphoglucomutase/phosphomannomutase	NO	lmo1871	LMR479a_1981	-0.176693	0.483429
LM6179_2842		conserved protein of unknown function	NO	lmo2071	LMR479a_2182	-0.243728	0.483429
LM6179_0830		conserved protein of unknown function	NO	lmo0525	LMR479a_0537	0.201445	0.483732
LM6179_2033	hfq	Hfq RNA chaperone	YES	lmo1295	LMR479a_1379	-0.228239	0.484654
LM6179_0992		Flagellar biosynthesis regulator FlhF	NO	lmo0681	LMR479a_0699	-0.385337	0.485519
LM6179_2586	rpmB	ribosomal protein L28	YES	lmo1816	LMR479a_1926	-0.329287	0.486984
LM6179_1377	yktA	conserved hypothetical protein	NO	lmo1058	LMR479a_1086	0.238922	0.488522
LM6179_1719	yvlC	putative regulator (stress mediated)	YES	lmo2485	LMR479a_2610	0.231806	0.488522
LM6179_1389		conserved protein of unknown function	NO	lmo1069	LMR479a_1097	-0.294315	0.49161
LM6179_2613	rluD	pseudouridylate synthase	NO	lmo1843	LMR479a_1953	-0.178988	0.494114
LM6179_1533		Transcriptional regulator	NO	lmo1225	LMR479a_1246	-0.305274	0.495604
LM6179_0629		conserved exported protein of unknown function	NO	lmo0331	LMR479a_0342	-0.303962	0.495859
LM6179_1043		conserved membrane protein of unknown function	NO	lmo0731	LMR479a_0749	-0.304426	0.495859
LM6179_1222		Phosphoglycerate mutase	NO	lmo0907	LMR479a_0929	0.250781	0.495859
LM6179_2162		Type I phosphodiesterase/nucleotide pyrophosphatase	NO	lmo1418	LMR479a_1507	0.215558	0.495859
LM6179_1270		conserved protein of unknown function	NO	lmo0955	LMR479a_0979	0.299791	0.497679
LM6179_2465		conserved protein of unknown function	NO	lmo1707	LMR479a_1811	-0.288523	0.499412
LM6179_1128		Enoyl-(Acyl-carrier-protein) reductase	NO	lmo0814	LMR479a_0832	-0.3048	0.503656
LM6179_tRNA22		Trp tRNA	NO	#N/A	#N/A	-0.352254	0.504972
LM6179_1858	metQ	methionine ABC transporter, substrate binding lipoprotein	NO	lmo2417	LMR479a_2540	-0.244837	0.506191
LM6179_2192	zurA	Zinc uptake system ATP-binding protein ZurA	NO	lmo1447	LMR479a_1536	-0.225073	0.506191
LM6179_2003		conserved protein of unknown function	NO	lmo1266	LMR479a_1349	-0.24911	0.51102
LM6179_0082		conserved membrane protein of unknown function	NO	lmo2669	LMR479a_2805	-0.331619	0.511099
LM6179_0654		Long-chain acyl-CoA synthetase	NO	lmo0354	LMR479a_0365	-0.271559	0.51199
LM6179_1168	murF	UDP-N-acetylmuramoylalanyl-D-glutamyl-2,6-diaminopimelate-D-alanyl-D-alanine ligase	NO	lmo0856	LMR479a_0875	-0.167445	0.51199
LM6179_1631		conserved exported protein of unknown function	NO	lmo2568	LMR479a_2696	0.254169	0.51199
LM6179_2185		conserved membrane protein of unknown function	NO	lmo1440	LMR479a_1529	-0.232922	0.51199
LM6179_2355	murC	UDP-N-acetyl muramate-alanine ligase	YES	lmo1605	LMR479a_1701	-0.222543	0.51199
LM6179_2767		Sugar isomerase domain-containing protein	NO	lmo1998	LMR479a_2108	-0.35398	0.512536
LM6179_0864		Magnesium transporter	NO	lmo0559	LMR479a_0571	-0.30582	0.516239
LM6179_0451		conserved protein of unknown function	NO	lmo0161	LMR479a_0170	-0.233413	0.517001
LM6179_0741		Isoflavone reductase	NO	lmo0437	LMR479a_0446	0.309818	0.518173
LM6179_0755	yeaC	conserved hypothetical protein	NO	lmo0454	LMR479a_0464	0.2347	0.521179
LM6179_0475	yabD	metal-dependent DNase	NO	lmo0185	LMR479a_0194	0.210365	0.521631
LM6179_tRNA18		Tyr tRNA	NO	#N/A	#N/A	-0.3291	0.521631
LM6179_0064	tufA	elongation factor Tu	NO	lmo2653	LMR479a_2789	-0.203853	0.523658
LM6179_0138		conserved protein of unknown function	YES	lmo2724	LMR479a_2861	0.216625	0.523894
LM6179_0906		conserved exported protein of unknown function	NO	lmo0601	LMR479a_0613	-0.267703	0.523894
LM6179_2017	clpY	two-component ATP-dependent protease (ATPase and chaperone)	NO	lmo1279	LMR479a_1363	0.23382	0.523894
LM6179_2798		conserved protein of unknown function	NO	#N/A	#N/A	-0.30234	0.523894
LM6179_0994	cheR	Chemotaxis protein methyltransferase	NO	lmo0683	LMR479a_0701	-0.358328	0.526786
LM6179_2710	ansA	L-asparaginase	NO	lmo1940	LMR479a_2050	-0.191541	0.527972
LM6179_0097	licB	phosphotransferase system (PTS) lichenan-specific enzyme IIB component	NO	lmo2683	LMR479a_2820	-0.36577	0.530903
LM6179_1257	dps	DNA protection during starvation protein	NO	lmo0943	LMR479a_0965	0.305008	0.530903
LM6179_2818		Predicted protein	NO	LISIN_2109	LMR479a_2158	-0.212418	0.530903
LM6179_2221	hrcA	transcriptional regulator of heat-shock genes	NO	lmo1475	LMR479a_1565	0.174881	0.531151
LM6179_1536	rnhC	ribonuclease HIII	NO	lmo1228	LMR479a_1249	-0.235724	0.532448
LM6179_2776	alsS	alpha-acetolactate synthase	NO	lmo2006	LMR479a_2116	-0.245883	0.533452
LM6179_0726		conserved protein of unknown function	NO	lmo0425	LMR479a_0435	-0.285642	0.53838
LM6179_3066	tcyK	sulfur-containing amino acid ABC transporter binding lipoprotein	NO	lmo2349	LMR479a_2468	0.27963	0.538662
LM6179_1368		conserved protein of unknown function	NO	lmo1050	LMR479a_1077	0.282697	0.540191
LM6179_0003		Crispr-associated protein cas1	NO	#N/A	#N/A	-0.31209	0.542918
LM6179_0221		Oxidoreductase, NAD-binding	NO	lmo2800	LMR479a_2937	-0.335742	0.543217
LM6179_1391	ftsW	cell-division protein	NO	lmo1071	LMR479a_1099	-0.160646	0.543217
LM6179_1477		Propanediol utilization protein PduX	NO	lmo1170	LMR479a_1191	-0.312489	0.543217
LM6179_2387		conserved protein of unknown function	NO	lmo1635	LMR479a_1732	0.225506	0.543217
LM6179_2764	deoC	deoxyribose-phosphate aldolase	NO	lmo1995	LMR479a_2105	0.180542	0.543217
LM6179_1843		conserved protein of unknown function	NO	lmo2432	LMR479a_2556	0.319194	0.546696
LM6179_1393	yvrC	Uncharacterized ABC transporter substrate-binding lipoprotein yvrC	NO	lmo1073	LMR479a_1101	-0.243086	0.547141
LM6179_2141	cinA	competence-damage inducible regulator	NO	lmo1397	LMR479a_1485	0.180499	0.547141
LM6179_0860	dtpT	di-tripeptide-proton ABC symporter	YES	lmo0555	LMR479a_0567	-0.18214	0.549649
LM6179_0471		Sugar ABC transporter	NO	lmo0181	LMR479a_0190	-0.3473	0.551399
LM6179_2215	rpsU	ribosomal protein S21	NO	lmo1469	LMR479a_1559	-0.227435	0.554669
LM6179_2815		conserved membrane protein of unknown function	NO	lmo2043	LMR479a_2155	-0.262567	0.556093
LM6179_1256		conserved protein of unknown function	NO	lmo0942	LMR479a_0964	0.24198	0.556767
LM6179_2857		Cell wall surface anchor family protein	YES	lmo2085	LMR479a_2197	0.304698	0.566244
LM6179_2981	fabHA	beta-ketoacyl-acyl carrier protein synthase III 1	NO	lmo2202	LMR479a_2315	-0.183569	0.566244
LM6179_2828	ctaB	protoheme IX farnesyltransferase 2	NO	lmo2057	LMR479a_2168	0.24545	0.566873
LM6179_2843	rex	transcription repressor of cydABCD and yjlC-ndh expression	NO	lmo2072	LMR479a_2183	0.212981	0.566873
LM6179_0949		conserved membrane protein of unknown function	NO	lmo0639	LMR479a_0655	-0.261413	0.567457
LM6179_tRNA5		Glu tRNA	NO	#N/A	#N/A	-0.331644	0.567457
LM6179_3013		Transcriptional regulator	NO	lmo2233	LMR479a_2347	-0.233959	0.567532
LM6179_misc_RNA_36		T-box	NO	#N/A	#N/A	-0.244292	0.569983
LM6179_1414		conserved protein of unknown function	NO	#N/A	LMR479a_1122	0.237508	0.570967
LM6179_1665	upp	uracil phosphoribosyltransferase	NO	lmo2538	LMR479a_2666	-0.205235	0.576971
LM6179_1023	fliE	Flagellar hook-basal body complex protein FliE	NO	lmo0712	LMR479a_0730	-0.304895	0.58099
LM6179_2455	yjcK	putative ribosomal-protein-alanine N-acetyltransferase	YES	lmo1698	LMR479a_1801	0.326664	0.583536
LM6179_0871	hisB	imidazoleglycerol-phosphate dehydratase	NO	lmo0566	LMR479a_0578	0.279717	0.583579
LM6179_1861	sufD	FeS assembly protein SufD	NO	lmo2414	LMR479a_2537	0.257105	0.583579
LM6179_1860	sufC	sulfur mobilizing ABC protein, ATPase	NO	lmo2415	LMR479a_2538	0.219818	0.589786
LM6179_1315		conserved membrane protein of unknown function	NO	lmo0998	LMR479a_1024	-0.232864	0.591015
LM6179_0905		conserved membrane protein of unknown function	NO	lmo0600	LMR479a_0612	-0.287487	0.594696
LM6179_0920		Quinone oxidoreductase-like protein At1g23740, chloroplastic	NO	lmo0613	LMR479a_0626	0.326997	0.595221
LM6179_0200	engD	putative GTPase with RNA binding site	NO	lmo2779	LMR479a_2916	-0.208735	0.599705
LM6179_0698		Acetyltransferase	NO	lmo0395	LMR479a_0406	0.254132	0.599705
LM6179_1153		putative Calcium-transporting ATPase	NO	lmo0841	LMR479a_0859	0.258896	0.599705
LM6179_1255		conserved protein of unknown function	NO	#N/A	#N/A	0.197763	0.599705
LM6179_1302		conserved membrane protein of unknown function	NO	lmo0985	LMR479a_1011	-0.299047	0.599705
LM6179_1542	uvrC	excinuclease ABC (subunit C)	NO	lmo1234	LMR479a_1255	0.196131	0.599705
LM6179_1901		conserved protein of unknown function	NO	lmo2370	LMR479a_2494	0.218827	0.599705
LM6179_2030		conserved protein of unknown function	NO	lmo1292	LMR479a_1376	0.200376	0.599705
LM6179_2890		ABC transporter	NO	lmo2115	LMR479a_2226	-0.22129	0.599705
LM6179_2943		conserved protein of unknown function	NO	lmo2165	LMR479a_2277	0.268126	0.599705
LM6179_0605	celA	Cellobiose-specific phosphotransferase enzyme IIB component	NO	lmo0299	LMR479a_0320	0.296996	0.599803
LM6179_2724	drm	phosphopentomutase	NO	lmo1954	LMR479a_2064	-0.186154	0.599803
LM6179_2830		conserved membrane protein of unknown function	NO	lmo2059	LMR479a_2170	-0.254776	0.599803
LM6179_1620	ycnE	putative monooxygenase ycnE	NO	lmo2579	LMR479a_2707	0.287776	0.599881
LM6179_0511	coaX	pantothenate kinase	YES	lmo0221	LMR479a_0230	0.204835	0.60163
LM6179_0933	ykoS	Uncharacterized membrane protein ykoS	NO	lmo0626	LMR479a_0639	0.185432	0.60163
LM6179_1194		LysM domain protein (LPXTG motif)	YES	lmo0880	LMR479a_0901	0.320111	0.60163
LM6179_1390	ylaN	conserved hypothetical protein	NO	lmo1070	LMR479a_1098	-0.221384	0.60163
LM6179_0655		Fumarate reductase	NO	lmo0355	LMR479a_0366	-0.317886	0.603162
LM6179_1641	pyrG	CTP synthetase	NO	lmo2559	LMR479a_2687	-0.191427	0.603162
LM6179_0893	phr	Deoxyribodipyrimidine photo-lyase	NO	lmo0588	LMR479a_0600	0.25396	0.604023
LM6179_0740		Transcription regulator	NO	lmo0436	LMR479a_0445	0.242915	0.606479
LM6179_2179	rnjB	ribonuclease J2	NO	lmo1434	LMR479a_1523	0.174891	0.606479
LM6179_1074	hflX	GTPase HflX	NO	lmo0762	LMR479a_0781	-0.158637	0.612127
LM6179_1812	cggR	transcriptional regulator of gapA	YES	lmo2460	LMR479a_2585	0.21475	0.612127
LM6179_2450	recX	regulatory protein RecX	NO	lmo1693	LMR479a_1796	0.202146	0.612127
LM6179_2466	yokD	SPBc2 prophage-derived aminoglycoside N(3')-acetyltransferase-like protein yokD	NO	lmo1708	LMR479a_1812	0.168657	0.612127
LM6179_0376		Transcriptional regulator	NO	lmo0083	LMR479a_0090	0.222506	0.612165
LM6179_0400		conserved protein of unknown function	NO	lmo0106	LMR479a_0114	-0.297926	0.612165
LM6179_1686		Acetyltransferase, GNAT family protein	NO	lmo2517	LMR479a_2643	-0.215093	0.612165
LM6179_2997		conserved exported protein of unknown function	NO	lmo2217	LMR479a_2331	0.181955	0.612165
LM6179_2783		Twin-arginine translocation pathway signal	NO	lmo2013	LMR479a_2123	0.294012	0.613035
LM6179_1296		ABC transporter	NO	lmo0979	LMR479a_1005	0.280716	0.618731
LM6179_0030	rpsNA	ribosomal protein S14	NO	lmo2619	LMR479a_2754	-0.221694	0.621244
LM6179_2389		conserved membrane protein of unknown function	NO	lmo1637	LMR479a_1734	0.206472	0.622662
LM6179_0065	fusA	elongation factor G	NO	lmo2654	LMR479a_2790	-0.213558	0.62489
LM6179_0406		conserved protein of unknown function	NO	lmo0112	LMR479a_0120	-0.311749	0.62489
LM6179_0426	IMPDH	Inosine-5'-monophosphate dehydrogenase	NO	lmo0132	LMR479a_0140	0.16849	0.62489
LM6179_0508	yabR	putative RNA degradation protein; polyribonucleotide nucleotidyltransferase or phosphorylase	NO	lmo0218	LMR479a_0227	-0.196448	0.62489
LM6179_tRNA36		Ala tRNA	NO	#N/A	#N/A	-0.309487	0.62489
LM6179_0858		CBS domain protein	NO	lmo0553	LMR479a_0565	0.241074	0.62722
LM6179_1825	smpB	tmRNA-binding protein	NO	lmo2448	LMR479a_2573	-0.159992	0.62722
LM6179_2831		MOSC domain-containing protein	NO	lmo2060	LMR479a_2171	0.173048	0.62722
LM6179_2116	bkdAB	branched-chain alpha-keto acid dehydrogenase E1 subunit	NO	lmo1373	LMR479a_1460	0.216595	0.634249
LM6179_2416		conserved membrane protein of unknown function	NO	lmo1665	LMR479a_1764	-0.251318	0.634249
LM6179_0128		Peptidoglycan anchored protein	NO	lmo2714	LMR479a_2851	-0.321922	0.634655
LM6179_0133	tadA	tRNA specific adenosine deaminase	NO	lmo2719	LMR479a_2856	-0.209744	0.634655
LM6179_0321	dedA	conserved hypothetical protein; putative inner membrane protein	NO	lmo0042	LMR479a_0049	-0.297754	0.634655
LM6179_0531	yacL	putative membrane protein	NO	lmo0234	LMR479a_0247	0.242565	0.634655
LM6179_3076		conserved protein of unknown function	YES	lmo2358	LMR479a_2478	0.240526	0.634655
LM6179_misc_RNA_41		ykoK	NO	#N/A	#N/A	-0.313525	0.634655
LM6179_1254		conserved protein of unknown function	NO	#N/A	LMR479a_0961	0.246187	0.636641
LM6179_2408	tsf	elongation factor Ts	NO	lmo1657	LMR479a_1756	-0.194404	0.636641
LM6179_2681		GGDEF domain-containing protein	NO	lmo1912	LMR479a_2021	-0.222618	0.639448
LM6179_2720	spcB	chromosome condensation and segregation factor	NO	lmo1950	LMR479a_2060	-0.169527	0.641726
LM6179_0846		ABC transporter	NO	lmo0541	LMR479a_0553	-0.311633	0.642021
LM6179_2714	fer	ferredoxin	NO	lmo1944	LMR479a_2054	-0.299511	0.642021
LM6179_0142	adhR	HTH-type transcriptional regulator AdhR	NO	lmo2728	LMR479a_2865	0.232583	0.64232
LM6179_1752		Gp41-1	NO	#N/A	#N/A	-0.222218	0.64232
LM6179_2412	ytqA	putative Fe-S oxidoreductase	NO	lmo1661	LMR479a_1760	-0.192254	0.64232
LM6179_2484	yhcF	putative transcriptional regulator (GntR family)	NO	lmo1725	LMR479a_1829	0.195379	0.64232
LM6179_0571	mhqA	putative ring-cleaving dioxygenase mhqA	NO	lmo0267	LMR479a_0286	0.287896	0.643458
LM6179_0193	bglH	aryl-phospho-beta-d-glucosidase	NO	lmo2771	LMR479a_2910	-0.285829	0.644597
LM6179_0295	qoxD	cytochrome aa3-600 quinol oxidase (subunit IV)	YES	lmo0016	LMR479a_0016	0.248521	0.644597
LM6179_0472		conserved protein of unknown function	NO	lmo0182	LMR479a_0191	-0.269901	0.644597
LM6179_0567		Internalin C2	YES	lmo0263	LMR479a_0281	0.259415	0.644597
LM6179_0709	yyaH	putative lyase	YES	lmo0406	LMR479a_0417	0.238732	0.644597
LM6179_0873	hisG	ATP phosphoribosyltransferase	NO	lmo0568	LMR479a_0580	0.265531	0.644597
LM6179_0875	hisK	Histidinol-phosphatase	NO	lmo0570	LMR479a_0582	-0.243871	0.644597
LM6179_0974		conserved protein of unknown function	NO	lmo0663	LMR479a_0681	0.204869	0.644597
LM6179_1033	ydaP	putative enzyme with pyruvate as substrate	YES	lmo0722	LMR479a_0740	0.290585	0.644597
LM6179_1409	tagD	glycerol-3-phosphate cytidylyltransferase	NO	lmo1089	LMR479a_1117	-0.231347	0.644597
LM6179_2056	uppS	undecaprenyl pyrophosphate synthase	NO	lmo1315	LMR479a_1400	0.236678	0.644597
LM6179_2347	rpsD	ribosomal protein S4 (BS4)	NO	lmo1596	LMR479a_1690	-0.263852	0.644597
LM6179_2373		MutT/nudix family protein	NO	lmo1621	LMR479a_1718	0.261255	0.644597
LM6179_0625		conserved protein of unknown function	YES	lmo0325	LMR479a_0337	-0.233131	0.646323
LM6179_1539	polX	DNA polymerase/3'-5' exonuclease X	NO	lmo1231	LMR479a_1252	0.153787	0.646323
LM6179_2945		conserved protein of unknown function	NO	lmo2167	LMR479a_2279	0.212115	0.646323
LM6179_0573		Oligopeptide transport system permease oppC	NO	lmo0269	LMR479a_0288	-0.258473	0.650135
LM6179_0878	pbuG	hypoxanthine/guanine permease	NO	lmo0573	LMR479a_0585	0.268788	0.650621
LM6179_1659	prfA	peptide chain release factor 1	NO	lmo2543	LMR479a_2671	-0.175486	0.650621
LM6179_2580	fapR	transcription factor controlling fatty acid and phospholipid metabolism	NO	lmo1810	LMR479a_1920	-0.203349	0.650621
LM6179_0551		conserved protein of unknown function	NO	lmo0254	#N/A	-0.1867	0.653085
LM6179_3082	gadB	Glutamate decarboxylase beta	YES	lmo2363	LMR479a_2484	0.286131	0.653085
LM6179_1087		conserved protein of unknown function	NO	lmo0775	LMR479a_0794	0.19347	0.6541
LM6179_1684	tagO	UDP-N-acetylglucosamine:undecaprenyl-P N-acetylglucosaminyl-1-P transferase	NO	lmo2519	LMR479a_2645	-0.165769	0.657252
LM6179_0577	yxeH	putative hydrolase	NO	lmo0272	LMR479a_0291	-0.199613	0.65899
LM6179_2275		Preprotein translocase, YajC subunit	NO	lmo1529	LMR479a_1622	-0.222075	0.65899
LM6179_0528	mcsB	protein tyrosine kinase	YES	lmo0231	LMR479a_0244	0.311248	0.662707
LM6179_1268		putative Lipoprotein	YES	lmo0953	LMR479a_0977	-0.239378	0.662707
LM6179_2306	hemC	porphobilinogen deaminase (hydroxymethylbilane synthase)	NO	lmo1556	LMR479a_1649	-0.200859	0.663018
LM6179_2309	thrS	threonyl-tRNA synthetase	NO	lmo1559	LMR479a_1652	-0.241607	0.663897
LM6179_2301	folC	folyl-polyglutamate synthase	NO	lmo1551	LMR479a_1644	-0.217463	0.664342
LM6179_0080		conserved protein of unknown function	YES	lmo2667	LMR479a_2803	-0.281171	0.667081
LM6179_0276	rpmH	ribosomal protein L34	NO	lmo2856	LMR479a_2993	-0.249369	0.667081
LM6179_0455	yabB	putative methyltransferase	NO	lmo0165	LMR479a_0174	-0.179852	0.667081
LM6179_0482	purR	transcriptional regulator of the purine biosynthesis operon	NO	lmo0192	LMR479a_0201	-0.209276	0.667081
LM6179_0501	ctc	ribosomal protein Ctc, binding 5S RNA	YES	lmo0211	LMR479a_0220	0.291973	0.667081
LM6179_0542	nusG	transcription antitermination factor	NO	lmo0246	LMR479a_0258	-0.214277	0.667081
LM6179_0889	yubA	putative integral inner membrane protein	YES	lmo0584	LMR479a_0596	0.152317	0.667081
LM6179_0890		conserved exported protein of unknown function	NO	lmo0585	LMR479a_0597	-0.302137	0.667081
LM6179_1148	psiE	phosphate starvation inducible protein	NO	lmo0836	LMR479a_0854	0.274743	0.667081
LM6179_1399		conserved membrane protein of unknown function	NO	lmo1079	LMR479a_1107	-0.209906	0.667081
LM6179_1732	whiA	putative morphogen	YES	lmo2472	LMR479a_2597	0.219837	0.667081
LM6179_1776		Phage terminase, large subunit, pbsx family	NO	lmo2300	#N/A	-0.294581	0.667081
LM6179_2106	ispA	geranyltranstransferase	NO	lmo1363	LMR479a_1450	0.218677	0.667081
LM6179_2197	yqfO	conserved hypothetical protein	NO	lmo1452	LMR479a_1541	-0.208304	0.667081
LM6179_2292		Cell shape-determining protein MreD	NO	lmo1546	LMR479a_1639	-0.180207	0.667081
LM6179_2297	tnpB	transposase	NO	#N/A	#N/A	-0.257177	0.667081
LM6179_2422		Laminin-binding surface protein	NO	lmo1671	LMR479a_1770	-0.263119	0.667081
LM6179_2615		conserved membrane protein of unknown function	NO	lmo1845	LMR479a_1955	-0.235289	0.667081
LM6179_2680		conserved membrane protein of unknown function	NO	lmo1911	LMR479a_2020	-0.206916	0.667081
LM6179_2705		conserved protein of unknown function	NO	lmo1935	LMR479a_2045	0.17665	0.667081
LM6179_2814	mraZ	putative protein involved in cell division or replication	YES	lmo2042	LMR479a_2154	0.25343	0.667081
LM6179_2923		conserved membrane protein of unknown function	NO	lmo2147	LMR479a_2259	0.249684	0.667081
LM6179_3075		conserved membrane protein of unknown function	NO	lmo2357	LMR479a_2477	0.228509	0.667081
LM6179_1651	rho	transcriptional terminator Rho	NO	lmo2551	LMR479a_2679	-0.160593	0.668424
LM6179_1773		Gp63	NO	#N/A	#N/A	0.250928	0.669123
LM6179_2790	divIVA	cell-division initiation protein	NO	lmo2020	LMR479a_2130	-0.16975	0.669677
LM6179_2966		conserved protein of unknown function	NO	lmo2187	LMR479a_2300	-0.293851	0.669677
LM6179_0829		conserved membrane protein of unknown function	YES	lmo0524	LMR479a_0536	0.161495	0.67
LM6179_1754		Gp38	NO	#N/A	#N/A	-0.300443	0.67
LM6179_0785	rpmF	50S ribosomal protein L32 1	NO	lmo0486	LMR479a_0493	0.182925	0.673357
LM6179_1060		conserved membrane protein of unknown function	NO	lmo0748	LMR479a_0767	-0.265677	0.673357
LM6179_1262		Transcriptional regulator	NO	lmo0948	LMR479a_0971	0.185613	0.673357
LM6179_1387	bipA	GTPase	YES	lmo1067	LMR479a_1095	-0.150348	0.673357
LM6179_2125	acyP	Acylphosphatase	NO	lmo1381	LMR479a_1469	0.223547	0.673357
LM6179_2191		Zinc ABC transporter	NO	lmo1446	LMR479a_1535	-0.206946	0.673357
LM6179_0751		conserved membrane protein of unknown function	YES	lmo0450	LMR479a_0460	0.220669	0.673701
LM6179_1045		DNA-binding protein	NO	lmo0733	LMR479a_0752	-0.271409	0.677251
LM6179_1712		conserved membrane protein of unknown function	NO	lmo2492	LMR479a_2617	0.214254	0.679327
LM6179_2761	alsD	Alpha-acetolactate decarboxylase	YES	lmo1992	LMR479a_2102	-0.267997	0.679327
LM6179_0294	qoxC	cytochrome aa3-600 quinol oxidase (subunit III)	YES	lmo0015	LMR479a_0015	0.263735	0.680499
LM6179_0389		conserved protein of unknown function	YES	lmo0095	LMR479a_0103	0.283516	0.680499
LM6179_1016	flgK	Flagellar hook-associated protein FlgK	NO	lmo0705	LMR479a_0723	-0.246017	0.680499
LM6179_1019		conserved protein of unknown function	NO	lmo0708	LMR479a_0726	-0.261027	0.680499
LM6179_1208	rsbW	switch protein/serine kinase and anti-sigma factor (inhibitory sigma-B binding protein)	YES	lmo0894	LMR479a_0915	-0.158748	0.680499
LM6179_1236	ycgR	putative permease	NO	lmo0920	LMR479a_0943	-0.160563	0.680499
LM6179_1266		conserved membrane protein of unknown function	NO	lmo0952	LMR479a_0975	-0.222232	0.680499
LM6179_1545	racE	glutamate racemase	NO	lmo1237	LMR479a_1258	-0.149377	0.680499
LM6179_1718		PspC domain-containing protein	YES	lmo2486	LMR479a_2611	0.183218	0.680499
LM6179_1976	ydeI	conserved hypothetical protein	NO	lmo1242	LMR479a_1322	0.16694	0.680499
LM6179_2050		conserved protein of unknown function	NO	lmo1309	LMR479a_1394	0.225805	0.680499
LM6179_2511	rlmCD	methyltransferase of m5U747 and m5U1939 in 23S RNA	NO	lmo1751	LMR479a_1856	-0.175526	0.680499
LM6179_2626	deoD	purine nucleoside phosphorylase	NO	lmo1856	LMR479a_1966	-0.19708	0.683648
LM6179_0018	rpoA	RNA polymerase (alpha subunit)	NO	lmo2606	LMR479a_2742	-0.213882	0.683957
LM6179_0098	licC	phosphotransferase system (PTS) lichenan-specific enzyme IIC component	YES	lmo2684	LMR479a_2821	-0.242103	0.683957
LM6179_0143		conserved protein of unknown function	NO	lmo2729	LMR479a_2866	0.220809	0.683957
LM6179_2694	hisC	histidinol-phosphate aminotransferase; tyrosine/phenylalanine aminotransferase	NO	lmo1925	LMR479a_2034	0.171282	0.683957
LM6179_1063		conserved protein of unknown function	NO	lmo0751	LMR479a_0770	-0.23198	0.685578
LM6179_0499		conserved protein of unknown function	NO	lmo0209	LMR479a_0218	0.186515	0.687632
LM6179_1347	ykrA	putative hydrolase	YES	lmo1029	LMR479a_1056	-0.15787	0.687632
LM6179_2855		conserved protein of unknown function	NO	lmo2083	LMR479a_2195	0.210589	0.687632
LM6179_2829	ctaA	heme-A synthase	NO	lmo2058	LMR479a_2169	-0.210661	0.687708
LM6179_2929		Flavodoxin	YES	lmo2153	LMR479a_2265	-0.204877	0.687708
LM6179_1868		putative membrane protein	NO	lmo2404	LMR479a_2530	0.246503	0.687739
LM6179_2201	yqxD	conserved hypothetical protein	NO	lmo1456	LMR479a_1545	-0.160825	0.687739
LM6179_2285	glpF	glycerol permease	YES	lmo1539	LMR479a_1632	0.273507	0.687898
LM6179_0606	lacG	6-phospho-beta-galactosidase	NO	lmo0300	LMR479a_0321	0.233255	0.690046
LM6179_0752		conserved protein of unknown function	NO	lmo0451	LMR479a_0461	0.198158	0.690061
LM6179_2797		conserved exported protein of unknown function	NO	#N/A	#N/A	-0.226067	0.6915
LM6179_1169		Hydrolase	NO	lmo0857	LMR479a_0876	-0.168034	0.691712
LM6179_0122		conserved protein of unknown function	NO	lmo2707	LMR479a_2845	0.280716	0.692296
LM6179_2942		conserved protein of unknown function	NO	lmo2164	LMR479a_2276	-0.242693	0.695626
LM6179_2287		conserved protein of unknown function	NO	lmo1541	LMR479a_1634	-0.21815	0.696464
LM6179_0910		Mate family multi antimicrobial extrusion protein	YES	lmo0605	LMR479a_0617	-0.236106	0.701033
LM6179_0880	gmuR	transcriptional regulator (GntR family)	NO	lmo0575	LMR479a_0587	-0.204007	0.702751
LM6179_0964		conserved protein of unknown function	YES	lmo0654	LMR479a_0671	0.197074	0.702751
LM6179_2132	nupN	lipoprotein involved in guanosine transport	NO	lmo1388	LMR479a_1476	-0.229157	0.702751
LM6179_2727	fhuG	ferrichrome ABC transporter (permease)	NO	lmo1957	LMR479a_2067	-0.248307	0.702751
LM6179_1005		conserved protein of unknown function	NO	lmo0694	LMR479a_0712	-0.254292	0.703336
LM6179_0541	secE	preprotein translocase subunit	NO	lmo0245	LMR479a_0257	-0.23958	0.704812
LM6179_1183		conserved protein of unknown function	YES	lmo0869	LMR479a_0889	-0.192617	0.704812
LM6179_0161	serS	seryl-tRNA synthetase	YES	lmo2747	LMR479a_2884	-0.145629	0.705316
LM6179_0173		Rhs family protein	NO	#N/A	#N/A	-0.184089	0.705316
LM6179_0191		ABC transporter	NO	lmo2769	LMR479a_2908	-0.208548	0.705316
LM6179_0281	dnaN	DNA polymerase III (beta subunit)	NO	lmo0002	LMR479a_0002	0.187975	0.705316
LM6179_0505		Polysaccharide biosynthesis family protein	NO	lmo0215	LMR479a_0224	0.173402	0.705316
LM6179_0791		conserved protein of unknown function	NO	lmo0494	LMR479a_0501	-0.185375	0.705316
LM6179_1004		Flagellar motor switch protein	NO	lmo0693	LMR479a_0711	-0.257056	0.705316
LM6179_1010		Flagellar motor switch protein FliM	NO	lmo0699	LMR479a_0717	-0.271914	0.705316
LM6179_1044		Peptidoglycan binding protein	NO	lmo0732	LMR479a_0751	-0.253086	0.705316
LM6179_1164		conserved protein of unknown function	NO	lmo0852	LMR479a_0871	0.247307	0.705316
LM6179_1288	dltC	D-alanyl carrier protein	NO	lmo0972	LMR479a_0997	-0.27664	0.705316
LM6179_1388		conserved exported protein of unknown function	YES	lmo1068	LMR479a_1096	-0.28415	0.705316
LM6179_1645	dagK	Diacylglycerol kinase	NO	lmo2557	LMR479a_2685	0.206928	0.705316
LM6179_2291	minC	putative septum site-determining protein MinC	NO	lmo1545	LMR479a_1638	-0.206539	0.705316
LM6179_2557		conserved protein of unknown function	NO	lmo1788	LMR479a_1898	0.234972	0.705316
LM6179_2588	rpe	ribulose-5-phosphate 3-epimerase	NO	lmo1818	LMR479a_1928	0.1996	0.705316
LM6179_2856		conserved protein of unknown function	NO	lmo2084	LMR479a_2196	0.25966	0.705316
LM6179_2908		conserved protein of unknown function	YES	lmo2132	LMR479a_2244	-0.258662	0.705316
LM6179_3053	fruK	fructose-1-phosphate kinase	NO	lmo2336	LMR479a_2455	-0.231769	0.705316
LM6179_3068	ssuE	FMN reductase (NADPH)	NO	lmo2351	LMR479a_2470	0.237229	0.705316
LM6179_1376		Lactate/malate dehydrogenase family protein	NO	lmo1057	LMR479a_1085	0.172875	0.706382
LM6179_2598	yloC	conserved hypothetical protein	NO	lmo1828	LMR479a_1938	-0.193226	0.710424
LM6179_2062	rimP	ribosome maturation factor	NO	lmo1321	LMR479a_1406	-0.12707	0.712167
LM6179_2115	bkdAA	branched-chain alpha-keto acid dehydrogenase E1 subunit	NO	lmo1372	LMR479a_1459	0.150942	0.712167
LM6179_1429		conserved protein of unknown function	NO	lmo1126	LMR479a_1147	0.271427	0.712609
LM6179_1869		conserved protein of unknown function	NO	lmo2403	LMR479a_2529	0.177306	0.712609
LM6179_2372	ytjP	putative dipeptidase ytjP	NO	lmo1620	LMR479a_1717	0.212469	0.712842
LM6179_misc_RNA_28		T-box	NO	#N/A	#N/A	-0.27012	0.712842
LM6179_0053		Serine/threonine protein phosphatase family protein	YES	lmo2642	LMR479a_2777	-0.228095	0.713461
LM6179_0690	fra	frataxin; iron chaperone	NO	lmo0387	LMR479a_0398	0.167997	0.714126
LM6179_1310	ktrD	K+-transporting ATPase	YES	lmo0993	LMR479a_1019	0.198611	0.714126
LM6179_1348		Transcriptional regulator	NO	lmo1030	LMR479a_1057	-0.183337	0.714126
LM6179_tRNA17		Thr tRNA	NO	#N/A	#N/A	-0.256987	0.714126
LM6179_1253	yfkJ	Low molecular weight protein-tyrosine-phosphatase yfkJ	NO	lmo0938	LMR479a_0960	0.227531	0.715416
LM6179_1532		conserved membrane protein of unknown function	NO	lmo1224	LMR479a_1245	-0.193387	0.715416
LM6179_1803		Protein gp29	NO	#N/A	#N/A	-0.227511	0.715416
LM6179_2068	rbfA	ribosome-binding factor A	NO	lmo1327	LMR479a_1412	0.120568	0.715416
LM6179_2138	ymfI	putative oxidoreductase	YES	lmo1394	LMR479a_1482	0.120942	0.715416
LM6179_2353		conserved protein of unknown function	NO	lmo1603	LMR479a_1699	-0.208195	0.715416
LM6179_2713		conserved protein of unknown function	NO	lmo1943	LMR479a_2053	0.227879	0.715416
LM6179_2951		conserved protein of unknown function	YES	lmo2173	LMR479a_2285	-0.24215	0.715416
LM6179_0028	rplF	ribosomal protein L6 (BL8)	NO	lmo2617	LMR479a_2752	-0.202915	0.716427
LM6179_1141	nifJ	Pyruvate-flavodoxin oxidoreductase	NO	lmo0829	LMR479a_0847	-0.169551	0.716427
LM6179_2426	menD	2-oxoglutarate decarboxylase and 2-succinyl-5-enolpyruvyl-6-hydroxy-3-cyclohexene-1-carboxylic-acid synthase	NO	lmo1675	LMR479a_1774	0.211156	0.717831
LM6179_3039		conserved protein of unknown function	NO	lmo2259	LMR479a_2373	-0.186664	0.717831
LM6179_1287		Extramembranal protein	NO	lmo0971	LMR479a_0996	-0.218251	0.723253
LM6179_2026	luxS	S-ribosylhomocysteine lyase	NO	lmo1288	LMR479a_1372	0.14695	0.723992
LM6179_2904		conserved protein of unknown function	NO	lmo2129	LMR479a_2240	0.208445	0.723992
LM6179_2976		conserved membrane protein of unknown function	NO	lmo2197	LMR479a_2310	-0.225559	0.724627
LM6179_0049		Pyridine nucleotide-disulfide oxidoreductase family protein	YES	lmo2638	LMR479a_2773	-0.192499	0.725785
LM6179_0346		conserved protein of unknown function	NO	lmo0066	#N/A	-0.197862	0.725785
LM6179_1444		conserved protein of unknown function	NO	lmo1137	LMR479a_1159	0.247218	0.725785
LM6179_1748		Phage protein	NO	#N/A	#N/A	-0.270274	0.725785
LM6179_2009	sipS	type I signal peptidase	NO	lmo1271	LMR479a_1354	-0.148526	0.725785
LM6179_2245	yrrL	conserved hypothetical protein	NO	lmo1499	LMR479a_1592	-0.176201	0.725785
LM6179_2617	mntA	Manganese-binding lipoprotein mntA	NO	lmo1847	LMR479a_1957	0.214789	0.725785
LM6179_2646	fhs	Formate--tetrahydrofolate ligase	NO	lmo01876	LMR479a_1986	0.248846	0.725785
LM6179_2984		conserved protein of unknown function	NO	lmo2204	LMR479a_2318	0.27546	0.725785
LM6179_2578	fabD	malonyl CoA:acyl carrier protein transacylase	NO	lmo1808	LMR479a_1918	-0.118235	0.726078
LM6179_0275	rnpA	protein component of ribonuclease P (RNase P) (substrate specificity)	NO	lmo2855	LMR479a_2992	-0.179299	0.7264
LM6179_1535	ung	uracil-DNA glycosylase	NO	lmo1227	LMR479a_1248	0.21093	0.7264
LM6179_3067	ytmI	putative N-acetyltransferase	NO	lmo2350	LMR479a_2469	0.238283	0.727101
LM6179_0519	dusB	tRNA-dihydrouridine synthase B	NO	lmo0227	LMR479a_0237	-0.121754	0.727734
LM6179_0868	hisF	imidazole glycerol phosphate synthase subunit	NO	lmo0563	LMR479a_0575	0.211638	0.727734
LM6179_1293		Acetyltransferase	NO	lmo0976	LMR479a_1002	0.210657	0.727734
LM6179_2190	zur	transcriptional regulator (Fur family)	NO	lmo1445	LMR479a_1534	-0.189701	0.727734
LM6179_1207	rsbV	anti-anti-sigma factor (antagonist of RsbW)	YES	lmo0893	LMR479a_0914	-0.181522	0.728603
LM6179_0190		conserved membrane protein of unknown function	NO	lmo2768	LMR479a_2907	-0.175182	0.730153
LM6179_0215	noc	DNA-binding protein Spo0J-like	NO	lmo2794	LMR479a_2931	-0.143433	0.730153
LM6179_0951	zosA	Zn transporter	YES	lmo0641	LMR479a_0657	0.25978	0.731844
LM6179_1281	yjbK	putative RNA/thiamine triphosphatase	NO	lmo0965	LMR479a_0989	0.19487	0.732071
LM6179_1527	arxR	transcriptional repressor	NO	lmo1220	LMR479a_1241	0.154938	0.732071
LM6179_2413	ytqB	putative RNA methylase	NO	lmo1662	LMR479a_1761	-0.194706	0.732071
LM6179_3070		Sodium/hydrogen exchanger family protein	NO	lmo2353	LMR479a_2472	-0.14873	0.732071
LM6179_1692		ComF operon protein C	NO	lmo2512	LMR479a_2638	0.247957	0.73625
LM6179_2427	menF	Menaquinone-specific isochorismate synthase	NO	lmo1676	LMR479a_1775	0.149289	0.73625
LM6179_2620	ypoP	Uncharacterized HTH-type transcriptional regulator ypoP	NO	lmo1850	LMR479a_1960	-0.184078	0.73625
LM6179_0070		conserved protein of unknown function	NO	lmo2658	LMR479a_2794	-0.192461	0.738092
LM6179_0578		conserved protein of unknown function	NO	lmo0273	LMR479a_0292	0.148834	0.738092
LM6179_0023	secY	preprotein translocase subunit	NO	lmo2612	LMR479a_2747	-0.214671	0.739199
LM6179_2516	gatC	glutamyl-tRNA(Gln) amidotransferase (subunit C)	NO	lmo1756	LMR479a_1861	-0.14096	0.739199
LM6179_0510	ftsH	cell-division protein and general stress protein (class III heat-shock)	YES	lmo0220	LMR479a_0229	0.154249	0.740713
LM6179_1238	coaA	Pantothenate kinase	NO	lmo0922	LMR479a_0945	-0.146676	0.740713
LM6179_2080	yqgQ	putative single strand nucleic acid binding transcription factor	NO	lmo1338	LMR479a_1424	0.266477	0.740713
LM6179_2835	mscL	large conductance mechanosensitive channel protein	NO	lmo2064	LMR479a_2175	0.232583	0.740713
LM6179_2525	purD	phosphoribosylglycinamide synthetase	NO	lmo1764	LMR479a_1869	0.171203	0.740808
LM6179_0048		conserved exported protein of unknown function	NO	lmo2637	LMR479a_2772	-0.200214	0.741084
LM6179_0884		conserved protein of unknown function	YES	lmo0579	LMR479a_0591	0.21975	0.741471
LM6179_2725	ripX	site-specific tyrosine recombinase for chromosome partitioning	NO	lmo1955	LMR479a_2065	-0.175962	0.741471
LM6179_0839		conserved protein of unknown function	NO	lmo0534	LMR479a_0546	-0.17046	0.744417
LM6179_1280		conserved protein of unknown function	NO	lmo0964	LMR479a_0988	0.221871	0.744417
LM6179_1800		conserved protein of unknown function	NO	lmo2277	#N/A	-0.24472	0.744417
LM6179_2268	dtd	D-Tyr-tRNATyr deacylase	NO	lmo1522	LMR479a_1615	-0.162616	0.744417
LM6179_2105	xseB	exodeoxyribonuclease VII (small subunit)	NO	lmo1362	LMR479a_1449	0.154671	0.745211
LM6179_0020	rpsM	ribosomal protein S13	NO	lmo2608	LMR479a_2744	-0.170816	0.7453
LM6179_2432	metE	cobalamin-independent methionine synthase	NO	lmo1681	LMR479a_1780	-0.224901	0.747542
LM6179_2736	xpaC	putative phosphatase	NO	lmo1966	LMR479a_2076	0.226198	0.747542
LM6179_2571	ffh	signal recognition particle-like (SRP) GTPase	NO	lmo1801	LMR479a_1911	0.136318	0.749083
LM6179_0109	yaaO	putative decarboxylase	NO	lmo2694	LMR479a_2832	0.240081	0.749577
LM6179_0119	dnaX	DNA polymerase III (gamma and tau subunits)	YES	lmo2704	LMR479a_2842	0.173722	0.749577
LM6179_0665		Transcriptional regulator	NO	lmo0364	#N/A	-0.180544	0.749577
LM6179_0788		NADH:flavin oxidoreductase	YES	lmo0489	LMR479a_0496	0.205926	0.749577
LM6179_0925		conserved membrane protein of unknown function	NO	lmo0618	LMR479a_0631	-0.172282	0.749577
LM6179_1185		conserved protein of unknown function	NO	lmo0871	LMR479a_0891	0.215575	0.749577
LM6179_1383		Magnesium transporter CorA family protein	YES	lmo1064	LMR479a_1092	-0.148746	0.749577
LM6179_1872		Acetyltransferase	NO	lmo2400	LMR479a_2526	0.241947	0.749577
LM6179_1989		conserved protein of unknown function	NO	LISIN_1296	LMR479a_1335	0.261151	0.749577
LM6179_2031	glpD	glycerol-3-phosphate oxidase	NO	lmo1293	LMR479a_1377	0.154696	0.749577
LM6179_2920		Transcriptional regulator	NO	lmo2144	LMR479a_2256	0.207062	0.749577
LM6179_1014		UDP-N-acetylenolpyruvoylglucosamine reductase	NO	lmo0703	LMR479a_0721	-0.240797	0.751013
LM6179_0140		Transcriptional regulator	NO	lmo2726	LMR479a_2863	-0.19257	0.753895
LM6179_1269		conserved exported protein of unknown function	NO	lmo0954	LMR479a_0978	0.192783	0.753895
LM6179_1809		conserved membrane protein of unknown function	YES	lmo2463	LMR479a_2588	0.188578	0.753895
LM6179_2136		Zinc metallopeptidase	NO	lmo1392	LMR479a_1480	0.157816	0.753895
LM6179_2506		ABC transporter	NO	lmo1746	LMR479a_1851	-0.164036	0.753895
LM6179_2648	cspD	cold-shock protein, molecular chaperone, RNA-helicase co-factor	NO	lmo1879	LMR479a_1988	-0.195446	0.753895
LM6179_2486		Transcriptional regulator	NO	lmo1727	LMR479a_1831	-0.20748	0.756045
LM6179_2591	prpC	phosphorylated protein phosphatase	NO	lmo1821	LMR479a_1931	0.184101	0.758801
LM6179_0453	yaaT	conserved hypothetical protein	NO	lmo0163	LMR479a_0172	-0.144386	0.760373
LM6179_2206		conserved protein of unknown function	NO	lmo1461	LMR479a_1550	-0.170314	0.762884
LM6179_1689	yviA	conserved hypothetical protein	NO	lmo2514	LMR479a_2640	0.240912	0.76583
LM6179_2467	mapA	methionine aminopeptidase	NO	lmo1709	LMR479a_1813	0.156694	0.768747
LM6179_0916		conserved exported protein of unknown function	YES	lmo0610	LMR479a_0622	0.202911	0.769255
LM6179_misc_RNA_33		T-box	NO	#N/A	#N/A	-0.235578	0.769255
LM6179_1147		Cell wall surface anchor family protein	NO	lmo0835	LMR479a_0853	-0.254051	0.770991
LM6179_2481	yfmL	putative ATP-dependent RNA helicase yfmL	NO	lmo1722	LMR479a_1826	-0.129238	0.770991
LM6179_2553	infC	initiation factor IF-3	NO	lmo1785	LMR479a_1893	-0.168376	0.770991
LM6179_0879	gmuD	mannoside-phospho-beta-d-glucosidase	NO	lmo0574	LMR479a_0586	-0.157507	0.775308
LM6179_0029	rpsH	ribosomal protein S8 (BS8)	NO	lmo2618	LMR479a_2753	-0.210752	0.77574
LM6179_0171		protein of unknown function	NO	#N/A	#N/A	0.230604	0.77574
LM6179_1239		ABC transporter	NO	lmo0923	LMR479a_0946	0.164685	0.77574
LM6179_1286	fabI	enoyl-acyl carrier protein reductase	NO	lmo0970	LMR479a_0995	-0.16053	0.77574
LM6179_1854		Sensor histidine kinase	NO	lmo2421	LMR479a_2544	-0.138818	0.77574
LM6179_2108	dxs	1-deoxyxylulose-5-phosphate synthase	NO	lmo1365	LMR479a_1452	0.152403	0.77574
LM6179_2400		conserved exported protein of unknown function	NO	lmo1649	LMR479a_1746	-0.15882	0.77574
LM6179_0705		conserved protein of unknown function	YES	lmo0402	LMR479a_0413	-0.188889	0.776314
LM6179_2955		conserved membrane protein of unknown function	NO	lmo2177	LMR479a_2289	-0.174856	0.776314
LM6179_0506	hslR	ribosomal RNA binding protein involved in 50S recycling; heat shock protein	NO	lmo0216	LMR479a_0225	0.162667	0.776728
LM6179_2077	rpmGA	ribosomal protein L33	NO	lmo1335	LMR479a_1421	-0.224534	0.778447
LM6179_2075		conserved exported protein of unknown function	NO	lmo1333	LMR479a_1419	-0.132121	0.779438
LM6179_2294	mreB	cell-shape determining protein	NO	lmo1548	LMR479a_1641	-0.164791	0.782918
LM6179_0008	rpsI	ribosomal protein S9	NO	lmo2596	LMR479a_2732	-0.187815	0.783615
LM6179_0179	guaB	inosine-monophosphate dehydrogenase	NO	lmo2758	LMR479a_2896	0.161078	0.783615
LM6179_0566	bglH	aryl-phospho-beta-d-glucosidase	NO	lmo0261	LMR479a_0279	-0.143932	0.783615
LM6179_0700		conserved protein of unknown function	NO	lmo0397	LMR479a_0408	0.114737	0.783615
LM6179_1085	yhfP	putative oxidoreductase	NO	lmo0773	LMR479a_0792	-0.148875	0.783615
LM6179_1149	ywjA	putative ABC lipid transporter (ATP-binding protein)	NO	lmo0837	LMR479a_0855	-0.11766	0.783615
LM6179_1479	pdtaR	putative transcriptional regulatory protein pdtaR	NO	lmo1172	LMR479a_1193	-0.167516	0.783615
LM6179_1685		conserved exported protein of unknown function	NO	lmo2518	LMR479a_2644	-0.121725	0.783615
LM6179_1853	vanR	Regulatory protein vanR	NO	lmo2422	LMR479a_2545	-0.146366	0.783615
LM6179_1898	licB	phosphotransferase system (PTS) lichenan-specific enzyme IIB component	NO	lmo2373	LMR479a_2497	0.168316	0.783615
LM6179_2018	codY	transcriptional regulator, GTP and BCAA-dependent	NO	lmo1280	LMR479a_1364	0.144388	0.783615
LM6179_2357	ytpR	putative tRNA binding protein	NO	lmo1607	LMR479a_1704	0.188537	0.783615
LM6179_2399	plsC	1-acyl-sn-glycerol-3-phosphate acyltransferase	NO	lmo1647	LMR479a_1744	-0.161179	0.783615
LM6179_2508		conserved protein of unknown function	NO	lmo1748	LMR479a_1853	-0.148002	0.783615
LM6179_2545		HD domain protein	NO	lmo1777	LMR479a_1885	0.228724	0.783615
LM6179_2587	thiN	thiamine pyrophosphokinase	NO	lmo1817	LMR479a_1927	0.131535	0.783615
LM6179_2597	gmk	guanylate kinase	NO	lmo1827	LMR479a_1937	-0.1307	0.783615
LM6179_2676	dapB	dihydrodipicolinate reductase	NO	lmo1907	LMR479a_2016	-0.125059	0.783615
LM6179_2695	aroH	chorismate mutase	NO	lmo1926	LMR479a_2035	0.179822	0.783615
LM6179_0887	iap	putative endopeptidase p60	YES	lmo0582	LMR479a_0594	0.145745	0.784594
LM6179_2464	rbn	putative ribonuclease BN	NO	lmo1706	LMR479a_1810	0.169385	0.785385
LM6179_2590	prkC	protein kinase	NO	lmo1820	LMR479a_1930	0.159565	0.785773
LM6179_0497		conserved exported protein of unknown function	NO	lmo0207	LMR479a_0216	-0.210689	0.786208
LM6179_0915		conserved protein of unknown function	NO	lmo0609	LMR479a_0621	0.176267	0.786208
LM6179_2717	resE	two-component sensor histidine kinase	NO	lmo1947	LMR479a_2057	-0.115377	0.786208
LM6179_2396		conserved protein of unknown function	NO	lmo1644	LMR479a_1741	0.130138	0.786838
LM6179_2763		conserved protein of unknown function	NO	lmo1994	LMR479a_2104	0.12042	0.786838
LM6179_3034		conserved protein of unknown function	NO	lmo2253	LMR479a_2368	0.175163	0.78904
LM6179_0084		conserved protein of unknown function	YES	lmo2671	LMR479a_2807	0.24283	0.789963
LM6179_0883		putative conserved membrane protein	NO	lmo0578	LMR479a_0590	0.158466	0.790514
LM6179_1305	prfC	Peptide chain release factor 3	NO	lmo0988	LMR479a_1014	-0.136015	0.790514
LM6179_2394		conserved protein of unknown function	NO	lmo1642	LMR479a_1739	0.177903	0.790514
LM6179_2624	csoR	repressor of copper utilisation proteins	NO	lmo1854	LMR479a_1964	0.226716	0.790514
LM6179_2679	yurR	Uncharacterized oxidoreductase YurR	NO	lmo1910	LMR479a_2019	0.148445	0.790514
LM6179_1646	iolJ	2-deoxy-5-keto-D-gluconic acid 6-phosphate aldolase	YES	lmo2556	LMR479a_2684	-0.172605	0.791982
LM6179_2304	hemB	delta-aminolevulinic acid dehydratase (porphobilinogen synthase)	NO	lmo1554	LMR479a_1647	-0.149288	0.792231
LM6179_0808		Glutamine amidotransferase	NO	lmo0511	LMR479a_0518	0.140348	0.792388
LM6179_1922		conserved protein of unknown function	NO	#N/A	#N/A	0.235133	0.793412
LM6179_2901	mdxD	maltogenic alpha-amylase	NO	lmo2126	LMR479a_2237	-0.209344	0.793412
LM6179_2440		D-isomer specific 2-hydroxyacid dehydrogenase	NO	lmo1684	LMR479a_1786	0.173233	0.794093
LM6179_2441	gsaB	glutamate-1-semialdehyde aminotransferase, class III aminotransferase	NO	lmo1685	LMR479a_1787	-0.150625	0.794093
LM6179_0404		Lipase	NO	lmo0110	LMR479a_0118	0.236036	0.794711
LM6179_0844	lacD	Tagatose 1,6-diphosphate aldolase	YES	lmo0539	LMR479a_0551	0.130202	0.794711
LM6179_1062		conserved membrane protein of unknown function	NO	lmo0750	LMR479a_0769	-0.150545	0.794711
LM6179_2200	dnaG	DNA primase	NO	lmo1455	LMR479a_1544	-0.110589	0.794711
LM6179_2109	yqxC	putative methyltransferase with RNA binding domain	NO	lmo1366	LMR479a_1453	0.104334	0.795085
LM6179_1696	yvjA	putative integral inner membrane protein	NO	lmo2508	LMR479a_2633	0.112782	0.796677
LM6179_0131	cydB	cytochrome bb' ubiquinol oxidase (subunit II)	NO	lmo2717	LMR479a_2854	-0.166416	0.796897
LM6179_0814		conserved exported protein of unknown function	NO	lmo0516	LMR479a_0523	-0.150551	0.796897
LM6179_0870	hisH	amidotransferase (glutaminase)	NO	lmo0565	LMR479a_0577	0.201069	0.796897
LM6179_0882		conserved membrane protein of unknown function	NO	lmo0577	LMR479a_0589	0.197461	0.796897
LM6179_0954		conserved membrane protein of unknown function	NO	lmo0644	LMR479a_0660	0.130677	0.796897
LM6179_1178	cshA	ATP-dependent RNA helicase; cold shock	NO	lmo0866	LMR479a_0885	-0.150623	0.796897
LM6179_1212	ydcI	putative RNA helicase	NO	lmo0898	LMR479a_0919	0.136795	0.796897
LM6179_2069	truB	tRNA pseudouridine 55 synthase	NO	lmo1328	LMR479a_1413	-0.129322	0.796897
LM6179_2114	lpdV	branched-chain alpha-keto acid dehydrogenase E3 subunit (dihydrolipoamide dehydrogenase)	NO	lmo1371	LMR479a_1458	0.132746	0.796897
LM6179_2322	pfkA	6-phosphofructokinase	YES	lmo1571	LMR479a_1665	-0.16059	0.796897
LM6179_2425	menH	putative 2-succinyl-6-hydroxy-2,4-cyclohexadiene-1-carboxylate synthase	YES	lmo1674	LMR479a_1773	0.20801	0.796897
LM6179_2663	nth	endonuclease III	NO	lmo1894	LMR479a_2003	0.116987	0.796897
LM6179_1914		conserved exported protein of unknown function	NO	#N/A	#N/A	0.226433	0.796966
LM6179_0125		conserved protein of unknown function	NO	lmo2710	LMR479a_2848	-0.171363	0.797149
LM6179_1326	ykuL	conserved hypothetical protein	NO	lmo1009	LMR479a_1035	-0.159247	0.797149
LM6179_1738		Gp28	NO	#N/A	#N/A	0.222483	0.797149
LM6179_2433	yfkF	Uncharacterized MFS-type transporter yfkF	NO	lmo1682	LMR479a_1781	-0.209271	0.797149
LM6179_2628		Oxidoreductase	NO	lmo1858	LMR479a_1968	0.142372	0.797149
LM6179_0756		conserved protein of unknown function	NO	lmo0455	LMR479a_0465	-0.176668	0.797878
LM6179_2458		conserved protein of unknown function	NO	lmo1700	LMR479a_1804	-0.196931	0.798854
LM6179_0334	purA	adenylosuccinate synthetase	NO	lmo0055	LMR479a_0063	-0.109905	0.80102
LM6179_0618	bglH	aryl-phospho-beta-d-glucosidase	NO	lmo0319	LMR479a_0332	0.178539	0.80102
LM6179_1855		conserved protein of unknown function	NO	lmo2420	LMR479a_2543	-0.230208	0.80102
LM6179_2177		conserved protein of unknown function	YES	lmo1432	LMR479a_1521	0.110567	0.80102
LM6179_2507	bceA	bacitracin ABC efflux transporter (ATP-binding protein)	NO	lmo1747	LMR479a_1852	-0.125604	0.80102
LM6179_3078		putative Membrane protein	NO	lmo2360	LMR479a_2480	-0.15532	0.80102
LM6179_2140	pgsA	CDP-diacylglycerol-glycerol-3-phosphate 3-phosphatidyltransferase	NO	lmo1396	LMR479a_1484	-0.164737	0.801206
LM6179_2419	ytmB	conserved hypothetical protein	NO	lmo1668	LMR479a_1767	0.215915	0.801696
LM6179_2502	ade	Adenine deaminase	NO	lmo1742	LMR479a_1847	-0.118924	0.802223
LM6179_0885		Phospholipase/carboxylesterase	YES	lmo0580	LMR479a_0592	0.141347	0.802473
LM6179_2295		Transcriptional regulator	NO	#N/A	#N/A	-0.186945	0.802473
LM6179_0069		Deoxyguanosinetriphosphate triphosphohydrolase-like protein	NO	lmo2657	LMR479a_2793	-0.125869	0.803552
LM6179_0708	pit	low-affinity inorganic phosphate transporter	YES	lmo0405	LMR479a_0416	0.170913	0.803552
LM6179_0016		conserved protein of unknown function	NO	lmo2604	LMR479a_2740	0.127385	0.803608
LM6179_0037	rpsC	ribosomal protein S3 (BS3)	NO	lmo2626	LMR479a_2761	-0.188114	0.803608
LM6179_0209		Transcriptional antiterminator	YES	lmo2788	LMR479a_2925	-0.186926	0.803608
LM6179_0233		conserved protein of unknown function	NO	lmo2813	LMR479a_2951	-0.217308	0.803608
LM6179_0293	qoxB	cytochrome aa3-600 quinol oxidase (subunit I)	YES	lmo0014	LMR479a_0014	0.217315	0.803608
LM6179_0452	holB	DNA polymerase III delta' subunit	NO	lmo0162	LMR479a_0171	-0.136082	0.803608
LM6179_0479	veg	conserved hypothetical protein	NO	lmo0189	LMR479a_0198	0.13571	0.803608
LM6179_1392	pycA	pyruvate carboxylase	YES	lmo1072	LMR479a_1100	0.122974	0.803608
LM6179_1658	tdk	Thymidine kinase	NO	lmo2544	LMR479a_2672	-0.126736	0.803608
LM6179_1660	prmC	glutamine methylase of release factor 1 (and perhaps others) at a GGQ site	NO	lmo2542	LMR479a_2670	-0.148164	0.803608
LM6179_1844		conserved exported protein of unknown function	NO	lmo2431	LMR479a_2555	0.185353	0.803608
LM6179_2249	yrzL	conserved hypothetical protein	NO	lmo1503	LMR479a_1596	0.131372	0.803608
LM6179_misc_RNA_14		SAM	NO	#N/A	#N/A	-0.211813	0.803608
LM6179_tRNA12		Asn tRNA	NO	#N/A	#N/A	-0.23051	0.803608
LM6179_0877		conserved protein of unknown function	NO	lmo0572	LMR479a_0584	-0.161799	0.804188
LM6179_2057	cdsA	phosphatidate cytidylyltransferase (CDP-diglyceride synthase)	NO	lmo1316	LMR479a_1401	0.188357	0.804188
LM6179_2874		conserved protein of unknown function	NO	#N/A	#N/A	-0.210913	0.804188
LM6179_0284	recF	DNA repair and genetic recombination factor	NO	lmo0005	LMR479a_0005	-0.116111	0.804311
LM6179_0592	walR	two-component response regulator [YycF]	NO	lmo0287	LMR479a_0306	0.130639	0.804311
LM6179_0793	ynzC	conserved hypothetical protein	YES	lmo0496	LMR479a_0503	0.182667	0.804311
LM6179_1524	ysdC	putative aminopeptidase ysdC	NO	lmo1217	LMR479a_1238	0.102106	0.804311
LM6179_1896		conserved protein of unknown function	NO	lmo2375	LMR479a_2499	0.181689	0.804311
LM6179_1965		conserved protein of unknown function	NO	#N/A	LMR479a_2393	-0.216915	0.804311
LM6179_2180	dapA	dihydrodipicolinate synthase	NO	lmo1435	LMR479a_1524	0.120625	0.804311
LM6179_2331		conserved protein of unknown function	YES	lmo1580	LMR479a_1674	-0.160013	0.804311
LM6179_2527	purN	phosphoribosylglycinamide formyltransferase	NO	lmo1766	LMR479a_1871	0.202699	0.804311
LM6179_2826	ylbF	putative regulatory protein	NO	lmo2055	LMR479a_2166	-0.190977	0.804311
LM6179_2787		conserved membrane protein of unknown function	NO	lmo2017	LMR479a_2127	0.166698	0.804707
LM6179_1729	pgcA	alpha-phosphoglucomutase	NO	lmo2475	LMR479a_2600	0.110896	0.805569
LM6179_0934		Pepdidoglycan bound protein	NO	lmo0627	LMR479a_0640	0.153576	0.806766
LM6179_1687	yvyE	putative translation regulator	NO	lmo2516	LMR479a_2642	-0.169276	0.806766
LM6179_1020		conserved protein of unknown function	NO	lmo0709	LMR479a_0727	-0.192525	0.807461
LM6179_2014	trmFO	tRNA:m(5)U-54 methyltransferase	NO	lmo1276	LMR479a_1359	0.110021	0.807461
LM6179_1422		conserved protein of unknown function	NO	lmo1120	#N/A	-0.178316	0.808537
LM6179_1478		Alcohol dehydrogenase	NO	lmo1171	LMR479a_1192	-0.211253	0.808537
LM6179_1517		conserved membrane protein of unknown function	NO	lmo1210	LMR479a_1231	-0.193598	0.808537
LM6179_2395		conserved protein of unknown function	NO	lmo1643	LMR479a_1740	0.148469	0.808537
LM6179_0155	mdtG	putative metabolite efflux transporter	YES	lmo2741	LMR479a_2878	0.219238	0.808591
LM6179_1206	rsbU	serine phosphatase; controls the activity of the piezosome (stressosome)	NO	lmo0892	LMR479a_0913	-0.125836	0.808591
LM6179_2111	recN	factor for double strand breaks DNA repair and genetic recombination	NO	lmo1368	LMR479a_1455	0.136222	0.808591
LM6179_2308	ysxC	GTPase involved in ribosome 50S subunit assembly	NO	lmo1558	LMR479a_1651	-0.12073	0.808591
LM6179_1112	ytvA	blue light GTP-binding receptor	NO	lmo0799	LMR479a_0818	0.11383	0.812034
LM6179_2944		Cyclic nucleotide-binding protein	NO	lmo2166	LMR479a_2278	0.197925	0.812034
LM6179_1136		Uncharacterized HTH-type transcriptional regulator HI_0186	NO	lmo0822	LMR479a_0840	0.173507	0.814623
LM6179_0696		conserved protein of unknown function	NO	lmo0393	LMR479a_0404	0.184288	0.816627
LM6179_2668		DnaQ family exonuclease/DinG family helicase	NO	lmo1899	LMR479a_2008	-0.0992513	0.816627
LM6179_2735	nudF	ADP-ribose pyrophosphatase	NO	lmo1965	LMR479a_2075	-0.132133	0.816627
LM6179_0534	gltX	glutamyl-tRNA synthetase	NO	lmo0237	LMR479a_0250	0.106333	0.818082
LM6179_0979	yadH	putative transporter subunit: membrane component of ABC superfamily	NO	lmo0668	LMR479a_0686	0.117625	0.818082
LM6179_1531		ABC transporter ATP-binding protein	NO	lmo1223	LMR479a_1244	-0.177565	0.818082
LM6179_2276	tgt	tRNA-guanine transglycosylase	NO	lmo1530	LMR479a_1623	-0.133179	0.818082
LM6179_2515	gatA	glutamyl-tRNA(Gln) amidotransferase (subunit A)	NO	lmo1755	LMR479a_1860	-0.1252	0.818082
LM6179_0789	ydiB	quinate/shikimate 5-dehydrogenase, NAD(P)-binding	NO	lmo0490	LMR479a_0497	0.157284	0.818476
LM6179_0961		Transcriptional regulator	NO	lmo0651	LMR479a_0668	-0.139724	0.819119
LM6179_2786	cspD	cold-shock protein, molecular chaperone, RNA-helicase co-factor	NO	lmo2016	LMR479a_2126	-0.197501	0.819119
LM6179_2561	trmD	tRNA(m1G37)methyltransferase	NO	lmo1792	LMR479a_1902	-0.14581	0.81926
LM6179_2059	rseP	inner membrane zinc metalloprotease required for the extracytoplasmic stress response mediated by sigma(E) (YaeL)	NO	lmo1318	LMR479a_1403	0.195407	0.820096
LM6179_0517	folB	dihydroneopterin aldolase	NO	lmo0225	LMR479a_0235	0.143649	0.820797
LM6179_0503	pth	peptidyl-tRNA hydrolase	NO	lmo0213	LMR479a_0222	-0.128636	0.823173
LM6179_0292	qoxA	cytochrome aa3-600 quinol oxidase (subunit II)	YES	lmo0013	LMR479a_0013	0.163609	0.824924
LM6179_2625	yodJ	D-alanyl-D-alanine carboxypeptidase lipoprotein	YES	lmo1855	LMR479a_1965	-0.126668	0.824924
LM6179_3042	yitV	putative hydrolase	NO	lmo2262	LMR479a_2376	-0.114991	0.824924
LM6179_0031	rplE	ribosomal protein L5 (BL6)	NO	lmo2620	LMR479a_2755	-0.174251	0.826383
LM6179_0377		putative aldo-keto reductase 2	NO	lmo0084	LMR479a_0091	0.171308	0.830745
LM6179_0055		conserved protein of unknown function	NO	lmo2644	LMR479a_2779	0.150493	0.830856
LM6179_0454	dnaH	subunit of the DNA replication complex	NO	lmo0164	LMR479a_0173	-0.117844	0.830856
LM6179_0673		conserved protein of unknown function	NO	lmo0371	LMR479a_0381	-0.165544	0.830856
LM6179_1204	rsbS	antagonist of RsbT	NO	lmo0890	LMR479a_0911	-0.122564	0.830856
LM6179_1443		Cell wall surface anchor family protein	NO	lmo1136	LMR479a_1158	-0.137472	0.830856
LM6179_1611		conserved protein of unknown function	NO	lmo2587	LMR479a_2716	0.126245	0.830856
LM6179_1623		Peptidoglycan anchored protein	YES	lmo2576	LMR479a_2704	-0.141862	0.830856
LM6179_1634	lipL	amidotransferase of the octanoyl moiety from octanoyl-GcvH to the E2 subunit of pyruvate dehydrogenase	NO	lmo2566	LMR479a_2694	-0.118563	0.830856
LM6179_1851		conserved protein of unknown function	NO	lmo2424	LMR479a_2548	0.193137	0.830856
LM6179_2016	clpQ	two-component ATP-dependent protease (N-terminal serine protease)	NO	lmo1278	LMR479a_1362	0.146435	0.830856
LM6179_2699	hepT	heptaprenyl diphosphate synthase component II	YES	lmo1930	LMR479a_2039	-0.101163	0.830856
LM6179_2722	lysA	diaminopimelate decarboxylase	NO	lmo1952	LMR479a_2062	-0.121693	0.830856
LM6179_2819		conserved protein of unknown function	YES	lmo2048	LMR479a_2159	-0.133121	0.830856
LM6179_2975		Peptide binding protein OppA	NO	lmo2196	LMR479a_2309	-0.124319	0.830856
LM6179_3025	yqjT	putative lyase	NO	lmo2245	LMR479a_2359	0.163299	0.830856
LM6179_0731		Transcriptional regulator	NO	lmo0430	LMR479a_0440	0.129906	0.832114
LM6179_1777		Phage portal protein	NO	lmo2299	#N/A	-0.205792	0.832114
LM6179_1733	yqjM	NADPH-dependent flavin oxidoreductase	NO	lmo2471	LMR479a_2596	0.201429	0.839664
LM6179_misc_RNA_16		SAM	NO	#N/A	#N/A	0.210504	0.841488
LM6179_2144		Acetyltransferase	NO	lmo1400	LMR479a_1488	-0.1329	0.842614
LM6179_2128	ybfQ	putative enzyme with rhodanese domain	NO	lmo1384	LMR479a_1472	-0.125151	0.844431
LM6179_0038	rplV	ribosomal protein L22 (BL17)	NO	lmo2627	LMR479a_2762	-0.114338	0.84492
LM6179_0672	phnA	conserved hypothetical protein	NO	lmo0370	LMR479a_0380	-0.142694	0.84492
LM6179_1644	ami	Autolysin, amidase	NO	lmo2558	LMR479a_2686	-0.113724	0.84492
LM6179_2495		Acetyltransferase, GNAT family	NO	lmo1736	LMR479a_1840	-0.0998019	0.84492
LM6179_0978	yadG	putative transporter subunit: ATP-binding component of ABC superfamily	NO	lmo0667	LMR479a_0685	0.15138	0.846325
LM6179_2585	yloU	conserved hypothetical protein	NO	lmo1815	LMR479a_1925	-0.107099	0.846325
LM6179_3050	comK	ComK	NO	lmo2270	LMR479a_2452	0.19818	0.846325
LM6179_0367		putative Transferase	YES	lmo0075	LMR479a_0085	-0.179668	0.846993
LM6179_1163		conserved protein of unknown function	NO	lmo0851	LMR479a_0870	0.115931	0.846993
LM6179_2429	samT	homocysteine S-methyltransferase using (R,S)AdoMet and methylenetetrahydrofolate reductase [NAD(P)H]	NO	lmo1678	LMR479a_1777	-0.195137	0.846993
LM6179_2650	ypcP	5'3'-exonuclease	NO	lmo1881	LMR479a_1990	0.0920096	0.846993
LM6179_0309		Hydrolase	NO	lmo0030	LMR479a_0037	-0.135368	0.848462
LM6179_0319	aguA	putative agmatine deiminase 2	NO	lmo0040	LMR479a_0047	-0.175458	0.848474
LM6179_1272	nagBA	N-acetylglucosamine-6-phosphate isomerase	YES	lmo0957	LMR479a_0981	0.178779	0.850035
LM6179_2225	lepA	ribosomal elongation factor, GTPase	NO	lmo1479	LMR479a_1569	-0.123356	0.850606
LM6179_1345	rnpZA	omega 1 subunit of RNA polymerase	NO	lmo1028	LMR479a_1054	-0.160397	0.850979
LM6179_0931	yycN	Uncharacterized N-acetyltransferase YycN	NO	lmo0624	LMR479a_0637	0.155935	0.851003
LM6179_0932		conserved protein of unknown function	NO	lmo0625	LMR479a_0638	0.163901	0.851003
LM6179_0782		conserved protein of unknown function	NO	lmo0483	LMR479a_0490	0.1516	0.851298
LM6179_1220		conserved protein of unknown function	NO	lmo0905	LMR479a_0927	0.151517	0.851298
LM6179_2004	tig	prolyl isomerase (trigger factor)	NO	lmo1267	LMR479a_1350	-0.120139	0.851298
LM6179_2305		Uroporphyrinogen-III synthase	NO	lmo1555	LMR479a_1648	-0.146248	0.851298
LM6179_2449	yfhJ	conserved hypothetical protein	NO	lmo1692	LMR479a_1795	-0.155976	0.851298
LM6179_2575	rnc	ribonuclease III	NO	lmo1805	LMR479a_1915	-0.135785	0.851298
LM6179_0152		CBS domain-containing protein	NO	lmo2738	LMR479a_2875	-0.10773	0.854164
LM6179_1041		conserved protein of unknown function	NO	lmo0729	LMR479a_0747	0.134705	0.854164
LM6179_2038	ydfA	putative metal-anion antiporter protein	YES	lmo1300	LMR479a_1384	-0.154596	0.854164
LM6179_2368	ycnB	Uncharacterized MFS-type transporter ycnB	NO	lmo1617	LMR479a_1714	0.137045	0.854164
LM6179_3054	fruR	transcriptional regulator (DeoR family)	NO	lmo2337	LMR479a_2456	-0.121039	0.854164
LM6179_tRNA37		Met tRNA	NO	#N/A	#N/A	-0.201019	0.854164
LM6179_1525	ysgA	putative RNA methylase	NO	lmo1218	LMR479a_1239	0.0933376	0.854431
LM6179_1808		conserved protein of unknown function	NO	lmo2464	LMR479a_2589	-0.122498	0.854431
LM6179_1902	yugI	putative RNA degradation protein; putative phosphorylase or nucleotidyl transferase	NO	lmo2369	LMR479a_2493	0.154627	0.854431
LM6179_2692	aroA	3-phosphoshikimate 1-carboxyvinyltransferase (5-enolpyruvoylshikimate-3-phosphate synthase)	NO	lmo1923	LMR479a_2032	0.139179	0.854431
LM6179_0744		conserved protein of unknown function	NO	lmo0440	LMR479a_0449	-0.127379	0.854471
LM6179_0843		conserved protein of unknown function	NO	lmo0538	LMR479a_0550	0.135422	0.854471
LM6179_2811	pbpB	penicillin-binding protein 2B	NO	lmo2039	LMR479a_2151	0.0862854	0.854471
LM6179_0114		conserved protein of unknown function	NO	lmo2699	LMR479a_2837	-0.143848	0.855137
LM6179_0118	yaaK	DNA binding protein	NO	lmo2703	LMR479a_2841	0.104777	0.855137
LM6179_0710		conserved protein of unknown function	YES	lmo0407	LMR479a_0418	0.136932	0.855137
LM6179_1012		conserved exported protein of unknown function	NO	lmo0701	LMR479a_0719	-0.178196	0.855137
LM6179_2074	rsgA	putative ribosome biogenesis GTPase RsgA 1	NO	lmo1332	LMR479a_1418	0.113916	0.855137
LM6179_2704		Predicted protein	NO	LISIN_1995	LMR479a_2044	0.200649	0.855137
LM6179_2925		conserved protein of unknown function	NO	lmo2149	LMR479a_2261	0.141608	0.855137
LM6179_2980	fabF	beta-ketoacyl-acyl carrier protein synthase II	NO	lmo2201	LMR479a_2314	0.104194	0.855137
LM6179_misc_RNA_17		SAM	NO	#N/A	#N/A	-0.196038	0.855137
LM6179_0213		conserved protein of unknown function	NO	lmo2792	LMR479a_2929	0.130547	0.85632
LM6179_1008		putative Flagellar hook protein FlgE	NO	lmo0697	LMR479a_0715	-0.191046	0.85632
LM6179_1108	yojE	Uncharacterized transporter yojE	NO	lmo0795	LMR479a_0814	0.172517	0.85632
LM6179_1428		conserved protein of unknown function	NO	lmo1125	LMR479a_1146	0.194217	0.85632
LM6179_1714	csbA	putative CsbA membrane protein	NO	lmo2490	LMR479a_2615	0.168002	0.859547
LM6179_1730	yvcJ	GTPase	NO	lmo2474	LMR479a_2599	0.130352	0.859547
LM6179_0552		putative Lipoprotein	NO	lmo0255	LMR479a_0264	-0.152276	0.859792
LM6179_1089		conserved protein of unknown function	NO	lmo0777	LMR479a_0796	-0.159701	0.859792
LM6179_1116	nhaK	Sodium, potassium, lithium and rubidium/H(+) antiporter	NO	lmo0803	LMR479a_0821	0.110634	0.859792
LM6179_2013	topA	DNA topoisomerase I	NO	lmo1275	LMR479a_1358	0.0814176	0.859792
LM6179_2145	ymdB	putative hydrolase involved in biofilm formation	NO	lmo1401	LMR479a_1489	-0.128023	0.859792
LM6179_2369		conserved protein of unknown function	NO	lmo1618	LMR479a_1715	-0.119041	0.859792
LM6179_2402	exp	putative ABC transporter ATP-binding protein exp8	NO	lmo1651	LMR479a_1748	0.134474	0.859792
LM6179_2457		Methyl-accepting chemotaxis protein	NO	lmo1699	LMR479a_1803	-0.124207	0.859792
LM6179_3027	ytbE	putative aldo/keto reductase	NO	lmo2247	LMR479a_2361	0.132735	0.859792
LM6179_0026	rpsE	ribosomal protein S5	NO	lmo2615	LMR479a_2750	-0.154919	0.863142
LM6179_1213	ydcK	conserved hypothetical protein	NO	lmo0899	LMR479a_0920	0.132529	0.863142
LM6179_1021		Flagellar basal-body rod protein FlgB	NO	lmo0710	LMR479a_0728	-0.162554	0.863581
LM6179_0120		conserved protein of unknown function	NO	lmo2705	LMR479a_2843	0.103461	0.865534
LM6179_1432		Acetyltransferase	NO	lmo1129	LMR479a_1150	0.164796	0.865598
LM6179_1360		Molybdopterin biosynthesis protein MoeA	NO	lmo1042	LMR479a_1069	-0.143135	0.866383
LM6179_1999		Transcriptional regulator	NO	lmo1262	LMR479a_1345	-0.126741	0.866383
LM6179_2266	hisS	histidyl-tRNA synthetase	NO	lmo1520	LMR479a_1613	0.109513	0.866657
LM6179_0842		N-carbamoyl-L-amino acid hydrolase (L-carbamoylase)	NO	lmo0537	LMR479a_0549	0.145147	0.867293
LM6179_0024	rplO	ribosomal protein L15	NO	lmo2613	LMR479a_2748	-0.179943	0.867518
LM6179_1101		Cell wall surface anchor family protein	NO	#N/A	#N/A	0.184116	0.867518
LM6179_1227		conserved protein of unknown function	YES	lmo0911	LMR479a_0934	0.124276	0.867518
LM6179_1998		conserved membrane protein of unknown function	YES	lmo1261	LMR479a_1344	-0.145004	0.867518
LM6179_2480		Sigma-54 interaction domain-containing protein	NO	lmo1721	LMR479a_1825	-0.104097	0.868711
LM6179_2505	bceR	two-component response regulator controlling resistance to antibiotics affecting the envelope [YtsB]	NO	lmo1745	LMR479a_1850	-0.158527	0.869521
LM6179_misc_RNA_30		T-box	NO	#N/A	#N/A	-0.153156	0.869521
LM6179_2627	yozE	conserved hypothetical protein	NO	lmo1857	LMR479a_1967	-0.146063	0.870049
LM6179_0017	rplQ	ribosomal protein L17 (BL15)	NO	lmo2605	LMR479a_2741	-0.159993	0.870768
LM6179_1130	paiA	polyamine N-acetyltransferase	NO	lmo0816	LMR479a_0834	0.188478	0.870768
LM6179_1727	galE	UDP-galactose-4-epimerase	YES	lmo2477	LMR479a_2602	0.110384	0.870768
LM6179_0242		conserved protein of unknown function	NO	lmo2822	LMR479a_2960	0.148658	0.871061
LM6179_0982		conserved exported protein of unknown function	YES	lmo0671	LMR479a_0689	-0.14297	0.871061
LM6179_1282		TPR domain-containing protein	NO	lmo0966	LMR479a_0990	0.123924	0.871061
LM6179_0027	rplR	ribosomal protein L18	NO	lmo2616	LMR479a_2751	-0.137823	0.871183
LM6179_0041	rplW	ribosomal protein L23	NO	lmo2630	LMR479a_2765	0.159434	0.871183
LM6179_0130	cydC	ABC membrane transporter (ATP-binding protein) required for cytochrome bb' function	NO	lmo2716	LMR479a_2853	-0.140048	0.871183
LM6179_0273	jag	SpoIIIJ-associated RNA/ssDNA-binding protein	NO	lmo2853	LMR479a_2990	-0.12641	0.871183
LM6179_0274	oxaAA	Sec-independent factor for membrane protein insertion (YidC/SpoIIIJ family)	NO	lmo2854	LMR479a_2991	-0.119601	0.871183
LM6179_0322	arcA	Arginine deiminase	YES	lmo0043	LMR479a_0050	-0.166538	0.871183
LM6179_0327		putative AgrB-like protein	NO	lmo0048	LMR479a_0055	-0.153686	0.871183
LM6179_0431	appC	oligopeptide ABC transporter (permease)	NO	lmo0137	LMR479a_0145	0.17975	0.871183
LM6179_0450		conserved exported protein of unknown function	NO	lmo0160	LMR479a_0169	-0.179479	0.871183
LM6179_0458	abrB	transcriptional regulator for transition state genes	NO	lmo0168	LMR479a_0177	0.136319	0.871183
LM6179_0502		Acetyltransferase	NO	lmo0212	LMR479a_0221	0.111938	0.871183
LM6179_0532	ispD	2-C-methyl-D-erythritol 4-phosphate cytidylyltransferase, nonmevalonate isoprenoid pathway	NO	lmo0235	LMR479a_0248	0.15798	0.871183
LM6179_0561	gtfA	Sucrose phosphorylase	NO	#N/A	LMR479a_0274	0.156767	0.871183
LM6179_0576	bglC	aryl-phospho-beta-d-glucosidase	NO	lmo0271	LMR479a_0290	-0.128558	0.871183
LM6179_0886	ywbD	putative AdoMet-dependent methyltransferase	NO	lmo0581	LMR479a_0593	-0.0954358	0.871183
LM6179_0968		Endonuclease III domain-containing protein	NO	lmo0658	LMR479a_0675	0.120125	0.871183
LM6179_1083		conserved membrane protein of unknown function	NO	lmo0771	LMR479a_0790	-0.159407	0.871183
LM6179_1086		conserved protein of unknown function	NO	lmo0774	LMR479a_0793	0.112445	0.871183
LM6179_1209	sigB	RNA polymerase sigma-37 factor (sigma(B))	YES	lmo0895	LMR479a_0916	-0.0870457	0.871183
LM6179_1219		conserved protein of unknown function	NO	lmo0904	LMR479a_0926	0.128429	0.871183
LM6179_1304		ABC transporter	NO	lmo0987	LMR479a_1013	-0.173739	0.871183
LM6179_1726	trxB	thioredoxin reductase	NO	lmo2478	LMR479a_2603	0.125383	0.871183
LM6179_1804		Gp25	NO	#N/A	#N/A	-0.18225	0.871183
LM6179_1819		conserved protein of unknown function	NO	lmo2453	LMR479a_2578	0.134146	0.871183
LM6179_1834		conserved protein of unknown function	NO	lmo2441	LMR479a_2566	-0.153326	0.871183
LM6179_1867		conserved membrane protein of unknown function	NO	lmo2405	LMR479a_2531	0.156992	0.871183
LM6179_2067	ylxP	conserved hypothetical protein	NO	lmo1326	LMR479a_1411	0.111684	0.871183
LM6179_2110	ahrC	transcriptional regulator	YES	lmo1367	LMR479a_1454	0.106604	0.871183
LM6179_2154		conserved membrane protein of unknown function	NO	lmo1410	LMR479a_1498	-0.163394	0.871183
LM6179_2226	rpsT	ribosomal protein S20 (BS20)	NO	lmo1480	LMR479a_1570	-0.163793	0.871183
LM6179_2286	rpmA	ribosomal protein L27 (BL24)	NO	lmo1540	LMR479a_1633	-0.144088	0.871183
LM6179_2307	hemA	glutamyl-tRNA reductase	NO	lmo1557	LMR479a_1650	-0.104558	0.871183
LM6179_2388	yhcH	Uncharacterized ABC transporter ATP-binding protein YhcH	NO	lmo1636	LMR479a_1733	0.124095	0.871183
LM6179_2401	ccdC	Protein CcdC	YES	lmo1650	LMR479a_1747	0.126617	0.871183
LM6179_2478	licA	phosphotransferase system (PTS) lichenan-specific enzyme IIA component	NO	lmo1719	LMR479a_1823	-0.172427	0.871183
LM6179_2535	purK	N5-carboxyaminoimidazole ribonucleotide synthase	NO	lmo1774	LMR479a_1879	0.10747	0.871183
LM6179_2558		conserved protein of unknown function	YES	lmo1789	LMR479a_1899	0.130745	0.871183
LM6179_2562	rimM	16S rRNA processing protein	NO	lmo1793	LMR479a_1903	-0.131535	0.871183
LM6179_2583	sdaAB	L-serine dehydratase (beta chain)	NO	lmo1813	LMR479a_1923	-0.112281	0.871183
LM6179_2592	rsmB	RNA-binding Sun protein; 16S rRNA m5C967 methyltransferase, S-adenosyl-L-methionine-dependent	NO	lmo1822	LMR479a_1932	0.113518	0.871183
LM6179_2616	norM	putative multidrug resistance protein norM	NO	lmo1846	LMR479a_1956	-0.13224	0.871183
LM6179_2618	mntC	Manganese transport system membrane protein mntC	NO	lmo1848	LMR479a_1958	0.180364	0.871183
LM6179_2916		ABC transporter	NO	lmo2140	LMR479a_2252	0.111673	0.871183
LM6179_2952		GGDEF domain-containing protein	YES	lmo2174	LMR479a_2286	0.171878	0.871183
LM6179_2983		protein of unknown function	NO	LISIN_2268	LMR479a_2317	0.173246	0.871183
LM6179_2989		conserved protein of unknown function	NO	lmo2209	LMR479a_2323	0.10561	0.871183
LM6179_2994		ABC transporter, permease protein	NO	lmo2214	LMR479a_2328	0.106678	0.871183
LM6179_3012	yhdP	putative transporter or sensor	YES	lmo2232	LMR479a_2346	-0.0938006	0.871183
LM6179_3063	tcyN	sulfur-containing amino-acid ABC transporter (ATP-binding protein)	NO	lmo2346	LMR479a_2465	0.148984	0.871183
LM6179_3064	tcyM	sulfur-containing amino acid ABC transporter (permease)	NO	lmo2347	LMR479a_2466	0.143932	0.871183
LM6179_3072	yttB	Uncharacterized MFS-type transporter yttB	NO	lmo2355	LMR479a_2474	-0.120315	0.871183
LM6179_misc_RNA_10		RNaseP_bact_b	NO	#N/A	#N/A	-0.152636	0.871183
LM6179_misc_RNA_7		FMN	NO	#N/A	#N/A	-0.165355	0.871183
LM6179_misc_RNA_8		Cobalamin	NO	#N/A	#N/A	-0.159327	0.871183
LM6179_1295	ilvE	Branched-chain-amino-acid aminotransferase	NO	lmo0978	LMR479a_1004	0.126123	0.872044
LM6179_1325	ykuJ	putative RNA-specific modification enzyme	NO	lmo1008	LMR479a_1034	-0.134108	0.872044
LM6179_2448	dut	Deoxyuridine 5'-triphosphate nucleotidohydrolase	NO	lmo1691	LMR479a_1794	-0.0964124	0.872192
LM6179_0198		conserved membrane protein of unknown function	NO	lmo2778	LMR479a_2915	-0.153945	0.872674
LM6179_0603		PRD/PTS system IIA 2 domain-containing protein	NO	lmo0297	LMR479a_0318	0.135015	0.872674
LM6179_0520	lysS	lysyl-tRNA synthetase	YES	lmo0228	LMR479a_0238	-0.0927011	0.873806
LM6179_0543		conserved protein of unknown function	NO	lmo0247	LMR479a_0259	0.126349	0.873806
LM6179_0918	rtbJ	antitoxin of ribonuclease RttI	NO	lmo0611	LMR479a_0624	-0.128217	0.873806
LM6179_1329	dapL	N-acetyl-diaminopimelate deacetylase	NO	lmo1012	LMR479a_1038	0.163484	0.873806
LM6179_1394	tagG	teichoic acid precursors permease	NO	lmo1074	LMR479a_1102	-0.170834	0.873806
LM6179_2760	ilvA	threonine dehydratase	NO	lmo1991	LMR479a_2101	-0.151142	0.873806
LM6179_0976		conserved protein of unknown function	NO	lmo0665	LMR479a_0683	0.118477	0.874467
LM6179_1011		Flagellar motor switch protein FliN	NO	lmo0700	LMR479a_0718	-0.165344	0.874467
LM6179_0025	rpmD	ribosomal protein L30 (BL27)	NO	lmo2614	LMR479a_2749	-0.150323	0.875112
LM6179_1109		conserved protein of unknown function	YES	lmo0796	LMR479a_0815	-0.131329	0.875112
LM6179_2644	thyB	thymidylate synthase B	NO	lmo1874	LMR479a_1984	0.096211	0.875112
LM6179_3035	pbuO	hypoxanthine/guanine permease	NO	lmo2254	LMR479a_2369	-0.118696	0.875112
LM6179_0613		conserved protein of unknown function	NO	lmo0314	LMR479a_0327	0.0912746	0.87617
LM6179_1186	ytbD	putative transporter	NO	lmo0872	LMR479a_0892	-0.165037	0.87617
LM6179_1210		putative Sigma-B negative effector	YES	lmo0896	LMR479a_0917	-0.0955362	0.87617
LM6179_2827	ylbC	conserved hypothetical protein	NO	lmo2056	LMR479a_2167	-0.129386	0.87617
LM6179_3041	yitW	conserved hypothetical protein	NO	lmo2261	LMR479a_2375	-0.105927	0.876514
LM6179_2698	ndk	nucleoside diphosphate kinase	YES	lmo1929	LMR479a_2038	-0.087096	0.876684
LM6179_0006		conserved protein of unknown function	NO	#N/A	#N/A	-0.151818	0.877116
LM6179_0019	rpsK	ribosomal protein S11 (BS11)	NO	lmo2607	LMR479a_2743	-0.152188	0.877116
LM6179_0066	rpsG	ribosomal protein S7 (BS7)	NO	lmo2655	LMR479a_2791	-0.135385	0.877116
LM6179_0211	parB	site-specific DNA-binding protein	NO	lmo2790	LMR479a_2927	0.107764	0.877116
LM6179_0240		Transcriptional regulator	NO	lmo2820	LMR479a_2958	-0.105751	0.877116
LM6179_0249		conserved hypothetical protein; putative oxidoreductase related to nitroreductase	NO	lmo2829	LMR479a_2967	-0.150793	0.877116
LM6179_0461		Internalin protein	NO	lmo0171	LMR479a_0180	0.148987	0.877116
LM6179_0466		conserved membrane protein of unknown function	NO	lmo0176	LMR479a_0185	-0.13254	0.877116
LM6179_0604		PTS system, IIC component	NO	lmo0298	LMR479a_0319	0.135693	0.877116
LM6179_0652		Transcriptional regulator	YES	lmo0352	LMR479a_0363	0.123585	0.877116
LM6179_0761		M protein trans-acting positive regulator (MGA)	NO	lmo0459	#N/A	0.148463	0.877116
LM6179_0770		conserved protein of unknown function	NO	#N/A	#N/A	-0.157063	0.877116
LM6179_0784		conserved protein of unknown function	YES	lmo0485	LMR479a_0492	0.157813	0.877116
LM6179_0831		Transcriptional regulator	NO	lmo0526	LMR479a_0538	-0.117933	0.877116
LM6179_1154		Cell wall surface anchor family protein	NO	lmo0842	LMR479a_0860	-0.121283	0.877116
LM6179_1205	rsbT	switch protein/serine-threonine kinase; controls the activity of the piezosome (stressosome)	NO	lmo0891	LMR479a_0912	-0.10318	0.877116
LM6179_1341		conserved membrane protein of unknown function	NO	lmo1024	LMR479a_1050	-0.11501	0.877116
LM6179_1530	pheT	phenylalanyl-tRNA synthetase (beta subunit)	NO	lmo1222	LMR479a_1243	0.0792079	0.877116
LM6179_1882	yumB	putative NAD-disulfide oxidoreductase	YES	lmo2389	LMR479a_2513	-0.10596	0.877116
LM6179_2019	yneP	acyl-CoA thioesterase	NO	lmo1281	LMR479a_1365	0.115381	0.877116
LM6179_2066	infB	initiation factor IF-2	NO	lmo1325	LMR479a_1410	0.0885033	0.877116
LM6179_2081	glcK	glucose kinase	YES	lmo1339	LMR479a_1425	0.10887	0.877116
LM6179_2094	yqhL	putative sulfur transferase	NO	lmo1351	LMR479a_1438	-0.134819	0.877116
LM6179_2120	gndA	NADP+-dependent 6-P-gluconate dehydrogenase	NO	lmo1376	LMR479a_1464	0.0795982	0.877116
LM6179_2157		Cell wall surface anchor family protein	NO	lmo1413	LMR479a_1502	-0.174344	0.877116
LM6179_2181	dapG	aspartokinase I (alpha and beta subunits)	NO	lmo1436	LMR479a_1525	0.0888215	0.877116
LM6179_2199	sigA	RNA polymerase major sigma-43 factor (sigma-A)	YES	lmo1454	LMR479a_1543	-0.0864566	0.877116
LM6179_2321	pyk	pyruvate kinase	YES	lmo1570	LMR479a_1664	0.107735	0.877116
LM6179_2360		conserved exported protein of unknown function	NO	lmo1610	LMR479a_1707	0.119298	0.877116
LM6179_2415	metK	S-adenosylmethionine synthetase	NO	lmo1664	LMR479a_1763	-0.15614	0.877116
LM6179_2496		Alcohol dehydrogenase	NO	lmo1737	LMR479a_1841	-0.0862378	0.877116
LM6179_2655	ypwA	metal-dependent carboxypeptidase	NO	lmo1886	LMR479a_1995	-0.0843366	0.877116
LM6179_2711		conserved protein of unknown function	NO	lmo1941	LMR479a_2051	-0.127732	0.877116
LM6179_2765	deoR	transcriptional regulator	NO	lmo1996	LMR479a_2106	0.103982	0.877116
LM6179_2825	ylbG	conserved hypothetical protein	NO	lmo2054	LMR479a_2165	-0.124147	0.877116
LM6179_2956		conserved exported protein of unknown function	NO	lmo2178	LMR479a_2290	-0.162121	0.877116
LM6179_3065	tcyL	sulfur-containing amino acid ABC transporter (permease)	NO	lmo2348	LMR479a_2467	0.137762	0.877116
LM6179_2762	pdp	pyrimidine-nucleoside phosphorylase	YES	lmo1993	LMR479a_2103	-0.0794384	0.877445
LM6179_1893	phaAB	fragment of pH adaptation potassium efflux system transmembrane protein (part 1)	NO	lmo2378	LMR479a_2502	-0.0833972	0.878441
LM6179_2622	copA	fragment of Copper-exporting P-type ATPase A (part 2)	NO	lmo1852	LMR479a_1962	0.135669	0.878441
LM6179_2756	leuA	2-isopropylmalate synthase	NO	lmo1987	LMR479a_2097	-0.135542	0.878441
LM6179_1412	pncB	nicotinate phosphoribosyltransferase	NO	lmo1092	LMR479a_1120	-0.0972113	0.880228
LM6179_1824	rnr	ribonuclease R	NO	lmo2449	LMR479a_2574	-0.0826724	0.880228
LM6179_0054		conserved protein of unknown function	NO	lmo2643	LMR479a_2778	0.105305	0.880869
LM6179_2048		conserved protein of unknown function	NO	lmo1307	LMR479a_1391	0.17012	0.881531
LM6179_0022	adk	adenylate kinase	NO	lmo2611	LMR479a_2746	-0.16463	0.881679
LM6179_0151	ccpB	transcriptional repressor of carbon supply (LacI family)	NO	lmo2737	LMR479a_2874	0.116784	0.881679
LM6179_0194	bglP	phosphotransferase system (PTS) beta-glucoside-specific enzyme IIBCA component	NO	lmo2772	LMR479a_2911	-0.134957	0.881679
LM6179_0206	katX	major catalase in spores	NO	lmo2785	LMR479a_2922	0.140255	0.881679
LM6179_0279	dnaA	chromosomal replication initiator protein DnaA	NO	lmo0001	LMR479a_0001	-0.0854962	0.881679
LM6179_0329		Accessory gene regulator protein C	NO	lmo0050	LMR479a_0057	-0.152684	0.881679
LM6179_0405		EAL domain protein	NO	lmo0111	LMR479a_0119	-0.118325	0.881679
LM6179_0549		putative Transcriptional repressor CopY	NO	lmo0252	#N/A	-0.135614	0.881679
LM6179_0633	inlI	Internalin-I	NO	lmo0333	LMR479a_0344	0.114508	0.881679
LM6179_0714		conserved protein of unknown function	NO	lmo0413	LMR479a_0423	0.116826	0.881679
LM6179_0966	yozB	putative integral inner membrane protein	NO	lmo0656	LMR479a_0673	0.0935924	0.881679
LM6179_0985	mogR	Motility gene repressor mogR	NO	lmo0674	LMR479a_0692	0.108583	0.881679
LM6179_1061	ygzD	Uncharacterized HTH-type transcriptional regulator ygzD	NO	lmo0749	LMR479a_0768	0.146455	0.881679
LM6179_1244		conserved protein of unknown function	YES	lmo0929	LMR479a_0951	0.0985232	0.881679
LM6179_1248	ykcC	putative glycosyltransferase	NO	lmo0933	LMR479a_0955	-0.122619	0.881679
LM6179_1309		conserved membrane protein of unknown function	NO	lmo0992	LMR479a_1018	0.149296	0.881679
LM6179_1342		conserved membrane protein of unknown function	NO	lmo1025	LMR479a_1051	-0.0948024	0.881679
LM6179_1544	yslB	conserved hypothetical protein	NO	lmo1236	LMR479a_1257	0.133232	0.881679
LM6179_1895		putative peptidyl-prolyl cis-trans isomerase	NO	lmo2376	LMR479a_2500	0.14149	0.881679
LM6179_1971		conserved protein of unknown function	YES	lmo2272	#N/A	-0.148363	0.881679
LM6179_2007	sipT	type I signal peptidase	NO	lmo1269	LMR479a_1352	0.0921763	0.881679
LM6179_2058	dxr	1-deoxy-D-xylulose-5-phosphate reductoisomerase	NO	lmo1317	LMR479a_1402	0.153642	0.881679
LM6179_2064	ylxR	putative RNA binding protein; putative new fold	NO	lmo1323	LMR479a_1408	0.0851632	0.881679
LM6179_2073	pnpA	polynucleotide phosphorylase (PNPase)	NO	lmo1331	LMR479a_1417	0.0868516	0.881679
LM6179_2159	mvaS	Hydroxymethylglutaryl-CoA synthase	NO	lmo1415	LMR479a_1504	-0.105648	0.881679
LM6179_2171	opuCB	glycine betaine/carnitine/choline/choline sulfate ABC transporter (permease)	YES	lmo1427	LMR479a_1516	0.142013	0.881679
LM6179_2313	nrdR	negative regulator of transcription of ribonucleotide reductase nrd genes and operons	NO	lmo1562	LMR479a_1656	0.0953679	0.881679
LM6179_2359	ytpP	putative thiol-disulfide oxidoreductase with thioredoxin domain	NO	lmo1609	LMR479a_1706	0.139632	0.881679
LM6179_2361	ytoP	glutamyl aminopeptidase	NO	lmo1611	LMR479a_1708	0.124603	0.881679
LM6179_2411	leuS	leucyl-tRNA synthetase	NO	lmo1660	LMR479a_1759	-0.0907716	0.881679
LM6179_2418		L-2-hydroxyisocaproate dehydrogenase	NO	lmo1667	LMR479a_1766	-0.146478	0.881679
LM6179_2642		conserved protein of unknown function	NO	lmo1872	LMR479a_1982	0.130797	0.881679
LM6179_2791	niaR	transcriptional repressor of de novo NAD biosynthesis	NO	lmo2021	LMR479a_2131	0.119431	0.881679
LM6179_2915	yhaQ	Na+-efflux ABC transporter (ATP-binding protein)	NO	lmo2139	LMR479a_2251	-0.111414	0.881679
LM6179_2974	oppB	oligopeptide ABC transporter (permease)	NO	lmo2195	LMR479a_2308	-0.0766484	0.881679
LM6179_3004		conserved protein of unknown function	NO	lmo2224	LMR479a_2338	0.10918	0.881679
LM6179_3056	ybbK	conserved hypothetical protein	NO	lmo2339	LMR479a_2458	0.118061	0.881679
LM6179_tRNA11		Ala tRNA	NO	#N/A	#N/A	-0.138771	0.881679
LM6179_0467	metS	methionyl-tRNA synthetase	NO	lmo0177	LMR479a_0186	-0.0994314	0.882068
LM6179_0433		conserved protein of unknown function	NO	lmo0139	LMR479a_0148	0.161068	0.882883
LM6179_1526		conserved protein of unknown function	NO	lmo1219	LMR479a_1240	-0.135767	0.884999
LM6179_2231	yqeM	conserved hypothetical protein	NO	lmo1485	LMR479a_1575	-0.102294	0.884999
LM6179_2247	yrzB	putative anti-sigma factor	NO	lmo1501	LMR479a_1594	0.0908819	0.884999
LM6179_0553	ybxB	ribosomal RNA methyltransferase	NO	lmo0256	LMR479a_0265	-0.10175	0.885575
LM6179_2126		conserved protein of unknown function	NO	lmo1382	LMR479a_1470	0.0901859	0.886223
LM6179_3062	ytmO	putative monooxygenase	NO	lmo2345	LMR479a_2464	0.133005	0.887174
LM6179_0021	infA	initiation factor IF-I	NO	lmo2610	LMR479a_2745	-0.115349	0.887443
LM6179_1278	lemA	Protein LemA	NO	lmo0962	LMR479a_0986	-0.098849	0.887443
LM6179_0607		conserved protein of unknown function	NO	lmo0301	LMR479a_0322	0.139085	0.889231
LM6179_1523		N-acetylmuramoyl-L-alanine amidase, family 4	NO	lmo1216	LMR479a_1237	0.0832945	0.889231
LM6179_1915		conserved protein of unknown function	NO	#N/A	#N/A	0.134095	0.889231
LM6179_2169	opuCD	glycine betaine/carnitine/choline/choline sulfate ABC transporter (permease)	YES	lmo1425	LMR479a_1514	0.126059	0.889231
LM6179_2234	nadD	nicotinate-nucleotide adenylyltransferase	NO	lmo1488	LMR479a_1578	-0.092232	0.889231
LM6179_2577	fabG	beta-ketoacyl-acyl carrier protein reductase	NO	lmo1807	LMR479a_1917	-0.104176	0.889231
LM6179_2719	rluB	pseudouridine synthase	NO	lmo1949	LMR479a_2059	-0.0732337	0.889231
LM6179_3061	ytnI	putative redoxin	NO	lmo2344	LMR479a_2463	0.130818	0.889231
LM6179_1905		DeoR family protein	NO	lmo2366	LMR479a_2490	0.0886038	0.890004
LM6179_2273	secDF	protein-export membrane protein	NO	lmo1527	LMR479a_1620	0.0709386	0.891705
LM6179_0176		Hydrolase	NO	lmo2755	LMR479a_2893	0.0943214	0.891706
LM6179_0845	pbpX	putative penicillin-binding protein pbpX	NO	lmo0540	LMR479a_0552	-0.127424	0.891706
LM6179_1476	cobD	Threonine-phosphate decarboxylase	NO	lmo1169	LMR479a_1190	-0.107819	0.891706
LM6179_1677	murAA	UDP-N-acetylglucosamine 1-carboxyvinyltransferase	NO	lmo2526	LMR479a_2652	-0.09337	0.891706
LM6179_1697	ftsE	cell-division ABC transporter (ATP-binding protein)	NO	lmo2507	LMR479a_2632	0.102307	0.891706
LM6179_1985		conserved protein of unknown function	NO	lmo1251	LMR479a_1331	-0.124212	0.891706
LM6179_2293	mreC	cell-shape determining protein	NO	lmo1547	LMR479a_1640	-0.113308	0.891706
LM6179_1642		conserved protein of unknown function	NO	#N/A	#N/A	0.142686	0.892287
LM6179_1681	yocH	Cell wall-binding protein yocH	NO	lmo2522	LMR479a_2648	0.101055	0.894062
LM6179_2210	yqfG	putative metal-dependent hydrolase	NO	lmo1465	LMR479a_1554	0.131954	0.894062
LM6179_2428	menA	putative 1,4-dihydroxy-2-naphthoate octaprenyltransferase	NO	lmo1677	LMR479a_1776	-0.0902568	0.894062
LM6179_0034	rpsQ	ribosomal protein S17 (BS16)	NO	lmo2623	LMR479a_2758	-0.11654	0.894083
LM6179_0092	kdpD	Sensor protein KdpD	NO	lmo2679	LMR479a_2815	0.0920537	0.894083
LM6179_0126	gntK	Gluconokinase	NO	lmo2712	LMR479a_2849	0.144104	0.894083
LM6179_1117		conserved protein of unknown function	NO	lmo0804	#N/A	-0.134464	0.894083
LM6179_1308		Membrane protein	NO	lmo0991	LMR479a_1017	0.135117	0.894083
LM6179_1446		conserved protein of unknown function	NO	lmo1139	#N/A	0.117702	0.894083
LM6179_1572		conserved protein of unknown function	NO	#N/A	LMR479a_1285	0.138157	0.894083
LM6179_1919		conserved protein of unknown function	NO	lmo2327	#N/A	0.156626	0.894083
LM6179_2250	alaS	alanyl-tRNA synthetase	NO	lmo1504	LMR479a_1597	-0.0859348	0.894083
LM6179_2610	pyrR	transcriptional attenuator and uracil phosphoribosyltransferase activity	NO	lmo1840	LMR479a_1950	-0.103034	0.896307
LM6179_2707	engA	GTPase essential for ribosome 50S subunit assembly	NO	lmo1937	LMR479a_2047	-0.0912846	0.896311
LM6179_1753		Phage protein	NO	#N/A	LMR479a_2436	0.136329	0.897314
LM6179_1339	liaR	two-component response regulator [YvqE] responding to cell wall stress	NO	lmo1022	LMR479a_1048	-0.0761994	0.898036
LM6179_2288	rplU	ribosomal protein L21 (BL20)	NO	lmo1542	LMR479a_1635	-0.119994	0.898758
LM6179_0811		Cell wall surface anchor family protein	NO	lmo0514	LMR479a_0521	-0.153958	0.901134
LM6179_1202	ndoA	endoribonuclease toxin	NO	lmo0888	LMR479a_0909	-0.117064	0.901134
LM6179_0035	rpmC	ribosomal protein L29	NO	lmo2624	LMR479a_2759	-0.112256	0.901598
LM6179_2657	gpsB	cell division protein	NO	lmo1888	LMR479a_1997	0.0963338	0.901598
LM6179_0040	rplB	ribosomal protein L2 (BL2)	NO	lmo2629	LMR479a_2764	-0.11792	0.903009
LM6179_0136		conserved protein of unknown function	NO	lmo2722	LMR479a_2859	-0.117095	0.903009
LM6179_0160		TfoX domain protein	YES	lmo2746	LMR479a_2883	-0.102794	0.903009
LM6179_0169	kptA	putative RNA 2'-phosphotransferase	NO	#N/A	#N/A	0.126225	0.903009
LM6179_0170		conserved protein of unknown function	NO	#N/A	#N/A	0.1505	0.903009
LM6179_0247		Transcriptional regulator	NO	lmo2827	LMR479a_2965	0.129976	0.903009
LM6179_0481		conserved protein of unknown function	NO	lmo0191	LMR479a_0200	0.0701441	0.903009
LM6179_0550		conserved membrane protein of unknown function	NO	lmo0253	#N/A	-0.10654	0.903009
LM6179_0806	prs	phosphoribosylpyrophosphate synthetase	NO	lmo0509	LMR479a_0516	-0.0787527	0.903009
LM6179_1211	yvdB	putative anion transporter	NO	lmo0897	LMR479a_0918	-0.135451	0.903009
LM6179_1303		ABC transporter	NO	lmo0986	LMR479a_1012	0.131212	0.903009
LM6179_1385	yktB	conserved hypothetical protein	NO	lmo1065	LMR479a_1093	-0.103554	0.903009
LM6179_1396		conserved exported protein of unknown function	NO	lmo1076	LMR479a_1104	-0.0745369	0.903009
LM6179_1520		PadR family transcriptional regulator	NO	lmo1213	LMR479a_1234	0.120021	0.903009
LM6179_1547	rdgB	inosine/xanthosine triphosphate pyrophosphatase (subunit A)	NO	lmo1239	LMR479a_1260	-0.0916606	0.903009
LM6179_1597		Phage tail tape measure protein	NO	#N/A	LMR479a_1311	0.15018	0.903009
LM6179_1640	rpoE	RNA polymerase (delta subunit)	NO	lmo2560	LMR479a_2688	-0.0913684	0.903009
LM6179_1802		Gp23	NO	lmo2275	#N/A	-0.134223	0.903009
LM6179_1883		conserved protein of unknown function	NO	lmo2388	LMR479a_2512	0.0908684	0.903009
LM6179_2008		Signal peptidase I	NO	lmo1270	LMR479a_1353	0.07792	0.903009
LM6179_2027		conserved exported protein of unknown function	NO	lmo1289	#N/A	-0.137625	0.903009
LM6179_2164	murB	UDP-N-acetylenolpyruvoylglucosamine reductase	NO	lmo1420	LMR479a_1509	0.0950544	0.903009
LM6179_2211	yqfF	putative membrane associate hydrolase	NO	lmo1466	LMR479a_1555	0.108363	0.903009
LM6179_2365	ytnP	putative metal-dependent hydrolase	NO	lmo1614	LMR479a_1711	-0.0902879	0.903009
LM6179_2526	purH	fused phosphoribosylaminoimidazole carboxy formyl formyltransferase; inosine-monophosphate cyclohydrolase	NO	lmo1765	LMR479a_1870	0.12092	0.903009
LM6179_2564	yvdE	putative glutamine amidotransferase-like protein yvdE	NO	lmo1795	LMR479a_1905	-0.121716	0.903009
LM6179_2572	ylxM	conserved hypothetical protein	NO	lmo1802	LMR479a_1912	0.105505	0.903009
LM6179_2596	rpoZ	Omega subunit of RNA polymerase	NO	lmo1826	LMR479a_1936	-0.128463	0.903009
LM6179_2675	mgsA	methylglyoxal synthase	NO	lmo1906	LMR479a_2015	-0.0882019	0.903009
LM6179_2682		conserved exported protein of unknown function	NO	lmo1913	LMR479a_2022	-0.0991055	0.903009
LM6179_2703	hbs	non-specific DNA-binding protein HBsu; signal recognition particle-like (SRP) component	NO	lmo1934	LMR479a_2043	0.0783489	0.903009
LM6179_2750		conserved protein of unknown function	NO	lmo1981	LMR479a_2090	-0.118034	0.903009
LM6179_2851		conserved exported protein of unknown function	NO	lmo2079	LMR479a_2191	-0.0955924	0.903009
LM6179_2886	nfrA	FMN reductase [NAD(P)H]	NO	lmo2111	LMR479a_2222	-0.0947837	0.903009
LM6179_misc_RNA_rli47		Rli47	YES	#N/A	R479a_misc_RNA_rli47	0.136496	0.903009
LM6179_0272		conserved protein of unknown function	NO	lmo2852	LMR479a_2989	-0.0976785	0.903662
LM6179_0861		Phosphoglycerate mutase family protein	NO	lmo0556	LMR479a_0568	0.12131	0.903662
LM6179_0891		conserved exported protein of unknown function	NO	lmo0586	LMR479a_0598	-0.148311	0.903662
LM6179_1723	ppaX	P-Ser-HPr phosphatase	NO	lmo2481	LMR479a_2606	0.0941365	0.903662
LM6179_2124		conserved protein of unknown function	NO	lmo1380	LMR479a_1468	-0.0791733	0.903662
LM6179_2178		Pyridine nucleotide-disulfide oxidoreductase	YES	lmo1433	LMR479a_1522	0.135301	0.903662
LM6179_2685		Beta-lactamase	NO	lmo1916	LMR479a_2025	0.0951762	0.903662
LM6179_0899	metX	Homoserine O-acetyltransferase	NO	lmo0594	LMR479a_0606	-0.0943391	0.904627
LM6179_1297		ABC transporter, permease protein	NO	lmo0980	LMR479a_1006	0.125117	0.904627
LM6179_1830		Glycosyl hydrolase	NO	lmo2444	LMR479a_2569	-0.125856	0.904627
LM6179_2281	yrbC	conserved hypothetical protein	NO	lmo1535	LMR479a_1628	0.119998	0.904627
LM6179_2584	yloV	putative dihydroxyacetone/glyceraldehyde kinase	NO	lmo1814	LMR479a_1924	-0.0767434	0.904627
LM6179_1314	clpE	ATP-dependent Clp protease (class III stress gene)	NO	lmo0997	LMR479a_1023	0.129732	0.906746
LM6179_0401	yknV	putative ABC transporter (ATP-binding protein)	NO	lmo0107	LMR479a_0115	-0.0862669	0.907796
LM6179_1704		Two-component sensor histidine kinase	NO	lmo2500	LMR479a_2625	0.0755137	0.907796
LM6179_2643	dfrA	dihydrofolate reductase	NO	lmo1873	LMR479a_1983	0.0824429	0.908417
LM6179_2504		conserved protein of unknown function	NO	lmo1744	LMR479a_1849	-0.0871137	0.908567
LM6179_1306		conserved protein of unknown function	NO	lmo0989	LMR479a_1015	-0.110352	0.91211
LM6179_1316		putative Membrane protein	NO	lmo0999	LMR479a_1025	-0.0898466	0.91211
LM6179_1972		conserved protein of unknown function	NO	LISIN_2339	#N/A	-0.143211	0.91211
LM6179_2195	cshB	ATP-dependent RNA helicase; cold shock	NO	lmo1450	LMR479a_1539	-0.0666925	0.91211
LM6179_2875		conserved membrane protein of unknown function	NO	#N/A	#N/A	-0.125546	0.913257
LM6179_1892	phaAB	fragment of pH adaptation potassium efflux system transmembrane protein (part 2)	NO	lmo2379	LMR479a_2503	-0.0811608	0.913727
LM6179_2701		conserved protein of unknown function	YES	lmo1932	LMR479a_2041	-0.0717363	0.913727
LM6179_1964		Gp15	NO	#N/A	LMR479a_2394	-0.140214	0.914236
LM6179_3009	pbpF	Penicillin-binding protein 1F	NO	lmo2229	LMR479a_2343	-0.0775723	0.914236
LM6179_2420		conserved protein of unknown function	NO	lmo1669	LMR479a_1768	-0.128433	0.915197
LM6179_2524	yerC	conserved hypothetical protein	NO	lmo1763	LMR479a_1868	-0.0923667	0.915355
LM6179_0332	rplI	ribosomal protein L9	NO	lmo0053	LMR479a_0060	0.0907015	0.916065
LM6179_0888	secA	Protein translocase subunit SecA 2	NO	lmo0583	LMR479a_0595	-0.0724044	0.916065
LM6179_0892		putative secreted protein	NO	lmo0587	LMR479a_0599	-0.131951	0.916065
LM6179_0956	catE	Catechol-2,3-dioxygenase	NO	lmo0646	LMR479a_0662	0.103343	0.916065
LM6179_0960		conserved membrane protein of unknown function	NO	lmo0650	LMR479a_0667	0.0830183	0.916065
LM6179_1034		conserved exported protein of unknown function	YES	lmo0723	LMR479a_0741	-0.112166	0.916065
LM6179_1098	azoR	FMN-dependent NADH-azoreductase 2	NO	lmo0786	LMR479a_0805	-0.116861	0.916065
LM6179_1416	guaA	GMP synthetase	YES	lmo1096	LMR479a_1124	-0.086284	0.916065
LM6179_1728		Aldose 1-epimerase	NO	lmo2476	LMR479a_2601	0.105105	0.916065
LM6179_2061	polC	DNA polymerase III (alpha subunit)	NO	lmo1320	LMR479a_1405	0.0745158	0.916065
LM6179_2323	accA	acetyl-CoA carboxylase (carboxyltransferase alpha subunit)	NO	lmo1572	LMR479a_1666	0.112457	0.916065
LM6179_2853	crcB	Protein CrcB homolog 1	NO	lmo2081	LMR479a_2193	0.129314	0.916065
LM6179_0324	ssbA	single-strand DNA-binding protein	NO	lmo0045	LMR479a_0052	-0.0708366	0.917548
LM6179_0630		conserved exported protein of unknown function	NO	#N/A	#N/A	0.0969373	0.917548
LM6179_1410		conserved protein of unknown function	NO	lmo1090	LMR479a_1118	-0.100364	0.917548
LM6179_2651	rpsNB	alternative ribosomal protein S14	NO	lmo1882	LMR479a_1991	0.0987056	0.917548
LM6179_0474	treA	trehalose-6-phosphate hydrolase	NO	lmo0184	LMR479a_0193	-0.100213	0.918438
LM6179_0222	nanE	putative N-acetylmannosamine-6-phosphate 2-epimerase	NO	lmo2801	LMR479a_2938	-0.126261	0.91917
LM6179_2968		conserved protein of unknown function	NO	lmo2189	LMR479a_2302	0.119396	0.919903
LM6179_misc_RNA_29		T-box	NO	#N/A	#N/A	-0.108032	0.919903
LM6179_3077		conserved protein of unknown function	NO	lmo2359	LMR479a_2479	0.112992	0.921361
LM6179_1126		HD domain-containing protein	NO	lmo0812	LMR479a_0830	0.109615	0.921374
LM6179_0051		Heptaprenyl diphosphate synthase component I	YES	lmo2640	LMR479a_2775	-0.102986	0.921703
LM6179_1605		Gp22	NO	#N/A	#N/A	-0.103209	0.921703
LM6179_1924		Gp43	NO	#N/A	#N/A	0.138065	0.921703
LM6179_2204	glyQ	glycyl-tRNA synthetase (alpha subunit)	YES	lmo1459	LMR479a_1548	0.0926883	0.921757
LM6179_1264		conserved protein of unknown function	NO	lmo0950	LMR479a_0973	0.0752091	0.92201
LM6179_1639	argS	arginyl-tRNA synthetase	NO	lmo2561	LMR479a_2689	-0.0587499	0.92201
LM6179_1657	thrB	homoserine kinase	NO	lmo2545	LMR479a_2673	-0.0924151	0.92201
LM6179_2222	hemN	coproporphyrinogen III oxidase	NO	lmo1476	LMR479a_1566	-0.0669918	0.92201
LM6179_2649	ypdQ	putative RNA binding protein	NO	lmo1880	LMR479a_1989	0.0909342	0.92201
LM6179_misc_RNA_31		T-box	NO	#N/A	#N/A	-0.126006	0.92201
LM6179_2574	smc	chromosome condensation and segregation SMC ATPase	NO	lmo1804	LMR479a_1914	-0.0654855	0.922076
LM6179_1031		conserved protein of unknown function	NO	lmo0720	LMR479a_0738	0.109668	0.922616
LM6179_1313	ogt	O6-alkylguanine DNA alkyltransferase	NO	lmo0996	LMR479a_1022	0.127724	0.922616
LM6179_2123	oxaAB	Sec-independent factor for membrane protein insertion (YidC/SpoIIIJ family)	NO	lmo1379	LMR479a_1467	-0.0945818	0.922616
LM6179_2631		conserved protein of unknown function	YES	lmo1861	LMR479a_1971	0.066409	0.922616
LM6179_2970	spxA	redox-sensitive regulator enzyme	YES	lmo2191	LMR479a_2304	0.0727747	0.922616
LM6179_0715	Slc39a	Zinc transporter ZIP11	NO	lmo0414	LMR479a_0424	0.109162	0.923434
LM6179_1515	cobQ	Cobyric acid synthase	NO	lmo1208	LMR479a_1229	-0.0982146	0.923434
LM6179_1662	tsaC	tRNA(NNU) t(6)A37 threonylcarbamoyladenosine modification; threonine-dependent ADP-forming ATPase	NO	lmo2541	LMR479a_2669	-0.0909158	0.923434
LM6179_misc_RNA_34		T-box	NO	#N/A	#N/A	-0.133169	0.923434
LM6179_1694	secA	translocase binding subunit (ATPase)	NO	lmo2510	LMR479a_2636	0.0572842	0.927531
LM6179_1330	ykuT	putative small-conductance mechanosensitive channel	NO	lmo1013	LMR479a_1039	0.10977	0.928365
LM6179_2752	ilvD	dihydroxy-acid dehydratase	NO	lmo1983	LMR479a_2093	0.122484	0.928365
LM6179_0659		Fructose-bisphosphate aldolase	YES	lmo0359	LMR479a_0370	0.10629	0.92851
LM6179_1731	mgfK	gluconeogenesis morphogenetic factor	NO	lmo2473	LMR479a_2598	0.111859	0.92851
LM6179_0735		Internalin-A (fragment)	YES	lmo0433	LMR479a_0443	0.107598	0.928521
LM6179_2227	holA	DNA polymerase delta subunit	NO	lmo1481	LMR479a_1571	-0.117062	0.928521
LM6179_0121		conserved exported protein of unknown function	NO	lmo2706	LMR479a_2844	0.0832137	0.928662
LM6179_0280		Lipoprotein, putative (fragment)	NO	#N/A	#N/A	0.110259	0.928662
LM6179_1653	gtcA	Cell wall teichoic acid glycosylation protein gtcA	NO	lmo2549	LMR479a_2677	-0.105506	0.928662
LM6179_1988		conserved protein of unknown function	NO	LISIN_1295	LMR479a_1334	0.105623	0.928662
LM6179_1997	proB	Glutamate 5-kinase	NO	lmo1260	LMR479a_1343	-0.0815336	0.928662
LM6179_2182	asd	aspartate-semialdehyde dehydrogenase	NO	lmo1437	LMR479a_1526	0.0721412	0.928662
LM6179_2746	yqjQ	Uncharacterized oxidoreductase yqjQ	NO	lmo1976	LMR479a_2086	-0.0910624	0.928662
LM6179_3019		conserved membrane protein of unknown function	NO	lmo2239	LMR479a_2353	0.117047	0.928662
LM6179_misc_RNA_37		T-box	NO	#N/A	#N/A	-0.0965501	0.928662
LM6179_1344	rnjA	ribonuclease J1	NO	lmo1027	LMR479a_1053	-0.0758376	0.928836
LM6179_1406	ispD	putative 2-C-methyl-D-erythritol 4-phosphate cytidylyltransferase 2	NO	lmo1086	LMR479a_1114	-0.0903629	0.928836
LM6179_0909		conserved membrane protein of unknown function	NO	lmo0604	LMR479a_0616	-0.0894631	0.930395
LM6179_2133	nupO	guanosine ABC transporter (ATP-binding protein)	NO	lmo1389	LMR479a_1477	-0.0964723	0.930395
LM6179_2452		conserved membrane protein of unknown function	NO	lmo1695	LMR479a_1798	-0.101668	0.930395
LM6179_2573	ftsY	signal recognition particle (docking protein)	NO	lmo1803	LMR479a_1913	-0.0653224	0.930395
LM6179_2664	dnaD	DNA-remodelling primosomal protein	NO	lmo1895	LMR479a_2004	0.0693952	0.930395
LM6179_2973	oppC	oligopeptide ABC transporter (permease)	NO	lmo2194	LMR479a_2307	0.0686712	0.930395
LM6179_0045	ecfT	component of the influx ECF transporters	NO	lmo2634	LMR479a_2769	-0.0604787	0.930481
LM6179_0083		conserved protein of unknown function	YES	lmo2670	LMR479a_2806	0.130145	0.930481
LM6179_1002	cheY	regulator of chemotaxis and motility	NO	lmo0691	LMR479a_0709	-0.126034	0.930481
LM6179_1301		conserved protein of unknown function	NO	lmo0984	LMR479a_1010	-0.108281	0.930481
LM6179_2546	abcX	putative ABC transporter ATP-binding protein	NO	lmo1778	LMR479a_1886	0.106292	0.930694
LM6179_1899	hrtA	putative hemin import ATP-binding protein HrtA	NO	lmo2372	LMR479a_2496	0.109832	0.931153
LM6179_2147	mutS	DNA mismatch repair recognition factor	YES	lmo1403	LMR479a_1491	-0.067417	0.931153
LM6179_2594	priA	primosomal replication factor Y (primosomal protein N')	NO	lmo1824	LMR479a_1934	0.0792682	0.932261
LM6179_0306	bglP	PTS system beta-glucoside-specific EIIBCA component [Includes: Beta-glucoside-specific phosphotransferase enzyme IIB component ; Beta-glucoside permease IIC component ; Beta-glucoside-specific phosphotransferase enzyme IIA component]	NO	lmo0027	LMR479a_0027	0.106052	0.933211
LM6179_1001	flaA	Flagellin	NO	lmo0690	LMR479a_0708	-0.119015	0.933211
LM6179_2352		conserved exported protein of unknown function	YES	lmo1602	LMR479a_1698	0.0873905	0.933591
LM6179_2554		Internalin C	NO	lmo1786	LMR479a_1894	0.102891	0.933591
LM6179_0730		conserved protein of unknown function	NO	lmo0429	LMR479a_0439	0.0840118	0.934818
LM6179_2751		Ribosomal-protein-alanine N-acetyltransferase	NO	lmo1982	LMR479a_2091	-0.100569	0.93567
LM6179_1698	ftsX	cell-division ABC transporter	NO	lmo2506	LMR479a_2631	0.0814839	0.936899
LM6179_1978		Phosphoglycerate mutase family protein	NO	lmo1244	LMR479a_1324	0.0827717	0.936899
LM6179_2337	ppnKB	inorganic polyphosphate/ATP-NAD kinase	NO	lmo1586	LMR479a_1680	0.0777718	0.936899
LM6179_0434		conserved protein of unknown function	NO	#N/A	#N/A	-0.0975338	0.93703
LM6179_0792		putative Membrane protein	NO	lmo0495	LMR479a_0502	0.115024	0.93703
LM6179_1201		conserved protein of unknown function	NO	lmo0887	LMR479a_0908	0.109623	0.93703
LM6179_2139		conserved protein of unknown function	NO	lmo1395	LMR479a_1483	0.0653318	0.93703
LM6179_2810	murE	UDP-N-acetylmuramoylalanyl-D-glutamate-2,6-diaminopimelate ligase	NO	lmo2038	LMR479a_2150	0.0767373	0.93703
LM6179_0562		conserved protein of unknown function	NO	#N/A	LMR479a_0275	-0.0942963	0.937663
LM6179_2881		conserved protein of unknown function	NO	lmo2106	LMR479a_2217	-0.0912004	0.937663
LM6179_2445	mutY	A/G-specific adenine glycosylase or DNA-(apurinic or apyrimidinic site) lyase	NO	lmo1689	LMR479a_1791	-0.0651251	0.938391
LM6179_0507		conserved exported protein of unknown function	NO	lmo0217	LMR479a_0226	-0.0711577	0.939819
LM6179_1994		conserved protein of unknown function	NO	lmo1257	LMR479a_1340	-0.0928033	0.939819
LM6179_2380	trpB	tryptophan synthase (beta subunit)	NO	lmo1628	LMR479a_1725	0.0952954	0.939819
LM6179_0033	rplNA	ribosomal protein L14	NO	lmo2622	LMR479a_2757	-0.109234	0.940302
LM6179_0046		1,4-dihydroxy-2-naphthoate octaprenyltransferase	NO	lmo2635	LMR479a_2770	-0.0920504	0.940302
LM6179_0090		Alpha/beta fold family hydrolase	NO	lmo2677	LMR479a_2813	0.0721744	0.940302
LM6179_0106		N-acetylmuramoyl-L-alanine amidase, family 4 protein	NO	lmo2691	LMR479a_2829	-0.0656884	0.940302
LM6179_0178	rtbI	ribonuclease toxin of toxin-antitoxin systems RttI-RttJ	NO	lmo2757	LMR479a_2895	-0.0644617	0.940302
LM6179_0263		conserved protein of unknown function	NO	lmo2843	LMR479a_2980	0.090574	0.940302
LM6179_0277		conserved protein of unknown function	NO	lmo2857	LMR479a_2994	0.123982	0.940302
LM6179_0325	rpsR	ribosomal protein S18	NO	lmo0046	LMR479a_0053	-0.0693	0.940302
LM6179_0413		LmaD, lmaC, lmaB & lmaA genes	NO	lmo0119	LMR479a_0127	-0.114906	0.940302
LM6179_0432		conserved protein of unknown function	NO	lmo0138	LMR479a_0147	0.104822	0.940302
LM6179_0533	ispF	2-C-methyl-D-erythritol-2,4-cyclodiphosphate synthase	NO	lmo0236	LMR479a_0249	-0.0820474	0.940302
LM6179_0555		conserved protein of unknown function	NO	lmo0257	LMR479a_0268	-0.0734293	0.940302
LM6179_0560	malL	Oligo-1,6-glucosidase	NO	#N/A	LMR479a_0273	0.105751	0.940302
LM6179_0572		conserved protein of unknown function	NO	lmo0268	LMR479a_0287	0.104707	0.940302
LM6179_0575		conserved protein of unknown function	NO	#N/A	LMR479a_0289	-0.061618	0.940302
LM6179_0600		Transcriptional regulator, LysR family	NO	lmo0294	LMR479a_0315	0.0872116	0.940302
LM6179_0685	iolR	transcriptional regulator (DeoR family)	NO	lmo0382	LMR479a_0393	0.0941535	0.940302
LM6179_0721	ybjI	Phosphatase YbjI	NO	lmo0420	LMR479a_0430	-0.0893125	0.940302
LM6179_1193		conserved protein of unknown function	NO	lmo0879	LMR479a_0899	-0.107688	0.940302
LM6179_1241		conserved protein of unknown function	NO	lmo0926	LMR479a_0948	0.0841889	0.940302
LM6179_1259		conserved exported protein of unknown function	NO	lmo0945	LMR479a_0968	-0.0775647	0.940302
LM6179_1275	tagO	putative undecaprenyl-phosphate N-acetylglucosaminyl 1-phosphate transferase	NO	lmo0959	LMR479a_0983	-0.0546826	0.940302
LM6179_1357		Molybdate transport system ATP-binding protein	NO	lmo1039	LMR479a_1066	0.101208	0.940302
LM6179_1609		Transcriptional regulator, TetR family	YES	lmo2589	LMR479a_2718	-0.11398	0.940302
LM6179_1722	lgt	prelipoprotein diacylglycerol transferase	NO	lmo2482	LMR479a_2607	0.0825859	0.940302
LM6179_1747		Gp37	NO	#N/A	#N/A	-0.116482	0.940302
LM6179_1821	secG	preprotein translocase subunit	NO	lmo2451	LMR479a_2576	-0.0999782	0.940302
LM6179_1852		Cation efflux family protein	NO	lmo2423	LMR479a_2546	0.0764273	0.940302
LM6179_1876		Internalin	NO	#N/A	#N/A	-0.120258	0.940302
LM6179_1887		conserved membrane protein of unknown function	NO	lmo2384	LMR479a_2508	0.0557474	0.940302
LM6179_2101	yqhY	conserved hypothetical protein	NO	lmo1358	LMR479a_1445	0.057029	0.940302
LM6179_2146		conserved protein of unknown function	NO	lmo1402	LMR479a_1490	-0.0638687	0.940302
LM6179_2290	minD	ATPase activator of MinC	NO	lmo1544	LMR479a_1637	-0.0791267	0.940302
LM6179_2378		conserved membrane protein of unknown function	NO	lmo1626	LMR479a_1723	-0.0878728	0.940302
LM6179_2417		conserved exported protein of unknown function	YES	lmo1666	LMR479a_1765	0.0701644	0.940302
LM6179_2421	ytjA	conserved hypothetical protein	NO	lmo1670	LMR479a_1769	-0.080865	0.940302
LM6179_2512		conserved exported protein of unknown function	NO	lmo1752	LMR479a_1857	-0.111325	0.940302
LM6179_2517	yerH	putative lipoprotein	NO	lmo1757	LMR479a_1862	-0.0577516	0.940302
LM6179_2533	purC	phosphoribosylaminoimidazole succinocarboxamide synthetase	NO	lmo1772	LMR479a_1877	0.109369	0.940302
LM6179_2640	apl	Alkaline phosphatase-like protein	NO	lmo1870	LMR479a_1980	0.0857897	0.940302
LM6179_2658	ypsA	conserved hypothetical protein	NO	lmo1889	LMR479a_1998	-0.0808952	0.940302
LM6179_2708	rpfA	RNA degradation presenting factor (ribosomal protein S1 homolog)	NO	lmo1938	LMR479a_2048	-0.0750828	0.940302
LM6179_2718	resD	two-component response regulator	NO	lmo1948	LMR479a_2058	-0.0618916	0.940302
LM6179_2824	rsmD	putative ribosomal RNA small subunit methyltransferase D	NO	lmo2053	LMR479a_2164	0.0853827	0.940302
LM6179_2888	hemQ	essential component of heme biosynthesis; catalase activity	NO	lmo2113	LMR479a_2224	-0.0638635	0.940302
LM6179_2996	hinT	Hit-family hydrolase	YES	lmo2216	LMR479a_2330	0.0748345	0.940302
LM6179_tRNA16		Glu tRNA	NO	#N/A	#N/A	0.112032	0.940302
LM6179_0641		Pediocin immunity protein	NO	lmo0341	LMR479a_0352	0.0978403	0.942696
LM6179_1721	hprK	serine/threonine protein kinase/phosphorylase	NO	lmo2483	LMR479a_2608	-0.0548582	0.942696
LM6179_0265		Major facilitator family transporter	NO	lmo2845	LMR479a_2982	0.0710784	0.943899
LM6179_0594		conserved protein of unknown function	NO	lmo0289	LMR479a_0308	-0.0619483	0.943899
LM6179_0671	yeeI	conserved hypothetical protein	NO	lmo0369	LMR479a_0379	-0.0841296	0.943899
LM6179_0874	hisZ	ATP phosphoribosyltransferase regulatory subunit	NO	lmo0569	LMR479a_0581	0.078403	0.943899
LM6179_1110		Transcriptional regulator	NO	lmo0797	LMR479a_0816	0.0821851	0.943899
LM6179_1607		Phage protein gp29	NO	#N/A	#N/A	0.110215	0.943899
LM6179_1982		MutT/nudix family protein	NO	lmo1248	LMR479a_1328	0.0821536	0.943899
LM6179_2152		Transcriptional regulator	NO	lmo1408	LMR479a_1496	-0.0826123	0.943899
LM6179_2194	nfo	type IV apurinic/apyrimidinic endonuclease	NO	lmo1449	LMR479a_1538	-0.0651939	0.943899
LM6179_2233	yqeK	putative hydrolase	YES	lmo1487	LMR479a_1577	-0.0920033	0.943899
LM6179_2472	mreBH	cell-shape determining protein	YES	lmo1713	LMR479a_1817	-0.0998995	0.943899
LM6179_2634	yplQ	putative membrane hydrolase	NO	lmo1864	LMR479a_1974	-0.0590794	0.943899
LM6179_2928		conserved protein of unknown function	NO	lmo2152	LMR479a_2264	-0.0737623	0.943899
LM6179_1042		conserved protein of unknown function	NO	lmo0730	LMR479a_0748	0.0735546	0.945101
LM6179_1340	ktrC	potassium uptake protein	NO	lmo1023	LMR479a_1049	-0.0690668	0.945101
LM6179_1380		HAMP domain-containing protein	NO	lmo1061	LMR479a_1089	0.0806787	0.945101
LM6179_1682	tarA	putative N-acetylmannosaminyltransferase	NO	lmo2521	LMR479a_2647	-0.0752203	0.945101
LM6179_2158	atoB	acetyl-CoA acetyltransferase	NO	lmo1414	LMR479a_1503	-0.057645	0.945101
LM6179_2176	ykpA	ABC efflux transporter (ATP-binding protein)	NO	lmo1431	LMR479a_1520	-0.0560029	0.945101
LM6179_2277	queA	S-adenosylmethionine tRNA ribosyltransferase-isomerase	NO	lmo1531	LMR479a_1624	0.0584347	0.945101
LM6179_2678	ypjC	putative integral inner membrane protein	NO	lmo1909	LMR479a_2018	-0.0870137	0.945101
LM6179_2687	ytfP	putative NAD(FAD) dehydrogenase	NO	lmo1918	LMR479a_2027	0.106405	0.945101
LM6179_2748	zwf	glucose-6-phosphate 1-dehydrogenase	NO	lmo1978	LMR479a_2088	0.0600978	0.945101
LM6179_1395	tagH	Teichoic acids export ATP-binding protein TagH	NO	lmo1075	LMR479a_1103	-0.0706075	0.946909
LM6179_0967		conserved protein of unknown function	NO	lmo0657	LMR479a_0674	-0.0853386	0.947161
LM6179_misc_RNA_15		SAM	NO	#N/A	#N/A	-0.104369	0.947561
LM6179_2917		Acetyltransferase	NO	lmo2141	LMR479a_2253	0.0731122	0.948522
LM6179_0251	ycjU	putative glucose-1-phosphate phosphodismutase, beta-phosphoglucomutase	NO	lmo2831	LMR479a_2969	-0.102882	0.950791
LM6179_0348		conserved protein of unknown function	NO	#N/A	#N/A	-0.111407	0.950791
LM6179_1604		Gp21	NO	#N/A	#N/A	-0.109645	0.950791
LM6179_1990	treR	transcriptional regulator (GntR family)	NO	lmo1253	LMR479a_1336	-0.0679548	0.950791
LM6179_2196	ispH	1-hydroxy-2-methyl-2-(E)-butenyl 4-diphosphate reductase	YES	lmo1451	LMR479a_1540	0.0735998	0.950791
LM6179_2969	mecA	adaptor protein controlling oligomerization of the AAA+ protein ClpC	YES	lmo2190	LMR479a_2303	0.0732864	0.950791
LM6179_3005	fumC	fumarate hydratase	NO	lmo2225	LMR479a_2339	0.0555581	0.950791
LM6179_0783	isdG	Heme-degrading monooxygenase isdG	NO	lmo0484	LMR479a_0491	0.086647	0.951153
LM6179_2028	inlK	conserved exported protein of unknown function	NO	lmo1290	LMR479a_1374	-0.108436	0.951244
LM6179_0039	rpsS	ribosomal protein S19 (BS19)	NO	lmo2628	LMR479a_2763	-0.0611432	0.951955
LM6179_2049		conserved protein of unknown function	NO	lmo1308	LMR479a_1392	0.0827518	0.951955
LM6179_2099	accB	acetyl-CoA carboxylase subunit (biotin carboxyl carrier subunit)	NO	lmo1356	LMR479a_1443	0.0635653	0.952766
LM6179_0068		Deoxyguanosinetriphosphate triphosphohydrolase-like protein	NO	#N/A	#N/A	-0.104671	0.953626
LM6179_0711		conserved exported protein of unknown function	YES	lmo0408	LMR479a_0419	0.0801059	0.953626
LM6179_0813		conserved protein of unknown function	YES	lmo0515	LMR479a_0522	-0.103429	0.953626
LM6179_1052		conserved protein of unknown function	NO	lmo0740	LMR479a_0759	-0.083608	0.953626
LM6179_2241		conserved protein of unknown function	NO	lmo1495	LMR479a_1588	0.0500683	0.953626
LM6179_misc_RNA_21		L20_leader	NO	#N/A	#N/A	-0.0868541	0.953626
LM6179_misc_RNA_39		T-box	NO	#N/A	#N/A	-0.0920167	0.953626
LM6179_2759	leuD	3-isopropylmalate dehydratase (small subunit)	NO	lmo1990	LMR479a_2100	-0.0920712	0.954105
LM6179_1015		conserved protein of unknown function	NO	lmo0704	LMR479a_0722	-0.0961674	0.95412
LM6179_0478	ksgA	dimethyladenosine 16S ribosomal RNA transferase	NO	lmo0188	LMR479a_0197	-0.0687162	0.954321
LM6179_2065	rplGA	ribosomal protein L7Ae	NO	lmo1324	LMR479a_1409	0.0697267	0.954321
LM6179_2079		Rhomboid family protein	YES	lmo1337	LMR479a_1423	-0.0504527	0.954321
LM6179_2335	yteJ	putative integral inner membrane protein	NO	lmo1584	LMR479a_1678	0.0563864	0.954321
LM6179_2987		conserved membrane protein of unknown function	NO	lmo2207	LMR479a_2321	0.0768123	0.954321
LM6179_0288	speG	spermidine N1-acetyltransferase	NO	lmo0009	LMR479a_0009	0.0649001	0.954935
LM6179_0307		conserved protein of unknown function	NO	lmo0028	#N/A	-0.0859743	0.954935
LM6179_0677		conserved protein of unknown function	NO	lmo0375	LMR479a_0385	0.093506	0.954935
LM6179_0693	ung	Uracil-DNA glycosylase 1	NO	lmo0390	LMR479a_0401	0.0836398	0.954935
LM6179_0812		protein of unknown function	NO	lmo0514	LMR479a_0521	-0.104554	0.954935
LM6179_0827		RpiR family phosphosugar-binding transcriptional regulator	NO	lmo0522	LMR479a_0534	-0.0799903	0.954935
LM6179_0863		conserved protein of unknown function	NO	lmo0558	LMR479a_0570	0.0718752	0.954935
LM6179_1069		conserved membrane protein of unknown function	NO	lmo0757	LMR479a_0776	0.0853881	0.954935
LM6179_1076	lplJ	lipoate-protein ligase	NO	lmo0764	LMR479a_0783	0.0588021	0.954935
LM6179_1324		conserved protein of unknown function	NO	lmo1007	LMR479a_1033	0.102933	0.954935
LM6179_1337		conserved membrane protein of unknown function	NO	lmo1020	LMR479a_1046	0.0484229	0.954935
LM6179_1514		putative enzyme	NO	lmo1207	LMR479a_1228	-0.0881574	0.954935
LM6179_1521		conserved protein of unknown function	NO	lmo1214	LMR479a_1235	0.0688444	0.954935
LM6179_1666	mnaA	UDP-N-acetylmannosamine 2-epimerase	NO	lmo2537	LMR479a_2665	0.0507565	0.954935
LM6179_1679	fabZ	(3R)-hydroxymyristoyl-[acyl carrier protein] dehydratase	NO	lmo2524	LMR479a_2650	-0.0691848	0.954935
LM6179_1801		conserved protein of unknown function	NO	lmo2276	#N/A	0.0757001	0.954935
LM6179_1823	yvaK	carboxylesterase	NO	lmo2450	LMR479a_2575	-0.0694555	0.954935
LM6179_1931		Cytosine-specific methyltransferase	NO	#N/A	#N/A	0.101617	0.954935
LM6179_2095		conserved protein of unknown function	NO	lmo1352	LMR479a_1439	0.102123	0.954935
LM6179_2098	efp	elongation factor P	NO	lmo1355	LMR479a_1442	-0.0749558	0.954935
LM6179_2155	yozG	putative transcriptional regulator	NO	lmo1411	LMR479a_1500	-0.0821592	0.954935
LM6179_23s_rRNA_3		ribosomal RNA 23s_rRNA	NO	#N/A	#N/A	-0.0915437	0.954935
LM6179_2453		conserved membrane protein of unknown function	NO	lmo1696	LMR479a_1799	-0.0888966	0.954935
LM6179_2639		conserved membrane protein of unknown function	NO	lmo1869	LMR479a_1979	0.0805879	0.954935
LM6179_2772		Transcriptional regulator	YES	lmo2003	LMR479a_2113	-0.0925741	0.954935
LM6179_2954		conserved protein of unknown function	NO	lmo2176	LMR479a_2288	0.0886245	0.954935
LM6179_2957		Cell wall surface anchor family protein	NO	lmo2179	LMR479a_2291	-0.10592	0.954935
LM6179_0036	rplP	ribosomal protein L16	NO	lmo2625	LMR479a_2760	-0.0928212	0.95507
LM6179_0047		conserved exported protein of unknown function	NO	lmo2636	LMR479a_2771	-0.0737237	0.95507
LM6179_0223	rsmG	7-methylguanosine methyltransferase (16S rRNA, nucleotide G527)	NO	lmo2802	LMR479a_2939	-0.0678488	0.95507
LM6179_0282		MATE efflux family protein	NO	lmo0003	LMR479a_0003	0.0660776	0.95507
LM6179_0371		conserved protein of unknown function	YES	lmo0079	#N/A	0.0858576	0.95507
LM6179_0398		conserved protein of unknown function	NO	lmo0104	LMR479a_0112	-0.0754257	0.95507
LM6179_0402		ABC transporter	NO	lmo0108	LMR479a_0116	0.0491818	0.95507
LM6179_0425		EAL domain-containing protein	NO	lmo0131	LMR479a_0139	0.0819626	0.95507
LM6179_0477	rnmV	ribonuclease M5	NO	lmo0187	LMR479a_0196	0.0818126	0.95507
LM6179_0631		Internalin like protein	NO	#N/A	#N/A	-0.0910691	0.95507
LM6179_0660		Transcriptional regulator	YES	lmo0360	LMR479a_0371	0.0657125	0.95507
LM6179_0694		conserved protein of unknown function	NO	lmo0391	LMR479a_0402	0.0978187	0.95507
LM6179_0707		conserved membrane protein of unknown function	NO	lmo0404	LMR479a_0415	-0.0939712	0.95507
LM6179_0734		Internalin-A (fragment)	YES	lmo0433	LMR479a_0443	0.0817429	0.95507
LM6179_0739		Peptidoglycan binding protein	NO	lmo0435	#N/A	-0.0783775	0.95507
LM6179_1100		BadF/BadG/BcrA/BcrD ATPase	NO	lmo0788	LMR479a_0807	-0.0777914	0.95507
LM6179_1102		Phenazine biosynthesis protein	NO	lmo0789	LMR479a_0808	0.0620278	0.95507
LM6179_1152		Transcriptional regulator	NO	lmo0840	LMR479a_0858	0.0799725	0.95507
LM6179_1225		Transcriptional regulator	NO	lmo0909	LMR479a_0932	-0.0799149	0.95507
LM6179_1322	ykwC	putative beta-hydroxyacid dehydrogenase	YES	lmo1005	LMR479a_1031	-0.0817676	0.95507
LM6179_1358	modB	Molybdenum ABC transporter, permease protein	NO	lmo1040	LMR479a_1067	0.0811947	0.95507
LM6179_1386	suhB	inositol monophosphatase	NO	lmo1066	LMR479a_1094	-0.0762517	0.95507
LM6179_1402	rmlC	dTDP-4-deoxyrhamnose-3,5-epimerase	NO	lmo1082	LMR479a_1110	-0.0647014	0.95507
LM6179_1407	tarJ	putative ribitol-5-phosphate dehydrogenase	NO	lmo1087	LMR479a_1115	-0.0605265	0.95507
LM6179_1551		conserved protein of unknown function	NO	#N/A	#N/A	0.0804066	0.95507
LM6179_1655	hom	homoserine dehydrogenase	NO	lmo2547	LMR479a_2675	0.0562847	0.95507
LM6179_1695	prfB	Peptide chain release factor 2	NO	lmo2509	LMR479a_2634	0.0462457	0.95507
LM6179_1875		NifU family protein	NO	lmo2397	LMR479a_2523	0.0881031	0.95507
LM6179_2113	buk	branched-chain fatty-acid kinase	YES	lmo1370	LMR479a_1457	0.0787109	0.95507
LM6179_2130	spoIIIE	spore DNA translocase	NO	lmo1386	LMR479a_1474	0.0482842	0.95507
LM6179_2163	ydbI	putative integral inner membrane protein	NO	lmo1419	LMR479a_1508	0.0710266	0.95507
LM6179_2240	mtnN	methylthioadenosine / S-adenosylhomocysteine nucleosidase	NO	lmo1494	LMR479a_1587	-0.0503116	0.95507
LM6179_2259	iscSA	cysteine desulfurase involved in tRNA thiolation	NO	lmo1513	LMR479a_1606	0.0476101	0.95507
LM6179_2271	recJ	putative single-strand DNA-specific exonuclease	NO	lmo1525	LMR479a_1618	-0.0474747	0.95507
LM6179_2278	ruvB	Holliday junction DNA helicase, ATP-dependent component	NO	lmo1532	LMR479a_1625	0.0604974	0.95507
LM6179_2349	ccpA	transcriptional regulator (Lacl family)	NO	lmo1599	LMR479a_1695	0.0735972	0.95507
LM6179_2514	gatB	glutamyl-tRNA(Gln) amidotransferase (subunit B)	NO	lmo1754	LMR479a_1859	-0.0696466	0.95507
LM6179_2547		conserved protein of unknown function	NO	lmo1779	LMR479a_1887	0.0792939	0.95507
LM6179_2551	rplT	ribosomal protein L20	YES	lmo1783	LMR479a_1891	-0.0680141	0.95507
LM6179_2593	fmt	methionyl-tRNA formyltransferase	NO	lmo1823	LMR479a_1933	-0.0656352	0.95507
LM6179_2612		conserved protein of unknown function	NO	lmo1842	LMR479a_1952	-0.0846297	0.95507
LM6179_2715	fmnP	FMN permease	NO	lmo1945	LMR479a_2055	0.0653106	0.95507
LM6179_2846		conserved exported protein of unknown function	NO	lmo2074	LMR479a_2186	-0.064815	0.95507
LM6179_3058		Carbohydrate kinase	NO	lmo2341	LMR479a_2460	0.0897743	0.95507
LM6179_misc_RNA_4		6S	NO	#N/A	#N/A	0.0954138	0.95507
LM6179_0902		Cyclic nucleotide-binding protein	NO	lmo0597	LMR479a_0609	0.0829737	0.955102
LM6179_1235		ABC transporter ATP-binding protein	NO	lmo0919	LMR479a_0942	0.0781819	0.955102
LM6179_1405		conserved protein of unknown function	NO	lmo1085	LMR479a_1113	-0.0656305	0.955102
LM6179_0492	hly	Listeriolysin O	NO	lmo0202	LMR479a_0211	-0.0906332	0.955542
LM6179_0139		MATE efflux family protein	NO	lmo2725	LMR479a_2862	-0.060922	0.956372
LM6179_1420		conserved protein of unknown function	NO	#N/A	LMR479a_1137	0.0854246	0.956372
LM6179_2302	valS	valyl-tRNA synthetase	NO	lmo1552	LMR479a_1645	-0.0576536	0.956372
LM6179_2482		putative Membrane protein	NO	lmo1723	LMR479a_1827	-0.059761	0.956372
LM6179_2683		EAL domain-containing protein	NO	lmo1914	LMR479a_2023	-0.0692249	0.956372
LM6179_0417		conserved protein of unknown function	NO	lmo0123	LMR479a_0131	-0.0939945	0.958259
LM6179_1871	yutF	putative p-nitrophenyl phosphatase	NO	lmo2401	LMR479a_2527	0.0564178	0.958259
LM6179_2924		conserved membrane protein of unknown function	NO	lmo2148	LMR479a_2260	-0.0462354	0.958259
LM6179_0043	rplC	ribosomal protein L3 (BL3)	NO	lmo2632	LMR479a_2767	-0.0639609	0.9593
LM6179_0144		HAD-superfamily hydrolase, subfamily IA, variant 1	NO	lmo2730	LMR479a_2867	-0.0631992	0.9593
LM6179_0252	glxK	Glycerate kinase	NO	lmo2832	LMR479a_2970	0.0771575	0.9593
LM6179_0323	rpsF	ribosomal protein S6 (BS9)	NO	lmo0044	LMR479a_0051	-0.0692601	0.9593
LM6179_0397	ydgI	putative dehydrogenase	NO	lmo0103	LMR479a_0111	0.074126	0.9593
LM6179_0408		conserved protein of unknown function	NO	lmo0114	LMR479a_0122	0.0691616	0.9593
LM6179_0457	rsmI	Ribosomal RNA small subunit methyltransferase I	NO	lmo0167	LMR479a_0176	-0.0530111	0.9593
LM6179_0463		conserved protein of unknown function	NO	lmo0172	LMR479a_0182	-0.0815101	0.9593
LM6179_0483		conserved exported protein of unknown function	NO	lmo0193	LMR479a_0202	-0.0450202	0.9593
LM6179_0579		conserved protein of unknown function	YES	lmo0274	LMR479a_0293	-0.0658012	0.9593
LM6179_0586		cAMP-binding domain regulatory protein	NO	lmo0281	LMR479a_0300	0.0698649	0.9593
LM6179_0663	tatAY	component of the twin-arginine pre-protein translocation pathway	NO	lmo0362	LMR479a_0374	-0.072075	0.9593
LM6179_0837		conserved protein of unknown function	NO	lmo0532	LMR479a_0544	-0.0579886	0.9593
LM6179_0840		conserved protein of unknown function	NO	lmo0535	LMR479a_0547	0.0593295	0.9593
LM6179_0876		Methylated-DNA-protein-cysteine methyltransferase	NO	lmo0571	LMR479a_0583	-0.0829212	0.9593
LM6179_0904		Transcriptional regulator, PadR family	NO	lmo0599	LMR479a_0611	-0.0878672	0.9593
LM6179_0952		putative Membrane protein	NO	lmo0642	LMR479a_0658	0.0594102	0.9593
LM6179_1035		conserved protein of unknown function	YES	lmo0724	LMR479a_0742	-0.0715842	0.9593
LM6179_1038		Predicted protein	NO	#N/A	#N/A	0.0647036	0.9593
LM6179_1067		conserved protein of unknown function	NO	lmo0755	LMR479a_0774	-0.0757357	0.9593
LM6179_1091		conserved membrane protein of unknown function	NO	lmo0779	LMR479a_0798	-0.0475481	0.9593
LM6179_1139	mvaA	3-hydroxy-3-methylglutaryl-coenzyme A reductase	NO	lmo0825	LMR479a_0843	0.0807537	0.9593
LM6179_1155		conserved membrane protein of unknown function	NO	lmo0843	LMR479a_0861	0.0725805	0.9593
LM6179_1217	gmuR	transcriptional regulator (GntR family)	NO	lmo0902	LMR479a_0924	0.0677568	0.9593
LM6179_1250	trmL	tRNA (cytidine(34)-2'-O)-methyltransferase TrmL	NO	lmo0935	LMR479a_0957	0.0662255	0.9593
LM6179_1298		Drug resistance transporter, EmrB/QacA family	NO	lmo0981	LMR479a_1007	-0.0434092	0.9593
LM6179_1408		conserved protein of unknown function	NO	lmo1088	LMR479a_1116	-0.0827769	0.9593
LM6179_1413	nadE	ammonium-dependent NAD+ synthetase	NO	lmo1093	LMR479a_1121	0.0879988	0.9593
LM6179_1554		conserved protein of unknown function	NO	#N/A	LMR479a_1271	-0.0687437	0.9593
LM6179_1621		conserved exported protein of unknown function	YES	lmo2578	LMR479a_2706	0.0594508	0.9593
LM6179_1636	ywhB	1,3-keto-enol tautomerase	NO	lmo2564	LMR479a_2692	0.0834448	0.9593
LM6179_1667	atpI	AtpI protein	NO	lmo2536	LMR479a_2662	-0.0470993	0.9593
LM6179_1701	clsA	cardiolipin synthase	NO	lmo2503	LMR479a_2628	0.0619059	0.9593
LM6179_1720	yvlD	putative integral inner membrane protein	YES	lmo2484	LMR479a_2609	0.0575211	0.9593
LM6179_1831		Leucine rich repeat domain-containing protein	NO	#N/A	#N/A	0.0811664	0.9593
LM6179_1846	fhuC	ferrichrome ABC transporter (ATP-binding protein)	NO	lmo2429	LMR479a_2553	0.0693783	0.9593
LM6179_1890	mrpD	proton transporter component of Na+/H+ antiporter	NO	lmo2381	LMR479a_2505	-0.0628519	0.9593
LM6179_1904	pgi	glucose-6-phosphate isomerase	NO	lmo2367	LMR479a_2491	0.0547635	0.9593
LM6179_2006	clpX	protein unfolding ATPase required for presentation of proteins to proteases	NO	lmo1268	LMR479a_1351	0.0535643	0.9593
LM6179_2023	yneT	putative CoA-binding protein	NO	lmo1285	LMR479a_1369	0.0588952	0.9593
LM6179_2063	nusA	transcription translation coupling factor involved in Rho-dependent transcription termination	NO	lmo1322	LMR479a_1407	-0.0399854	0.9593
LM6179_2100	accC	acetyl-CoA carboxylase subunit (biotin carboxylase subunit)	NO	lmo1357	LMR479a_1444	0.0648206	0.9593
LM6179_2193	ppaC	inorganic pyrophosphatase	NO	lmo1448	LMR479a_1537	-0.0582725	0.9593
LM6179_2239		Peptidase, M3 family	NO	lmo1493	LMR479a_1583	0.0535956	0.9593
LM6179_2269	rsh	GTP pyrophosphokinase (RelA/SpoT)	NO	lmo1523	LMR479a_1616	-0.0415439	0.9593
LM6179_2280	ldh	L-lactate dehydrogenase 2	YES	lmo1534	LMR479a_1627	0.0643417	0.9593
LM6179_2346	ytsP	conserved hypothetical protein	NO	lmo1595	LMR479a_1689	-0.0622461	0.9593
LM6179_2348	tyrS	tyrosyl-tRNA synthetase	NO	lmo1598	LMR479a_1693	0.0874604	0.9593
LM6179_2414	asnB	asparagine synthetase	NO	lmo1663	LMR479a_1762	-0.0487962	0.9593
LM6179_2520	pcrB	heptaprenylglyceryl-phosphate synthase	NO	lmo1760	LMR479a_1865	-0.05635	0.9593
LM6179_2523		conserved membrane protein of unknown function	NO	lmo1762	LMR479a_1867	-0.0800316	0.9593
LM6179_2611		conserved protein of unknown function	NO	lmo1841	LMR479a_1951	0.073985	0.9593
LM6179_2656	ypsC	putative methylase with RNA interaction domain	NO	lmo1887	LMR479a_1996	-0.0426925	0.9593
LM6179_2673	birA	biotin acetyl-CoA-carboxylase ligase and biotin regulon repressor	NO	lmo1904	LMR479a_2013	-0.0500186	0.9593
LM6179_2697	aroF	chorismate synthase	NO	lmo1928	LMR479a_2037	0.0884826	0.9593
LM6179_2734		ABC transporter	NO	lmo1964	LMR479a_2074	0.0733883	0.9593
LM6179_2789	ileS	isoleucyl-tRNA synthetase	NO	lmo2019	LMR479a_2129	-0.0565639	0.9593
LM6179_2804	ftsZ	cell-division initiation protein	NO	lmo2032	LMR479a_2143	0.076707	0.9593
LM6179_2809	mraY	phospho-N-acetylmuramoyl-pentapeptide transferase	NO	lmo2037	LMR479a_2149	-0.053046	0.9593
LM6179_2882		Transcriptional regulator	NO	lmo2107	LMR479a_2218	-0.0793597	0.9593
LM6179_2921		conserved membrane protein of unknown function	NO	lmo2145	LMR479a_2257	-0.0767835	0.9593
LM6179_2922	cysL	HTH-type transcriptional regulator CysL	NO	lmo2146	LMR479a_2258	0.0673104	0.9593
LM6179_misc_RNA_11		L19_leader	NO	#N/A	#N/A	-0.0852253	0.9593
LM6179_0231	mnmE	tRNA modification GTPase and tRNA-U34 5-formylation enzyme	NO	lmo2811	LMR479a_2948	-0.0449399	0.961435
LM6179_1847	rodA	factor involved in extension of the lateral walls of the cell	NO	lmo2428	LMR479a_2552	-0.0692576	0.961435
LM6179_0395		Transcriptional regulator	NO	lmo0101	LMR479a_0109	0.0793393	0.962305
LM6179_0399		Chitinase B	YES	lmo0105	LMR479a_0113	0.0827845	0.962305
LM6179_0678		conserved protein of unknown function	NO	lmo0376	LMR479a_0386	-0.0633055	0.962305
LM6179_2623	copA	fragment of Copper-exporting P-type ATPase A (part 1)	NO	lmo1853	LMR479a_1963	0.0540962	0.962305
LM6179_2893	glmM	phosphoglucosamine mutase	NO	lmo2118	LMR479a_2229	-0.0388211	0.962305
LM6179_1996	proA	gamma-glutamyl phosphate reductase	NO	lmo1259	LMR479a_1342	0.0497381	0.962691
LM6179_2382	trpC	Indole-3-glycerol phosphate synthase	NO	lmo1630	LMR479a_1727	-0.0800047	0.962691
LM6179_2444	fabL	enoyl-acyl carrier protein reductase III	YES	lmo1688	LMR479a_1790	0.0444146	0.962691
LM6179_misc_RNA_19		yybP-ykoY	NO	#N/A	#N/A	0.0792626	0.962691
LM6179_tRNA10		Ile tRNA	NO	#N/A	#N/A	0.0834103	0.962691
LM6179_tRNA49		Ser tRNA	NO	#N/A	#N/A	-0.0772774	0.962691
LM6179_0050		conserved exported protein of unknown function	NO	lmo2639	LMR479a_2774	-0.0466537	0.963245
LM6179_0145		conserved protein of unknown function	NO	lmo2731	LMR479a_2868	0.0673712	0.963245
LM6179_0177	topB	DNA topoisomerase III	NO	lmo2756	LMR479a_2894	-0.0354475	0.963245
LM6179_0205		Lichenan operon transcriptional antiterminator	NO	lmo2784	LMR479a_2921	0.0476978	0.963245
LM6179_0331	cdnD	phosphodiesterase acting on cyclic dinucleotides	YES	lmo0052	LMR479a_0059	-0.0663368	0.963245
LM6179_0393		conserved protein of unknown function	NO	lmo0099	LMR479a_0107	-0.0520039	0.963245
LM6179_0411		Antigen B	NO	lmo0117	LMR479a_0125	0.079142	0.963245
LM6179_0419		conserved protein of unknown function	NO	lmo0125	LMR479a_0133	-0.0807326	0.963245
LM6179_0488	gcaD	bifunctional glucosamine-1-phosphate N-acetyltransferase/UDP-N-acetylglucosamine pyrophosphorylase	NO	lmo0198	LMR479a_0207	0.0419766	0.963245
LM6179_0539	yacP	putative ribonuclease with PIN and NYN domains	NO	lmo0242	LMR479a_0255	0.0607934	0.963245
LM6179_0540	sigH	RNA polymerase sigma-30 factor (sigma(H))	NO	lmo0243	LMR479a_0256	0.0485706	0.963245
LM6179_0554		protein of unknown function	NO	#N/A	LMR479a_0266	-0.0556771	0.963245
LM6179_0581		conserved protein of unknown function	NO	lmo0276	LMR479a_0295	-0.0578676	0.963245
LM6179_0718		conserved membrane protein of unknown function	NO	lmo0417	LMR479a_0427	-0.0753227	0.963245
LM6179_0807		conserved protein of unknown function	NO	lmo0510	LMR479a_0517	-0.0724126	0.963245
LM6179_0809		conserved protein of unknown function	NO	lmo0512	LMR479a_0519	0.0427575	0.963245
LM6179_0810		conserved protein of unknown function	NO	lmo0513	LMR479a_0520	-0.0469453	0.963245
LM6179_0824	lmrB	efflux transporter; drug-export protein	NO	lmo0519	LMR479a_0526	0.0578704	0.963245
LM6179_0852		conserved protein of unknown function	NO	lmo0547	LMR479a_0559	-0.0515565	0.963245
LM6179_1032	fbp	Fibronectin-binding protein, 25kDa	NO	lmo0721	LMR479a_0739	-0.0603835	0.963245
LM6179_1037		conserved protein of unknown function	NO	lmo0726	LMR479a_0744	-0.079057	0.963245
LM6179_1118		conserved protein of unknown function	YES	lmo0805	#N/A	-0.0754859	0.963245
LM6179_1138		conserved protein of unknown function	NO	lmo0824	LMR479a_0842	-0.0596846	0.963245
LM6179_1143		conserved membrane protein of unknown function	NO	lmo0831	LMR479a_0849	-0.0477602	0.963245
LM6179_1200	alrA	D-alanine racemase	NO	lmo0886	LMR479a_0907	0.0476971	0.963245
LM6179_1327	ccpC	transcriptional repressor of citB and citZ	NO	lmo1010	LMR479a_1036	-0.047869	0.963245
LM6179_1400		Minor teichoic acids biosynthesis protein GgaB	NO	lmo1080	LMR479a_1108	-0.0613329	0.963245
LM6179_1656	thrC	threonine synthase	NO	lmo2546	LMR479a_2674	0.0566574	0.963245
LM6179_1663	ptpB	Low molecular weight protein-tyrosine-phosphatase ptpB	NO	lmo2540	LMR479a_2668	-0.0498558	0.963245
LM6179_1725		TPR domain-containing protein	NO	lmo2479	LMR479a_2604	-0.0433999	0.963245
LM6179_1743		conserved protein of unknown function	NO	#N/A	#N/A	-0.0808374	0.963245
LM6179_2186	ispG	4-hydroxy-3-methylbut-2-en-1-yl diphosphate synthase (1-hydroxy-2-methyl-2-(E)-butenyl 4-diphosphate synthase)	NO	lmo1441	LMR479a_1530	-0.0602645	0.963245
LM6179_2229		ComEB	NO	lmo1483	LMR479a_1573	-0.0534039	0.963245
LM6179_2253	yclJ	two-component response regulator [YclK]	NO	lmo1507	LMR479a_1600	0.0618964	0.963245
LM6179_2256	yrrB	putative tetratricopeptide repeat family protein	NO	lmo1510	LMR479a_1603	0.0492034	0.963245
LM6179_2274		conserved protein of unknown function	YES	lmo1528	LMR479a_1621	0.0369722	0.963245
LM6179_2289		conserved protein of unknown function	NO	lmo1543	LMR479a_1636	0.0449693	0.963245
LM6179_2324	accD	acetyl-CoA carboxylase (carboxyltransferase beta subunit)	NO	lmo1573	LMR479a_1667	0.0358123	0.963245
LM6179_2350	aroX	3-deoxy-D-arabino-heptulosonate 7-phosphate synthase; chorismate mutase-isozyme 3	NO	lmo1600	LMR479a_1696	-0.0488399	0.963245
LM6179_2371	dat	D-alanine aminotransferase	NO	lmo1619	LMR479a_1716	-0.0509253	0.963245
LM6179_2439	perR	transcriptional regulator (Fur family)	NO	lmo1683	LMR479a_1785	-0.0470983	0.963245
LM6179_2534	purB	adenylosuccinate lyase	NO	lmo1773	LMR479a_1878	0.0473596	0.963245
LM6179_2595	coaBC	Coenzyme A biosynthesis bifunctional protein CoaBC; phosphopantothenoylcysteine synthetase/decarboxylase	NO	lmo1825	LMR479a_1935	-0.0460477	0.963245
LM6179_2632		conserved exported protein of unknown function	NO	lmo1862	LMR479a_1972	0.0417718	0.963245
LM6179_2706	gpsA	NAD(P)H-dependent glycerol-3-phosphate dehydrogenase	NO	lmo1936	LMR479a_2046	-0.0535492	0.963245
LM6179_2726	fur	transcriptional regulator for iron transport and metabolism	NO	lmo1956	LMR479a_2066	-0.0567309	0.963245
LM6179_2744		conserved protein of unknown function	NO	lmo1974	LMR479a_2084	0.0705693	0.963245
LM6179_2755	ilvC	acetohydroxy-acid isomeroreductase	NO	lmo1986	LMR479a_2096	-0.0711406	0.963245
LM6179_2841		conserved membrane protein of unknown function	NO	lmo2070	LMR479a_2181	-0.0678581	0.963245
LM6179_2863	argH	argininosuccinate lyase	NO	lmo2091	LMR479a_2203	-0.0760273	0.963245
LM6179_2889	bceA	bacitracin ABC efflux transporter (ATP-binding protein)	NO	lmo2114	LMR479a_2225	-0.055104	0.963245
LM6179_3020		ABC transporter, ATP-binding protein	NO	lmo2240	LMR479a_2354	0.0383642	0.963245
LM6179_1131		PhnB protein	NO	lmo0817	LMR479a_0835	0.0660207	0.966272
LM6179_2282	pheA	prephenate dehydratase	NO	lmo1536	LMR479a_1629	0.0648499	0.967248
LM6179_0210	yyzM	conserved hypothetical protein	NO	lmo2789	LMR479a_2926	-0.0525515	0.967253
LM6179_2270	apt	adenine phosphoribosyltransferase	NO	lmo1524	LMR479a_1617	-0.0358256	0.967253
LM6179_0699	proC	pyrroline-5-carboxylate reductase, NAD(P)-binding	NO	lmo0396	LMR479a_0407	0.0407348	0.967314
LM6179_1648		conserved protein of unknown function	NO	lmo2554	LMR479a_2682	0.0386739	0.967314
LM6179_1836		conserved protein of unknown function	NO	lmo2439	LMR479a_2564	-0.0735632	0.967314
LM6179_2082		putative Lipoprotein	YES	lmo1340	LMR479a_1426	0.0578303	0.967314
LM6179_2203	glyS	glycyl-tRNA synthetase (beta subunit)	NO	lmo1458	LMR479a_1547	-0.0402146	0.967314
LM6179_2265	aspS	aspartyl-tRNA synthetase	NO	lmo1519	LMR479a_1612	0.0376193	0.967314
LM6179_2696	aroB	3-dehydroquinate synthase	NO	lmo1927	LMR479a_2036	0.0610977	0.967314
LM6179_2992	hemE	uroporphyrinogen III decarboxylase	NO	lmo2212	LMR479a_2326	-0.0482312	0.967314
LM6179_2362	ytzB	conserved hypothetical protein	NO	lmo1612	LMR479a_1709	-0.0553598	0.967396
LM6179_0418		conserved protein of unknown function	NO	lmo0124	LMR479a_0132	-0.0739243	0.96984
LM6179_1223		conserved membrane protein of unknown function	NO	lmo0908	LMR479a_0930	0.0410182	0.96984
LM6179_1338		conserved exported protein of unknown function	NO	lmo1021	LMR479a_1047	-0.0324817	0.96984
LM6179_2217	prmA	ribosomal protein L11 methyltransferase	NO	lmo1471	LMR479a_1561	-0.050187	0.96984
LM6179_2336	sppA	signal peptide peptidase	NO	lmo1585	LMR479a_1679	-0.0424878	0.96984
LM6179_2749		conserved protein of unknown function	NO	lmo1979	LMR479a_2089	0.0431582	0.96984
LM6179_1991	treA	trehalose-6-phosphate hydrolase	NO	lmo1254	LMR479a_1337	0.0386928	0.970809
LM6179_2187		AzlC family protein	NO	lmo1442	LMR479a_1531	-0.0558886	0.971022
LM6179_0320		conserved protein of unknown function	NO	lmo0041	LMR479a_0048	-0.0663546	0.972083
LM6179_0485		ABC transporter	NO	lmo0195	LMR479a_0204	0.0326787	0.972083
LM6179_0504	mfd	transcription-repair coupling factor	NO	lmo0214	LMR479a_0223	0.0382359	0.972083
LM6179_0545	rplA	ribosomal protein L1 (BL1)	NO	lmo0249	LMR479a_0261	0.0574523	0.972083
LM6179_0564	rpoC	RNA polymerase (beta' subunit)	NO	lmo0259	LMR479a_0277	0.0424622	0.972083
LM6179_1369	defB	formylmethionine deformylase A	NO	lmo1051	LMR479a_1078	-0.0475665	0.972083
LM6179_1433		conserved protein of unknown function	NO	lmo1130	LMR479a_1151	0.0626966	0.972083
LM6179_1615	hssR	Heme response regulator hssR	NO	lmo2583	LMR479a_2712	0.0505885	0.972083
LM6179_1650	murAB	UDP-N-acetylglucosamine 1-carboxyvinyltransferase	NO	lmo2552	LMR479a_2680	-0.0343364	0.972083
LM6179_1790		putative tape-measure	YES	lmo2287	#N/A	-0.0699179	0.972083
LM6179_1793		Gp19	NO	lmo2284	#N/A	-0.0653287	0.972083
LM6179_1913		conserved protein of unknown function	NO	#N/A	#N/A	-0.06354	0.972083
LM6179_2537	yebE	conserved hypothetical protein	NO	lmo1776	LMR479a_1881	-0.0666047	0.972083
LM6179_2563		conserved protein of unknown function	NO	lmo1794	LMR479a_1904	-0.0405006	0.972083
LM6179_2721	scpA	chromosome condensation and partitioning factor	NO	lmo1951	LMR479a_2061	-0.0456961	0.972083
LM6179_2803	ylmE	conserved hypothetical protein	NO	lmo2031	LMR479a_2142	0.0357248	0.972083
LM6179_tRNA4		Ser tRNA	NO	#N/A	#N/A	-0.0704526	0.972083
LM6179_1675	atpC	ATP synthase (subunit epsilon, F1 subunit)	NO	lmo2528	LMR479a_2654	0.0481767	0.974023
LM6179_0217		conserved protein of unknown function	NO	lmo2796	LMR479a_2933	0.0545521	0.974504
LM6179_0881		conserved membrane protein of unknown function	NO	lmo0576	LMR479a_0588	-0.0647882	0.974504
LM6179_1668	atpB	ATP synthase (subunit a, component F0)	NO	lmo2535	LMR479a_2661	0.0396091	0.974504
LM6179_1900		conserved membrane protein of unknown function	NO	lmo2371	LMR479a_2495	0.0373206	0.974504
LM6179_2040		conserved protein of unknown function	NO	lmo0828	LMR479a_0846	-0.0593443	0.974504
LM6179_2279	ruvA	Holliday junction DNA helicase	NO	lmo1533	LMR479a_1626	-0.0343102	0.974504
LM6179_23s_rRNA_1		ribosomal RNA 23s_rRNA	NO	#N/A	#N/A	0.060946	0.974504
LM6179_2977	trpS	tryptophanyl-tRNA synthetase	NO	lmo2198	LMR479a_2311	-0.0408835	0.974504
LM6179_1354		conserved protein of unknown function	NO	lmo1036	LMR479a_1063	0.0542176	0.975051
LM6179_2208	cdd	cytidine/deoxycytidine deaminase	NO	lmo1463	LMR479a_1552	0.033416	0.97655
LM6179_3071	ytcJ	putative amidohydrolase ytcJ	NO	lmo2354	LMR479a_2473	-0.0650986	0.97655
LM6179_0013	ecfA	energizing coupling factor of ABC influx transporter (ATP-binding protein)	NO	lmo2601	LMR479a_2737	0.050085	0.977187
LM6179_0042	rplD	ribosomal protein L4	NO	lmo2631	LMR479a_2766	-0.0442919	0.977187
LM6179_0099	licA	phosphotransferase system (PTS) lichenan-specific enzyme IIA component	NO	lmo2685	LMR479a_2822	0.0557073	0.977187
LM6179_0115	yvgN	Glyoxal reductase	NO	lmo2700	LMR479a_2838	0.0412293	0.977187
LM6179_0117	recR	DNA repair and recombination protein	NO	lmo2702	LMR479a_2840	0.033879	0.977187
LM6179_0164		Para-aminobenzoate synthase	NO	lmo2750	LMR479a_2887	-0.0445196	0.977187
LM6179_0214		putative Lipoprotein	NO	lmo2793	LMR479a_2930	0.0528637	0.977187
LM6179_0243		conserved protein of unknown function	YES	lmo2823	LMR479a_2961	0.0468995	0.977187
LM6179_0246		Efflux protein	NO	lmo2826	LMR479a_2964	0.0636809	0.977187
LM6179_0370		putative enzyme	NO	lmo0078	LMR479a_0088	-0.0375269	0.977187
LM6179_0394		conserved protein of unknown function	NO	lmo0100	LMR479a_0108	-0.0477224	0.977187
LM6179_0407		conserved protein of unknown function	NO	lmo0113	LMR479a_0121	0.0459685	0.977187
LM6179_0412	lmaA	AA protein	NO	lmo0118	LMR479a_0126	0.0631965	0.977187
LM6179_0421		conserved protein of unknown function	NO	#N/A	#N/A	-0.06247	0.977187
LM6179_0480	ispE	4-(cytidine 5'-diphospho)-2-C-methyl-D-erythritol kinase	NO	lmo0190	LMR479a_0199	0.0366551	0.977187
LM6179_0490	prfA	Listeriolysin regulatory protein	YES	lmo0200	LMR479a_0209	0.0435725	0.977187
LM6179_0494	actA	Actin assembly-inducing protein	NO	lmo0204	LMR479a_0213	-0.0532149	0.977187
LM6179_0556		Transcriptional regulator	NO	#N/A	LMR479a_0269	0.055395	0.977187
LM6179_0596	walJ	putative hydrolase	NO	lmo0291	LMR479a_0310	0.0463643	0.977187
LM6179_0622		conserved protein of unknown function	NO	lmo0323	LMR479a_0335	-0.0536486	0.977187
LM6179_0695	yqfA	conserved hypothetical protein	NO	lmo0392	LMR479a_0403	0.060133	0.977187
LM6179_0944		Methyltransferase	NO	lmo0637	LMR479a_0650	0.0541928	0.977187
LM6179_1030		Transcriptional regulator	NO	lmo0719	LMR479a_0737	-0.0571042	0.977187
LM6179_1199	acpS	holo-acyl carrier protein synthase	NO	lmo0885	LMR479a_0906	-0.0370542	0.977187
LM6179_1237	ycgQ	conserved hypothetical protein	NO	lmo0921	LMR479a_0944	-0.0420223	0.977187
LM6179_1251	nfrAA	FMN-containing NADPH-linked nitro/flavin reductase	NO	lmo0936	LMR479a_0958	0.0275388	0.977187
LM6179_1279	htpX	Protease HtpX homolog	NO	lmo0963	LMR479a_0987	-0.0471654	0.977187
LM6179_1328	dapH	tetrahydrodipicolinate N-acetyltransferase	NO	lmo1011	LMR479a_1037	0.0412839	0.977187
LM6179_1411		conserved protein of unknown function	NO	lmo1091	LMR479a_1119	-0.0434975	0.977187
LM6179_1430		conserved protein of unknown function	NO	lmo1127	LMR479a_1148	-0.0519341	0.977187
LM6179_1436		conserved exported protein of unknown function	NO	#N/A	#N/A	0.0654102	0.977187
LM6179_1529	pheS	phenylalanyl-tRNA synthetase (alpha subunit)	NO	lmo1221	LMR479a_1242	0.0318133	0.977187
LM6179_1550		Gp35	NO	#N/A	#N/A	0.0486458	0.977187
LM6179_1624	czcD	potassium/proton-divalent cation antiporter	NO	lmo2575	LMR479a_2703	0.0500943	0.977187
LM6179_1673	atpG	ATP synthase (subunit gamma, component F1)	NO	lmo2530	LMR479a_2656	0.0351404	0.977187
LM6179_1703	phoP	two-component response regulator	NO	lmo2501	LMR479a_2626	-0.0397718	0.977187
LM6179_1807		conserved protein of unknown function	NO	lmo2465	LMR479a_2590	0.0482798	0.977187
LM6179_1948		Gp61	NO	#N/A	#N/A	-0.0595769	0.977187
LM6179_2015	codV	site-specific tyrosine recombinase for chromosome partitioning	NO	lmo1277	LMR479a_1361	0.0347818	0.977187
LM6179_2060	proS	prolyl-tRNA synthetase	YES	lmo1319	LMR479a_1404	0.0495633	0.977187
LM6179_2209	dgkA	undecaprenol kinase	NO	lmo1464	LMR479a_1553	0.0337168	0.977187
LM6179_2218	dnaJ	co-factor of molecular chaperone	NO	lmo1472	LMR479a_1562	0.0563022	0.977187
LM6179_2311	dnaI	helicase loader	NO	lmo1560	LMR479a_1654	0.0343504	0.977187
LM6179_2375		conserved membrane protein of unknown function	NO	lmo1623	LMR479a_1720	-0.0444318	0.977187
LM6179_2386	ADH	Aldehyde-alcohol dehydrogenase 2 [Includes: Alcohol dehydrogenase ; Acetaldehyde dehydrogenase]	NO	lmo1634	LMR479a_1731	-0.053235	0.977187
LM6179_23s_rRNA_2		ribosomal RNA 23s_rRNA	NO	#N/A	#N/A	-0.0554988	0.977187
LM6179_2454		Cation efflux family protein	NO	lmo1697	LMR479a_1800	0.0375207	0.977187
LM6179_2487		conserved protein of unknown function	NO	lmo1728	LMR479a_1832	0.0442334	0.977187
LM6179_2509	aroK	Shikimate kinase	NO	lmo1749	LMR479a_1854	-0.0514507	0.977187
LM6179_2513	dagK	diacylglycerol kinase	NO	lmo1753	LMR479a_1858	-0.0340069	0.977187
LM6179_2529	purF	glutamine phosphoribosylpyrophosphate amidotransferase	NO	lmo1768	LMR479a_1873	0.0669075	0.977187
LM6179_2645	uup	putative ABC protein involved in RecA-independent precise excision of transposons	NO	lmo1875	LMR479a_1985	0.0336392	0.977187
LM6179_2758	leuC	3-isopropylmalate dehydratase (large subunit)	NO	lmo1989	LMR479a_2099	-0.0470264	0.977187
LM6179_2800	ylmH	factor involved in shape determination, RNA-binding fold	NO	lmo2028	LMR479a_2139	0.0421049	0.977187
LM6179_2879	feoB	Ferrous iron transport protein B	NO	lmo2105	LMR479a_2216	-0.0538969	0.977187
LM6179_2883		N-acetylglucosamine-6-phosphate deacetylase	NO	lmo2108	LMR479a_2219	-0.038879	0.977187
LM6179_2947		conserved protein of unknown function	NO	lmo2169	LMR479a_2281	0.0531807	0.977187
LM6179_2988		Hydrolase	NO	lmo2208	LMR479a_2322	0.0312926	0.977187
LM6179_3023	adaA	methylphosphotriester-DNA alkyltransferase and transcriptional regulator (AraC/XylS family)	NO	lmo2243	LMR479a_2357	0.0354458	0.977187
LM6179_3043	yitU	putative phosphatase	NO	lmo2263	LMR479a_2377	0.0371573	0.977187
LM6179_3051		DNA-binding protein	NO	lmo2334	LMR479a_2453	0.0508225	0.977187
LM6179_3060	ytnJ	putative monooxygenase	NO	lmo2343	LMR479a_2462	0.0495996	0.977187
LM6179_misc_RNA_12		SAM	NO	#N/A	#N/A	-0.0631887	0.977187
LM6179_misc_RNA_13		SAM	NO	#N/A	#N/A	0.0650322	0.977187
LM6179_misc_RNA_25		Purine	NO	#N/A	#N/A	-0.0484157	0.977187
LM6179_misc_RNA_3		PyrR	NO	#N/A	#N/A	0.0490014	0.977187
LM6179_tRNA3		Asn tRNA	NO	#N/A	#N/A	-0.0618657	0.977187
LM6179_0563	rpoB	RNA polymerase (beta subunit)	YES	lmo0258	LMR479a_0276	0.0429595	0.977929
LM6179_0926		conserved protein of unknown function	NO	lmo0619	LMR479a_0632	-0.0478766	0.977929
LM6179_1075		conserved protein of unknown function	NO	lmo0763	LMR479a_0782	0.0261056	0.977929
LM6179_1415		PTS system, Lactose/Cellobiose specific IIB subunit subfamily	NO	lmo1095	LMR479a_1123	0.0428863	0.977929
LM6179_1637	ywhC	putative metal-dependent hydrolase; integral inner membrane protein	NO	lmo2563	LMR479a_2691	-0.0472796	0.977929
LM6179_1670	atpF	ATP synthase (subunit b, component F0)	NO	lmo2533	LMR479a_2659	-0.0415989	0.977929
LM6179_1970		Phage protein	NO	#N/A	#N/A	-0.056132	0.977929
LM6179_2605	pyrAB	pyrimidine-specific carbamoyl-phosphate synthetase (large subunit)	YES	lmo1835	LMR479a_1945	-0.0508336	0.977929
LM6179_2638		conserved protein of unknown function	NO	lmo1868	LMR479a_1978	0.0509684	0.977929
LM6179_2666	aspB	putative aspartate aminotransferase	NO	lmo1897	LMR479a_2006	-0.025409	0.977929
LM6179_2972		fragment of putative oligopeptide transport protein (ABC superfamily, atp_bind) (part 1)	NO	lmo2193	LMR479a_2306	0.0274622	0.977929
LM6179_2461	yfjO	putative RNA methyltransferase	YES	lmo1703	LMR479a_1807	-0.0246413	0.978135
LM6179_2864	opuD	glycine betaine transporter	YES	lmo2092	LMR479a_2204	-0.033291	0.980607
LM6179_0085		Transcriptional regulator	YES	lmo2672	LMR479a_2808	-0.0476853	0.980876
LM6179_0921		conserved protein of unknown function	NO	lmo0614	LMR479a_0627	-0.0463301	0.980876
LM6179_0936		conserved protein of unknown function	YES	lmo0629	LMR479a_0642	0.0515608	0.980876
LM6179_1099	ydgF	putative amino acid permease	NO	lmo0787	LMR479a_0806	-0.0284172	0.980876
LM6179_1285	yjbO	pseudouridylate synthase	NO	lmo0969	LMR479a_0994	-0.0341384	0.980876
LM6179_1343	lytR	Transcriptional regulator lytR	NO	lmo1026	LMR479a_1052	-0.0287725	0.980876
LM6179_2257		conserved exported protein of unknown function	NO	lmo1511	LMR479a_1604	0.0410853	0.980876
LM6179_2659		conserved protein of unknown function	NO	lmo1890	LMR479a_1999	-0.0501079	0.980876
LM6179_0002		Crispr-associated protein cas2	NO	#N/A	#N/A	-0.0405033	0.982002
LM6179_0015		conserved protein of unknown function	YES	lmo2603	LMR479a_2739	-0.0435888	0.982002
LM6179_0044	rpsJ	ribosomal protein S10 (BS13)	NO	lmo2633	LMR479a_2768	-0.0267405	0.982002
LM6179_0116	yaaL	conserved hypothetical protein	NO	lmo2701	LMR479a_2839	0.0268241	0.982002
LM6179_0124		conserved protein of unknown function	NO	lmo2709	LMR479a_2847	0.037894	0.982002
LM6179_0141		Transcriptional regulator, Fis family protein	NO	lmo2727	LMR479a_2864	0.0331849	0.982002
LM6179_0158		Cyclic nucleotide-binding protein	NO	lmo2744	LMR479a_2881	-0.0344814	0.982002
LM6179_0168		protein of unknown function	NO	#N/A	#N/A	-0.0436676	0.982002
LM6179_0216		Phosphosugar-binding transcriptional regulator	NO	lmo2795	LMR479a_2932	0.0276897	0.982002
LM6179_0230	trmF	tRNA uridine 5-carboxymethylaminomethyl modification enzyme	NO	lmo2810	LMR479a_2947	0.0162107	0.982002
LM6179_0241	inlJ	Internalin-J	NO	#N/A	#N/A	-0.0315591	0.982002
LM6179_0264	p	Uncharacterized N-acetyltransferase p20	NO	lmo2844	LMR479a_2981	0.025755	0.982002
LM6179_0287	cls	Cardiolipin synthase 1	NO	lmo0008	LMR479a_0008	-0.0239638	0.982002
LM6179_0290		Diphosphomevalonate decarboxylase	NO	lmo0011	LMR479a_0011	0.0335441	0.982002
LM6179_0291		conserved protein of unknown function	NO	lmo0012	LMR479a_0012	0.0312719	0.982002
LM6179_0299		Transcriptional regulator, GntR family	NO	lmo0020	LMR479a_0020	0.0315268	0.982002
LM6179_0308		conserved membrane protein of unknown function	NO	lmo0029	LMR479a_0036	-0.0363139	0.982002
LM6179_0333	dnaC	replicative DNA helicase	NO	lmo0054	LMR479a_0061	-0.0290143	0.982002
LM6179_0414		conserved protein of unknown function	NO	lmo0120	LMR479a_0128	-0.0466983	0.982002
LM6179_0416		conserved protein of unknown function	YES	lmo0122	LMR479a_0130	-0.051552	0.982002
LM6179_0449		Cell wall surface anchor family protein	NO	lmo0159	LMR479a_0168	0.0384136	0.982002
LM6179_0484	yvrO	putative ABC transporter (ATP-binding protein)	NO	lmo0194	LMR479a_0203	0.024563	0.982002
LM6179_0489	prs	phosphoribosylpyrophosphate synthetase	NO	lmo0199	LMR479a_0208	0.0352557	0.982002
LM6179_0516	folP	dihydropteroate synthase	NO	lmo0224	LMR479a_0234	0.0331385	0.982002
LM6179_0535	cysE	serine acetyltransferase	NO	lmo0238	LMR479a_0251	-0.0329873	0.982002
LM6179_0537	mrnC	ribonuclease for 23S RNA maturation	NO	lmo0240	LMR479a_0253	0.0394323	0.982002
[truncated: 1,163 more rows]

## Sheet: 6179 H2O2 plasmid pLM6179
Supplementary Table S1: DeSeq2 results from L. monocytogenes 6179 chromosomal and plasmid genes in response to 30 minutes exposure to lactic acid and hydrogen peroxide stress.
Feature	Gene	Product	log2FoldChange	Q-Value
LM6179_RS15185		conserved protein of unknown function	-0.125696	0.900598
LM6179_RS15190		conserved protein of unknown function	-0.0614689	0.900598
LM6179_RS15195		conserved protein of unknown function	0.00500548	0.989456
LM6179_RS15200		conserved protein of unknown function	0.21188	0.900598
LM6179_RS15205		conserved protein of unknown function	0.584097	0.673179
LM6179_RS15210		conserved protein of unknown function	0.25811	0.900598
LM6179_RS15215		conserved protein of unknown function	0.26089	0.900598
LM6179_RS15220		conserved exported protein of unknown function	0.699243	0.554184
LM6179_RS15225	yddH	putative cell wall hydrolase	-0.145042	0.900598
LM6179_RS15230		conserved protein of unknown function	0.0613176	0.919222
LM6179_RS15235		conserved protein of unknown function	-0.182466	0.900598
LM6179_RS15240		conserved protein of unknown function	-0.0490347	0.927516
LM6179_RS15245		conserved membrane protein of unknown function	-0.119322	0.900598
LM6179_RS15255		conserved protein of unknown function	0.397653	0.900598
LM6179_RS15260	traI	DNA topoisomerase	0.679075	0.554184
LM6179_RS15270		conserved protein of unknown function	-0.134115	0.900598
LM6179_RS15275			0.477401	0.554184
LM6179_RS15280		conserved protein of unknown function	-0.0879021	0.900598
LM6179_RS15290		conserved protein of unknown function	-0.358187	0.871936
LM6179_RS15295		conserved protein of unknown function	-0.131883	0.900598
LM6179_RS15300		conserved protein of unknown function	0.0650789	0.919222
LM6179_RS15305		conserved protein of unknown function	0.131828	0.900598
LM6179_RS15310		conserved protein of unknown function	-0.0676444	0.905003
LM6179_RS15315		conserved protein of unknown function	-0.0570965	0.905003
LM6179_RS15320		conserved membrane protein of unknown function	-0.14705	0.900598
LM6179_RS15325		Putative typeII/typeIV secretion system protein	-0.133722	0.900598
LM6179_RS15330		conserved protein of unknown function	-0.21622	0.900598
LM6179_RS15335		conserved protein of unknown function	-0.358723	0.900421
LM6179_RS15340		conserved protein of unknown function	-0.134264	0.900598
LM6179_RS15345	cadA	cadmium-transporting ATPase Tn5422	-0.120754	0.900598
LM6179_RS15350	cadC	Cadmium efflux system accessory protein Tn5422	-0.179913	0.900598
LM6179_RS15355	tnpR	transposase Tn5422	0.0973559	0.900598
LM6179_RS15360	tnpA	transposase Tn5422	0.042256	0.905003
LM6179_RS15365	repA	Plasmid replication protein	-0.417261	0.554184
LM6179_RS15370	repB	parA family protein	0.3983	0.554184
LM6179_RS15375		conserved protein of unknown function	0.361469	0.554184
LM6179_RS15380	uvrX	putative DNA repair protein	0.669836	0.554184
LM6179_RS15385		conserved protein of unknown function	1.11102	0.000114303
LM6179_RS15390		conserved protein of unknown function	0.202325	0.900598
LM6179_RS15400	clpL	Heat shock protein clpL – stress response	0.44172	0.50547
LM6179_RS15405		Predicted protein	0.203608	0.900598
LM6179_RS15410			-0.232915	0.900598
LM6179_RS15415		putative resolvase	0.0354691	0.919222
LM6179_RS15420		conserved protein of unknown function	-0.119208	0.900598
LM6179_RS15425		conserved protein of unknown function	-0.151403	0.900598
LM6179_RS15430		conserved protein of unknown function	-0.497063	0.599618
LM6179_RS15435		Predicted protein	-0.128793	0.900598
LM6179_RS15440		Predicted protein	-0.253423	0.900598
LM6179_RS15445		conserved protein of unknown function	-0.214237	0.900598
LM6179_RS15450		Putative toxin-antitoxin system protein	-0.0476439	0.905003
LM6179_RS15455		Putative toxin-antitoxin system protein	-0.0895264	0.900598
LM6179_RS15460		conserved protein of unknown function	-0.240913	0.750191
LM6179_RS15465		Putative HTH transcriptional regulator	-0.259986	0.900421
LM6179_RS15470		Helicase conserved C-terminal domain protein (fragment)	-0.117605	0.900598
LM6179_RS15475		conserved membrane protein of unknown function	-0.15517	0.900598
LM6179_RS15480		conserved protein of unknown function	-0.00729512	0.982378
LM6179_RS15485		conserved protein of unknown function	-0.0302724	0.919222
LM6179_RS15515		conserved protein of unknown function	-0.11242	0.900598
LM6179_RS15565		transposase	0.294813	0.673179
LM6179_RS15905			0.203212	0.900598
LM6179_RS15910		conserved protein of unknown function	-0.0840404	0.900598

## Sheet: 6179 lactic acid chromosome
Supplementary Table S1: DeSeq2 results from L. monocytogenes 6179 chromosomal and plasmid genes in response to 30 minutes exposure to lactic acid and hydrogen peroxide stress.
Feature	Gene	Product	Member of SigB Regulon	EGDe Locus Tag	R479a Locus Tag	log2FoldChange	Q-Value
LM6179_0001		Crispr-associated protein Csn2	NO	#N/A	#N/A	2.83008	5.68823e-23
LM6179_0002		Crispr-associated protein cas2	NO	#N/A	#N/A	3.64799	5.42883e-40
LM6179_0003		Crispr-associated protein cas1	NO	#N/A	#N/A	4.25643	4.0761e-38
LM6179_0004		Crispr-associated protein Cas9/Csn1	NO	#N/A	#N/A	1.67221	5.7573e-08
LM6179_0005		Predicted protein	NO	#N/A	#N/A	2.25497	6.26018e-07
LM6179_0006		conserved protein of unknown function	NO	#N/A	#N/A	2.82204	2.13377e-29
LM6179_0007		protein of unknown function	NO	#N/A	#N/A	-0.448996	0.804445
LM6179_0008	rpsI	ribosomal protein S9	NO	lmo2596	LMR479a_2732	-4.33555	2.3945e-73
LM6179_0009	rplM	ribosomal protein L13	NO	lmo2597	LMR479a_2733	-4.90714	8.53039e-89
LM6179_0010	truA	pseudouridylate synthase I	NO	lmo2598	LMR479a_2734	-1.00115	6.96138e-05
LM6179_0011	ecfT	component of the influx ECF transporters	NO	lmo2599	LMR479a_2735	-0.694408	0.00182429
LM6179_0012	ecfAB	energizing coupling factor of ABC influx transporter (ATP-binding protein)	NO	lmo2600	LMR479a_2736	-0.0509274	0.898405
LM6179_0013	ecfA	energizing coupling factor of ABC influx transporter (ATP-binding protein)	NO	lmo2601	LMR479a_2737	0.0823027	0.852668
LM6179_0014		conserved membrane protein of unknown function	YES	lmo2602	LMR479a_2738	8.02803	4.60303e-44
LM6179_0015		conserved protein of unknown function	YES	lmo2603	LMR479a_2739	5.39957	1.45376e-44
LM6179_0016		conserved protein of unknown function	NO	lmo2604	LMR479a_2740	-0.646064	0.00565509
LM6179_0017	rplQ	ribosomal protein L17 (BL15)	NO	lmo2605	LMR479a_2741	-2.80219	1.79319e-14
LM6179_0018	rpoA	RNA polymerase (alpha subunit)	NO	lmo2606	LMR479a_2742	-2.86774	7.86572e-15
LM6179_0019	rpsK	ribosomal protein S11 (BS11)	NO	lmo2607	LMR479a_2743	-2.82237	1.33939e-12
LM6179_0020	rpsM	ribosomal protein S13	NO	lmo2608	LMR479a_2744	-3.02271	8.61282e-14
LM6179_0021	infA	initiation factor IF-I	NO	lmo2610	LMR479a_2745	-3.15392	8.23831e-24
LM6179_0022	adk	adenylate kinase	NO	lmo2611	LMR479a_2746	-2.51685	3.24846e-11
LM6179_0023	secY	preprotein translocase subunit	NO	lmo2612	LMR479a_2747	-2.162	7.03201e-12
LM6179_0024	rplO	ribosomal protein L15	NO	lmo2613	LMR479a_2748	-3.88995	5.46604e-36
LM6179_0025	rpmD	ribosomal protein L30 (BL27)	NO	lmo2614	LMR479a_2749	-6.49734	2.95571e-66
LM6179_0026	rpsE	ribosomal protein S5	NO	lmo2615	LMR479a_2750	-6.76897	1.7618e-84
LM6179_0027	rplR	ribosomal protein L18	NO	lmo2616	LMR479a_2751	-6.80876	3.80264e-94
LM6179_0028	rplF	ribosomal protein L6 (BL8)	NO	lmo2617	LMR479a_2752	-6.75772	3.65311e-89
LM6179_0029	rpsH	ribosomal protein S8 (BS8)	NO	lmo2618	LMR479a_2753	-6.84935	5.54773e-90
LM6179_0030	rpsNA	ribosomal protein S14	NO	lmo2619	LMR479a_2754	-7.08492	8.37665e-79
LM6179_0031	rplE	ribosomal protein L5 (BL6)	NO	lmo2620	LMR479a_2755	-6.84288	1.62444e-75
LM6179_0032	rplX	ribosomal protein L24 (BL23)	NO	lmo2621	LMR479a_2756	-7.27951	3.14983e-193
LM6179_0033	rplNA	ribosomal protein L14	NO	lmo2622	LMR479a_2757	-6.72672	1.23961e-72
LM6179_0034	rpsQ	ribosomal protein S17 (BS16)	NO	lmo2623	LMR479a_2758	-6.81095	8.08425e-92
LM6179_0035	rpmC	ribosomal protein L29	NO	lmo2624	LMR479a_2759	-6.69339	1.6019e-74
LM6179_0036	rplP	ribosomal protein L16	NO	lmo2625	LMR479a_2760	-6.68076	1.55443e-58
LM6179_0037	rpsC	ribosomal protein S3 (BS3)	NO	lmo2626	LMR479a_2761	-6.57753	4.68753e-86
LM6179_0038	rplV	ribosomal protein L22 (BL17)	NO	lmo2627	LMR479a_2762	-6.8899	1.67407e-112
LM6179_0039	rpsS	ribosomal protein S19 (BS19)	NO	lmo2628	LMR479a_2763	-6.79881	3.88201e-143
LM6179_0040	rplB	ribosomal protein L2 (BL2)	NO	lmo2629	LMR479a_2764	-6.5756	5.20345e-89
LM6179_0041	rplW	ribosomal protein L23	NO	lmo2630	LMR479a_2765	-6.67883	2.78407e-97
LM6179_0042	rplD	ribosomal protein L4	NO	lmo2631	LMR479a_2766	-6.64854	6.79679e-74
LM6179_0043	rplC	ribosomal protein L3 (BL3)	NO	lmo2632	LMR479a_2767	-6.7073	2.90422e-76
LM6179_0044	rpsJ	ribosomal protein S10 (BS13)	NO	lmo2633	LMR479a_2768	-6.82685	3.09659e-75
LM6179_0045	ecfT	component of the influx ECF transporters	NO	lmo2634	LMR479a_2769	-1.06585	4.26442e-08
LM6179_0046		1,4-dihydroxy-2-naphthoate octaprenyltransferase	NO	lmo2635	LMR479a_2770	-1.69621	2.44699e-09
LM6179_0047		conserved exported protein of unknown function	NO	lmo2636	LMR479a_2771	-2.45388	1.65417e-26
LM6179_0048		conserved exported protein of unknown function	NO	lmo2637	LMR479a_2772	-1.27524	1.82393e-06
LM6179_0049		Pyridine nucleotide-disulfide oxidoreductase family protein	YES	lmo2638	LMR479a_2773	-1.14168	0.000157517
LM6179_0050		conserved exported protein of unknown function	NO	lmo2639	LMR479a_2774	-0.915942	2.03901e-05
LM6179_0051		Heptaprenyl diphosphate synthase component I	YES	lmo2640	LMR479a_2775	-0.769781	0.00466191
LM6179_0052		Trans-hexaprenyltranstransferase	NO	lmo2641	LMR479a_2776	-0.395849	0.0394397
LM6179_0053		Serine/threonine protein phosphatase family protein	YES	lmo2642	LMR479a_2777	-2.5984	1.66337e-16
LM6179_0054		conserved protein of unknown function	NO	lmo2643	LMR479a_2778	2.82092	1.9928e-46
LM6179_0055		conserved protein of unknown function	NO	lmo2644	LMR479a_2779	2.81025	2.87665e-48
LM6179_0056		conserved protein of unknown function	NO	LISIN_2731	LMR479a_2780	2.80921	0.000503552
LM6179_0057		conserved protein of unknown function	NO	lmo2646	LMR479a_2781	2.84537	0.000187059
LM6179_0058		putative Creatinine amidohydrolase	NO	lmo2647	LMR479a_2782	2.69788	8.98233e-06
LM6179_0059		Phosphotriesterase family protein	NO	lmo2648	LMR479a_2783	2.71603	3.00626e-07
LM6179_0060		Membrane protein	NO	lmo2649	LMR479a_2784	3.87515	6.27241e-16
LM6179_0061		PTS system protein	NO	lmo2650	LMR479a_2785	3.4252	2.43422e-11
LM6179_0062		PTS system IIA 2 domain-containing protein	NO	lmo2651	LMR479a_2786	2.47891	1.44056e-07
LM6179_0063		conserved protein of unknown function	NO	lmo2652	LMR479a_2787	2.03754	4.99304e-15
LM6179_0064	tufA	elongation factor Tu	NO	lmo2653	LMR479a_2789	-3.61613	9.927e-49
LM6179_0065	fusA	elongation factor G	NO	lmo2654	LMR479a_2790	-5.93108	7.67543e-79
LM6179_0066	rpsG	ribosomal protein S7 (BS7)	NO	lmo2655	LMR479a_2791	-5.89368	8.95316e-88
LM6179_0067	rpsL	ribosomal protein S12 (BS12)	NO	lmo2656	LMR479a_2792	-6.15251	9.11171e-126
LM6179_0068		Deoxyguanosinetriphosphate triphosphohydrolase-like protein	NO	#N/A	#N/A	-0.42547	0.317709
LM6179_0069		Deoxyguanosinetriphosphate triphosphohydrolase-like protein	NO	lmo2657	LMR479a_2793	1.114	0.000146502
LM6179_0070		conserved protein of unknown function	NO	lmo2658	LMR479a_2794	0.37836	0.261632
LM6179_0071	rpe	ribulose-5-phosphate 3-epimerase	NO	lmo2659	LMR479a_2795	0.936944	0.174115
LM6179_0072	tkt	transketolase	NO	lmo2660	LMR479a_2796	0.44149	0.317709
LM6179_0073	rpe	ribulose-5-phosphate 3-epimerase	NO	lmo2661	LMR479a_2797	1.07528	0.0910335
LM6179_0074	ywlF	ribose 5-phosphate epimerase	NO	lmo2662	LMR479a_2798	1.55619	0.0125896
LM6179_0075		Predicted protein	NO	LISIN_2749	#N/A	1.12682	0.354988
LM6179_0076	gutB	Sorbitol dehydrogenase	NO	lmo2663	LMR479a_2799	1.95492	2.24507e-05
LM6179_0077		Alcohol dehydrogenase	NO	lmo2664	LMR479a_2800	2.13483	3.58514e-07
LM6179_0078	gatC	galactitol-specific enzyme IIC component of PTS	YES	lmo2665	LMR479a_2801	1.99389	1.21991e-07
LM6179_0079		Galactitol-specific PTS enzyme IIB component	YES	lmo2666	LMR479a_2802	0.880168	0.0560311
LM6179_0080		conserved protein of unknown function	YES	lmo2667	LMR479a_2803	1.11227	0.0116756
LM6179_0081		PTS system IIA 2 domain-containing protein	YES	lmo2668	LMR479a_2804	0.817708	0.0106711
LM6179_0082		conserved membrane protein of unknown function	NO	lmo2669	LMR479a_2805	0.983674	0.0078902
LM6179_0083		conserved protein of unknown function	YES	lmo2670	LMR479a_2806	4.07732	5.16781e-22
LM6179_0084		conserved protein of unknown function	YES	lmo2671	LMR479a_2807	4.57835	1.68874e-21
LM6179_0085		Transcriptional regulator	YES	lmo2672	LMR479a_2808	5.13053	7.87527e-67
LM6179_0086		conserved protein of unknown function	YES	lmo2673	LMR479a_2809	8.69115	1.85314e-123
LM6179_0087	ywlF	ribose 5-phosphate epimerase	YES	lmo2674	LMR479a_2810	5.20191	3.79163e-38
LM6179_0088		conserved protein of unknown function	NO	lmo2675	LMR479a_2811	0.984319	0.000466205
LM6179_0089	uvrX	putative UV-damage repair protein uvrX	NO	lmo2676	LMR479a_2812	0.943869	0.000808661
LM6179_0090		Alpha/beta fold family hydrolase	NO	lmo2677	LMR479a_2813	0.691564	0.000470635
LM6179_0091	kdpE	DNA-binding response regulator in two-component regulatory system with KdpD	NO	lmo2678	LMR479a_2814	1.02667	0.00586566
LM6179_0092	kdpD	Sensor protein KdpD	NO	lmo2679	LMR479a_2815	1.93326	3.79612e-11
LM6179_0093	kdpC	Potassium-transporting ATPase C chain	NO	lmo2680	LMR479a_2816	2.17942	6.22517e-14
LM6179_0094	kdpB	potassium translocating ATPase, subunit B	NO	lmo2681	LMR479a_2817	-0.767604	0.299564
LM6179_0095	kdpA	potassium translocating ATPase, subunit A	NO	lmo2682	LMR479a_2818	-0.647668	0.403701
LM6179_0097	licB	phosphotransferase system (PTS) lichenan-specific enzyme IIB component	NO	lmo2683	LMR479a_2820	2.83011	4.59854e-27
LM6179_0098	licC	phosphotransferase system (PTS) lichenan-specific enzyme IIC component	YES	lmo2684	LMR479a_2821	5.40352	1.27209e-116
LM6179_0099	licA	phosphotransferase system (PTS) lichenan-specific enzyme IIA component	NO	lmo2685	LMR479a_2822	6.08709	1.55857e-154
LM6179_0100		conserved exported protein of unknown function	NO	lmo2686	LMR479a_2823	-0.793763	0.112485
LM6179_0101		Cell division protein	NO	lmo2687	LMR479a_2824	-4.96045	5.9862e-18
LM6179_0102	ftsW	Lipid II flippase FtsW	NO	lmo2688	LMR479a_2825	-5.51198	2.32133e-14
LM6179_0103		protein of unknown function	NO	LISIN_2777	LMR479a_2826	-4.52082	0.00174847
LM6179_0104	mgtB	Magnesium-transporting ATPase, P-type 1	NO	lmo2689	LMR479a_2827	-5.35007	2.4265e-50
LM6179_0105		Transcriptional regulator	NO	lmo2690	LMR479a_2828	1.02558	9.66882e-05
LM6179_0106		N-acetylmuramoyl-L-alanine amidase, family 4 protein	NO	lmo2691	LMR479a_2829	-3.28212	5.8665e-32
LM6179_0107	yaaQ	conserved hypothetical protein	NO	lmo2692	LMR479a_2830	2.50997	1.92514e-34
LM6179_0108	tmk	thymidylate kinase	NO	lmo2693	LMR479a_2831	1.09791	0.00175513
LM6179_0109	yaaO	putative decarboxylase	NO	lmo2694	LMR479a_2832	3.34322	6.76192e-23
LM6179_0110	dhaK	dihydroxyacetone kinase, N-terminal domain	YES	lmo2695	LMR479a_2833	6.1302	1.51762e-69
LM6179_0111	dhaL	PTS-dependent dihydroxyacetone kinase, ADP-binding subunit dhaL	YES	lmo2696	LMR479a_2834	6.16826	7.34485e-77
LM6179_0112	dhaM	PTS-dependent dihydroxyacetone kinase, phosphotransferase subunit dhaM	YES	lmo2697	LMR479a_2835	6.15684	6.88025e-101
LM6179_0113		conserved protein of unknown function	NO	lmo2698	LMR479a_2836	1.47146	6.16164e-05
LM6179_0114		conserved protein of unknown function	NO	lmo2699	LMR479a_2837	1.58615	9.31564e-08
LM6179_0115	yvgN	Glyoxal reductase	NO	lmo2700	LMR479a_2838	0.00118942	0.996247
LM6179_0116	yaaL	conserved hypothetical protein	NO	lmo2701	LMR479a_2839	-1.05034	1.86323e-07
LM6179_0117	recR	DNA repair and recombination protein	NO	lmo2702	LMR479a_2840	-1.04275	2.44913e-06
LM6179_0118	yaaK	DNA binding protein	NO	lmo2703	LMR479a_2841	0.38446	0.127635
LM6179_0119	dnaX	DNA polymerase III (gamma and tau subunits)	YES	lmo2704	LMR479a_2842	0.386601	0.114157
LM6179_0120		conserved protein of unknown function	NO	lmo2705	LMR479a_2843	1.86675	6.62537e-12
LM6179_0121		conserved exported protein of unknown function	NO	lmo2706	LMR479a_2844	1.95417	6.71849e-14
LM6179_0122		conserved protein of unknown function	NO	lmo2707	LMR479a_2845	2.09764	2.21935e-07
LM6179_0123		putative PTS system, cellobiose-specific, IIC component	NO	lmo2708	LMR479a_2846	7.25546	1.14206e-81
LM6179_0124		conserved protein of unknown function	NO	lmo2709	LMR479a_2847	2.63093	4.26504e-08
LM6179_0125		conserved protein of unknown function	NO	lmo2710	LMR479a_2848	-1.18582	5.14391e-05
LM6179_0126	gntK	Gluconokinase	NO	lmo2712	LMR479a_2849	-0.733148	0.0581149
LM6179_0127		Secreted protein with 1 GW repeat-containing protein	NO	lmo2713	LMR479a_2850	2.66142	7.81278e-29
LM6179_0128		Peptidoglycan anchored protein	NO	lmo2714	LMR479a_2851	3.97222	4.31354e-21
LM6179_0129	cydD	ABC membrane transporter (ATP-binding protein) required for cytochrome bb' function	NO	lmo2715	LMR479a_2852	-4.25264	3.6338e-82
LM6179_0130	cydC	ABC membrane transporter (ATP-binding protein) required for cytochrome bb' function	NO	lmo2716	LMR479a_2853	-2.18894	2.61886e-18
LM6179_0131	cydB	cytochrome bb' ubiquinol oxidase (subunit II)	NO	lmo2717	LMR479a_2854	-2.21036	1.63105e-26
LM6179_0132	cydA	cytochrome bb' ubiquinol oxidase (subunit I)	NO	lmo2718	LMR479a_2855	-4.54102	8.28166e-107
LM6179_0133	tadA	tRNA specific adenosine deaminase	NO	lmo2719	LMR479a_2856	1.91808	7.67718e-26
LM6179_0134	ytcI	putative acyl-coenzyme A synthetase	NO	lmo2720	LMR479a_2857	-1.11436	8.63901e-05
LM6179_0135	yieK	putative 6-phosphogluconolactonase	NO	lmo2721	LMR479a_2858	1.09652	0.00247324
LM6179_0136		conserved protein of unknown function	NO	lmo2722	LMR479a_2859	1.19119	3.59756e-07
LM6179_0137	yitI	Uncharacterized N-acetyltransferase YitI	NO	lmo2723	LMR479a_2860	1.23482	0.0113135
LM6179_0138		conserved protein of unknown function	YES	lmo2724	LMR479a_2861	3.28368	9.22636e-59
LM6179_0139		MATE efflux family protein	NO	lmo2725	LMR479a_2862	-3.68003	4.3452e-31
LM6179_0140		Transcriptional regulator	NO	lmo2726	LMR479a_2863	-5.62973	1.27172e-15
LM6179_0141		Transcriptional regulator, Fis family protein	NO	lmo2727	LMR479a_2864	1.44278	4.97804e-10
LM6179_0142	adhR	HTH-type transcriptional regulator AdhR	NO	lmo2728	LMR479a_2865	0.944813	0.000428385
LM6179_0143		conserved protein of unknown function	NO	lmo2729	LMR479a_2866	0.702746	0.00882885
LM6179_0144		HAD-superfamily hydrolase, subfamily IA, variant 1	NO	lmo2730	LMR479a_2867	1.95378	3.75993e-20
LM6179_0145		conserved protein of unknown function	NO	lmo2731	LMR479a_2868	1.73632	1.16147e-10
LM6179_0146		Phosphosugar-binding protein	NO	lmo2732	LMR479a_2869	0.950519	0.000175749
LM6179_0147		conserved membrane protein of unknown function	YES	lmo2733	LMR479a_2870	5.07036	8.63798e-45
LM6179_0148		conserved protein of unknown function	NO	lmo2734	LMR479a_2871	4.35607	2.65421e-25
LM6179_0149	ycjM	putative sucrose phosphorylase	YES	lmo2735	LMR479a_2872	4.24701	4.33299e-22
LM6179_0150	glxK	Glycerate kinase	NO	lmo2736	LMR479a_2873	4.05422	2.90901e-18
LM6179_0151	ccpB	transcriptional repressor of carbon supply (LacI family)	NO	lmo2737	LMR479a_2874	0.174567	0.50404
LM6179_0152		CBS domain-containing protein	NO	lmo2738	LMR479a_2875	0.610072	0.00239294
LM6179_0153	cobB	NAD-dependent deacetylase	NO	lmo2739	LMR479a_2876	2.72884	9.46062e-19
LM6179_0154		conserved protein of unknown function	NO	lmo2740	LMR479a_2877	3.06136	6.16014e-13
LM6179_0155	mdtG	putative metabolite efflux transporter	YES	lmo2741	LMR479a_2878	3.36574	1.76317e-15
LM6179_0156		conserved protein of unknown function	NO	lmo2742	LMR479a_2879	5.13245	5.47459e-118
LM6179_0157	ywjH	putative transaldolase	NO	lmo2743	LMR479a_2880	5.03271	2.62662e-80
LM6179_0158		Cyclic nucleotide-binding protein	NO	lmo2744	LMR479a_2881	-2.41041	3.93781e-16
LM6179_0159	bmrA	efflux transporter (ATP-binding and permease protein)	NO	lmo2745	LMR479a_2882	0.26522	0.223867
LM6179_0160		TfoX domain protein	YES	lmo2746	LMR479a_2883	-1.65849	1.06401e-07
LM6179_0161	serS	seryl-tRNA synthetase	YES	lmo2747	LMR479a_2884	-1.92134	1.90724e-22
LM6179_0162	ydaG	General stress protein 26	YES	lmo2748	LMR479a_2885	7.96064	1.64575e-201
LM6179_0163	trpG	Anthranilate synthase component 2	NO	lmo2749	LMR479a_2886	-1.53479	0.000392828
LM6179_0164		Para-aminobenzoate synthase	NO	lmo2750	LMR479a_2887	-1.5391	9.12005e-05
LM6179_0165		ABC transporter	NO	lmo2751	LMR479a_2888	-3.53971	7.02603e-47
LM6179_0166	yfiC	putative ABC transporter (ATP-binding protein)	NO	lmo2752	LMR479a_2889	-3.31611	4.71563e-42
LM6179_0167		conserved protein of unknown function	NO	#N/A	#N/A	-1.92512	0.00268411
LM6179_0168		protein of unknown function	NO	#N/A	#N/A	1.11306	0.00236519
LM6179_0169	kptA	putative RNA 2'-phosphotransferase	NO	#N/A	#N/A	0.864227	0.000915977
LM6179_0170		conserved protein of unknown function	NO	#N/A	#N/A	1.27665	0.00013403
LM6179_0171		protein of unknown function	NO	#N/A	#N/A	1.65603	1.20402e-11
LM6179_0172		conserved protein of unknown function	NO	#N/A	#N/A	1.75606	0.00134623
LM6179_0173		Rhs family protein	NO	#N/A	#N/A	0.082533	0.857078
LM6179_0174		conserved exported protein of unknown function	NO	#N/A	#N/A	-3.45014	0.0308756
LM6179_0175	dacA	D-alanyl-D-alanine carboxypeptidase (penicillin-binding protein 5)	NO	lmo2754	LMR479a_2892	-3.58337	1.29791e-107
LM6179_0176		Hydrolase	NO	lmo2755	LMR479a_2893	-0.166514	0.453979
LM6179_0177	topB	DNA topoisomerase III	NO	lmo2756	LMR479a_2894	-1.18657	3.17038e-05
LM6179_0178	rtbI	ribonuclease toxin of toxin-antitoxin systems RttI-RttJ	NO	lmo2757	LMR479a_2895	-0.17537	0.516092
LM6179_0179	guaB	inosine-monophosphate dehydrogenase	NO	lmo2758	LMR479a_2896	-4.76356	1.56608e-64
LM6179_0180	ymdB	conserved hypothetical protein	NO	lmo2759	LMR479a_2897	4.02907	1.21455e-21
LM6179_0181		ABC transporter	NO	lmo2760	LMR479a_2898	-1.65965	0.00247324
LM6179_0182		conserved protein of unknown function	NO	LISIN_2851	LMR479a_2899	-3.008	0.0132532
LM6179_0183	bglC	aryl-phospho-beta-d-glucosidase	NO	lmo2761	LMR479a_2900	-3.7692	1.71039e-40
LM6179_0184	gmuB	oligo-alpha-mannoside phosphotransferase system enzyme IIB	NO	lmo2762	LMR479a_2901	-2.42885	6.04643e-05
LM6179_0185		conserved membrane protein of unknown function	NO	lmo2763	LMR479a_2902	-1.16283	0.00181924
LM6179_0186	bglK	Beta-glucoside kinase	NO	lmo2764	LMR479a_2903	-1.08725	0.00601368
LM6179_0187	licA	phosphotransferase system (PTS) lichenan-specific enzyme IIA component	NO	lmo2765	LMR479a_2904	-1.08442	0.0708695
LM6179_0188		Phosphosugar-binding transcriptional regulator	NO	lmo2766	LMR479a_2905	-2.02675	1.34526e-19
LM6179_0189		conserved membrane protein of unknown function	NO	lmo2767	LMR479a_2906	-1.59027	9.44417e-14
LM6179_0190		conserved membrane protein of unknown function	NO	lmo2768	LMR479a_2907	-0.990826	0.000474818
LM6179_0191		ABC transporter	NO	lmo2769	LMR479a_2908	-0.599812	0.0314792
LM6179_0192	gshAB	Glutathione biosynthesis bifunctional protein gshAB [Includes: Glutamate--cysteine ligase ; Glutathione synthetase]	NO	lmo2770	LMR479a_2909	1.70687	6.47704e-09
LM6179_0193	bglH	aryl-phospho-beta-d-glucosidase	NO	lmo2771	LMR479a_2910	-0.644006	0.0703395
LM6179_0194	bglP	phosphotransferase system (PTS) beta-glucoside-specific enzyme IIBCA component	NO	lmo2772	LMR479a_2911	-1.30842	0.000224252
LM6179_0195	licT	Transcription antiterminator LicT	NO	lmo2773	LMR479a_2912	-0.0463096	0.891281
LM6179_0196		conserved protein of unknown function	NO	LISIN_2865	LMR479a_2913	0.896758	0.50809
LM6179_0197		conserved membrane protein of unknown function	NO	lmo2777	LMR479a_2914	-2.50245	1.01662e-30
LM6179_0198		conserved membrane protein of unknown function	NO	lmo2778	LMR479a_2915	-1.62167	7.52485e-05
LM6179_0199		Predicted protein (fragment)	NO	#N/A	#N/A	-5.75569	0.00355737
LM6179_0200	engD	putative GTPase with RNA binding site	NO	lmo2779	LMR479a_2916	-2.15089	1.5438e-23
LM6179_0201	gmuA	oligo-alpha-mannoside phosphotransferase system enzyme IIA	NO	lmo2780	LMR479a_2917	3.44968	7.70595e-07
LM6179_0202		conserved protein of unknown function	NO	lmo2781	LMR479a_2918	3.09564	2.66955e-07
LM6179_0203		PTS system protein	NO	lmo2782	LMR479a_2919	2.57366	0.00117228
LM6179_0204		PTS system, beta-glucoside-specific, IIC subunit	YES	lmo2783	LMR479a_2920	2.34386	3.07549e-05
LM6179_0205		Lichenan operon transcriptional antiterminator	NO	lmo2784	LMR479a_2921	2.10942	1.51546e-22
LM6179_0206	katX	major catalase in spores	NO	lmo2785	LMR479a_2922	2.63116	2.2541e-19
LM6179_0207		conserved protein of unknown function	NO	lmo2786	LMR479a_2923	-0.152933	0.796927
LM6179_0208	bglP	PTS system beta-glucoside-specific EIIBCA component [Includes: Beta-glucoside-specific phosphotransferase enzyme IIB component ; Beta-glucoside permease IIC component ; Beta-glucoside-specific phosphotransferase enzyme IIA component]	NO	lmo2787	LMR479a_2924	1.04575	0.0244094
LM6179_0209		Transcriptional antiterminator	YES	lmo2788	LMR479a_2925	0.619461	0.0839977
LM6179_0210	yyzM	conserved hypothetical protein	NO	lmo2789	LMR479a_2926	0.973077	1.03958e-05
LM6179_0211	parB	site-specific DNA-binding protein	NO	lmo2790	LMR479a_2927	1.08439	2.5356e-08
LM6179_0212	parA	chromosome partitioning protein; transcriptional regulator	NO	lmo2791	LMR479a_2928	1.00315	6.48575e-08
LM6179_0213		conserved protein of unknown function	NO	lmo2792	LMR479a_2929	1.80184	7.53457e-14
LM6179_0214		putative Lipoprotein	NO	lmo2793	LMR479a_2930	0.560279	0.0130721
LM6179_0215	noc	DNA-binding protein Spo0J-like	NO	lmo2794	LMR479a_2931	0.491911	0.00902244
LM6179_0216		Phosphosugar-binding transcriptional regulator	NO	lmo2795	LMR479a_2932	2.70909	4.93098e-38
LM6179_0217		conserved protein of unknown function	NO	lmo2796	LMR479a_2933	2.66464	4.29655e-27
LM6179_0218		conserved protein of unknown function	NO	lmo2797	LMR479a_2934	4.77396	1.42029e-12
LM6179_0219		conserved protein of unknown function	NO	lmo2798	LMR479a_2935	5.02673	1.66158e-23
LM6179_0220	mtlA	phosphotransferase system (PTS) mannitol-specific enzyme IICB component	NO	lmo2799	LMR479a_2936	3.54575	1.7266e-26
LM6179_0221		Oxidoreductase, NAD-binding	NO	lmo2800	LMR479a_2937	1.87778	8.18887e-10
LM6179_0222	nanE	putative N-acetylmannosamine-6-phosphate 2-epimerase	NO	lmo2801	LMR479a_2938	1.76837	1.27062e-10
LM6179_0223	rsmG	7-methylguanosine methyltransferase (16S rRNA, nucleotide G527)	NO	lmo2802	LMR479a_2939	-0.528654	0.0408272
LM6179_0224		conserved protein of unknown function	NO	LISIN_2895	#N/A	-1.79113	0.076295
LM6179_0225		conserved protein of unknown function	NO	lmo2803	LMR479a_2940	-2.04771	0.019112
LM6179_0226		conserved protein of unknown function	NO	lmo2804	LMR479a_2941	-1.30024	0.00175987
LM6179_0227		conserved protein of unknown function	NO	#N/A	#N/A	0.0879293	0.945683
LM6179_0228		conserved protein of unknown function	NO	#N/A	#N/A	-1.85215	0.0926866
LM6179_0229		conserved protein of unknown function	NO	#N/A	#N/A	-1.35153	0.290074
LM6179_0230	trmF	tRNA uridine 5-carboxymethylaminomethyl modification enzyme	NO	lmo2810	LMR479a_2947	-2.87584	2.37848e-22
LM6179_0231	mnmE	tRNA modification GTPase and tRNA-U34 5-formylation enzyme	NO	lmo2811	LMR479a_2948	-2.3145	1.96274e-17
LM6179_0232		conserved exported protein of unknown function	NO	lmo2812	LMR479a_2949	-1.66623	7.58864e-06
LM6179_0233		conserved protein of unknown function	NO	lmo2813	LMR479a_2951	0.259135	0.50153
LM6179_0234		Transcriptional regulator	NO	lmo2814	LMR479a_2952	0.341312	0.409993
LM6179_0235		Short-chain type dehydrogenase/reductase	NO	lmo2815	LMR479a_2953	-0.000784373	0.998714
LM6179_0236		conserved membrane protein of unknown function	NO	lmo2816	LMR479a_2954	2.64263	1.28433e-06
LM6179_0237	yhaA	putative amidohydrolase	NO	lmo2817	LMR479a_2955	1.95939	6.1728e-05
LM6179_0238	norB	Quinolone resistance protein norB	NO	lmo2818	LMR479a_2956	2.74721	0.00208543
LM6179_0239	yhaA	putative amidohydrolase	NO	lmo2819	LMR479a_2957	1.85078	0.00882038
LM6179_0240		Transcriptional regulator	NO	lmo2820	LMR479a_2958	-0.911052	0.000140033
LM6179_0241	inlJ	Internalin-J	NO	#N/A	#N/A	0.221689	0.638996
LM6179_0242		conserved protein of unknown function	NO	lmo2822	LMR479a_2960	0.836511	0.00551082
LM6179_0243		conserved protein of unknown function	YES	lmo2823	LMR479a_2961	0.681843	0.00510588
LM6179_0244		D-isomer specific 2-hydroxyacid dehydrogenase	NO	lmo2824	LMR479a_2962	1.09495	2.48669e-09
LM6179_0245	serC	phosphoserine aminotransferase	NO	lmo2825	LMR479a_2963	1.01065	2.25829e-07
LM6179_0246		Efflux protein	NO	lmo2826	LMR479a_2964	-1.83557	1.97328e-05
LM6179_0247		Transcriptional regulator	NO	lmo2827	LMR479a_2965	-1.87712	5.16419e-06
LM6179_0248		conserved protein of unknown function	NO	lmo2828	LMR479a_2966	3.06072	2.61658e-22
LM6179_0249		conserved hypothetical protein; putative oxidoreductase related to nitroreductase	NO	lmo2829	LMR479a_2967	-3.63989	1.79748e-24
LM6179_0250		Thioredoxin	YES	lmo2830	LMR479a_2968	3.67657	1.73689e-52
LM6179_0251	ycjU	putative glucose-1-phosphate phosphodismutase, beta-phosphoglucomutase	NO	lmo2831	LMR479a_2969	0.424473	0.328674
LM6179_0252	glxK	Glycerate kinase	NO	lmo2832	LMR479a_2970	0.436709	0.262607
LM6179_0253	ycjT	putative glycosyl hydrolase/phosphorylase	NO	lmo2833	LMR479a_2971	1.99288	8.88139e-07
LM6179_0254	ycjS	putative oxidoreductase, NADH-binding	YES	lmo2834	LMR479a_2972	-0.843941	0.49685
LM6179_0255	ycjR	putative isomerase/epimerase	YES	lmo2835	LMR479a_2973	0.829488	0.286411
LM6179_0256	ycjQ	putative oxidoreductase, Zn-dependent and NAD(P)-binding	YES	lmo2836	LMR479a_2974	0.567493	0.439771
LM6179_0257	ycjP	putative sugar transporter subunit: permease component of ABC superfamily transporter	YES	lmo2837	LMR479a_2975	1.02683	0.281156
LM6179_0258	ycjO	putative sugar transporter subunit: permease component of ABC superfamily transporter	NO	lmo2838	LMR479a_2976	2.46103	0.007443
LM6179_0259	ycjN	putative sugar transporter subunit: periplasmic-binding component of ABC superfamily transporter	NO	lmo2839	LMR479a_2977	1.91431	6.00059e-05
LM6179_0260	ycjM	putative glucosyltransferase	NO	lmo2841	LMR479a_2978	-0.635493	0.40073
LM6179_0261		conserved protein of unknown function	NO	LISIN_2935	#N/A	1.2106	0.450412
LM6179_0262	ycjW	putative DNA-binding transcriptional regulator	NO	lmo2842	LMR479a_2979	-0.0961357	0.731593
LM6179_0263		conserved protein of unknown function	NO	lmo2843	LMR479a_2980	0.0358593	0.915513
LM6179_0264	p	Uncharacterized N-acetyltransferase p20	NO	lmo2844	LMR479a_2981	-0.263504	0.437486
LM6179_0265		Major facilitator family transporter	NO	lmo2845	LMR479a_2982	0.519166	0.0776292
LM6179_0266	rhaU	L-rhamnose mutarotase	YES	lmo2846	LMR479a_2983	2.4575	0.00299032
LM6179_0267	rhaD	rhamnulose-1-phosphate aldolase	NO	lmo2847	LMR479a_2984	2.01042	0.00131884
LM6179_0268	rhaA	L-rhamnose isomerase	NO	lmo2848	LMR479a_2985	1.52308	0.0263165
LM6179_0269	rhaB	rhamnulokinase	NO	lmo2849	LMR479a_2986	3.4647	0.000461402
LM6179_0270	iolF	Minor myo-inositol transporter iolF	NO	lmo2850	LMR479a_2987	3.27956	0.0774942
LM6179_0271		Transcriptional regulator	NO	lmo2851	LMR479a_2988	6.22528	5.42308e-62
LM6179_0272		conserved protein of unknown function	NO	lmo2852	LMR479a_2989	-4.40052	6.23896e-36
LM6179_0273	jag	SpoIIIJ-associated RNA/ssDNA-binding protein	NO	lmo2853	LMR479a_2990	-1.60156	8.36588e-11
LM6179_0274	oxaAA	Sec-independent factor for membrane protein insertion (YidC/SpoIIIJ family)	NO	lmo2854	LMR479a_2991	-1.6203	3.00657e-13
LM6179_0275	rnpA	protein component of ribonuclease P (RNase P) (substrate specificity)	NO	lmo2855	LMR479a_2992	-2.54539	3.86296e-17
LM6179_0276	rpmH	ribosomal protein L34	NO	lmo2856	LMR479a_2993	-3.46373	1.03399e-29
LM6179_0277		conserved protein of unknown function	NO	lmo2857	LMR479a_2994	-1.13338	0.00536615
LM6179_0278		protein of unknown function	NO	LISIN_2953	LMR479a_2995	0.117458	0.944707
LM6179_0279	dnaA	chromosomal replication initiator protein DnaA	NO	lmo0001	LMR479a_0001	-1.27398	2.81278e-07
LM6179_0280		Lipoprotein, putative (fragment)	NO	#N/A	#N/A	-0.601528	0.0775819
LM6179_0281	dnaN	DNA polymerase III (beta subunit)	NO	lmo0002	LMR479a_0002	-0.37707	0.0640595
LM6179_0282		MATE efflux family protein	NO	lmo0003	LMR479a_0003	-2.58907	1.20831e-19
LM6179_0283		conserved protein of unknown function	NO	lmo0004	LMR479a_0004	-0.0836454	0.754344
LM6179_0284	recF	DNA repair and genetic recombination factor	NO	lmo0005	LMR479a_0005	0.297889	0.269517
LM6179_0285	gyrB	DNA gyrase (subunit B)	NO	lmo0006	LMR479a_0006	-0.558966	0.0671132
LM6179_0286	gyrA	DNA gyrase (subunit A)	YES	lmo0007	LMR479a_0007	-0.88648	0.000831331
LM6179_0287	cls	Cardiolipin synthase 1	NO	lmo0008	LMR479a_0008	-0.0335444	0.916971
LM6179_0288	speG	spermidine N1-acetyltransferase	NO	lmo0009	LMR479a_0009	-0.334803	0.201203
LM6179_0289		Mevalonate kinase	NO	lmo0010	LMR479a_0010	-0.668579	0.00870535
LM6179_0290		Diphosphomevalonate decarboxylase	NO	lmo0011	LMR479a_0011	-0.775589	0.0116206
LM6179_0291		conserved protein of unknown function	NO	lmo0012	LMR479a_0012	-1.08773	4.17087e-05
LM6179_0292	qoxA	cytochrome aa3-600 quinol oxidase (subunit II)	YES	lmo0013	LMR479a_0013	0.622422	0.0121789
LM6179_0293	qoxB	cytochrome aa3-600 quinol oxidase (subunit I)	YES	lmo0014	LMR479a_0014	-0.0129687	0.974721
LM6179_0294	qoxC	cytochrome aa3-600 quinol oxidase (subunit III)	YES	lmo0015	LMR479a_0015	-0.117067	0.690469
LM6179_0295	qoxD	cytochrome aa3-600 quinol oxidase (subunit IV)	YES	lmo0016	LMR479a_0016	-0.230385	0.338785
LM6179_0296		conserved exported protein of unknown function	NO	lmo0017	LMR479a_0017	-0.852841	0.250472
LM6179_0297	bglH	aryl-phospho-beta-d-glucosidase	NO	lmo0018	LMR479a_0018	-1.88144	1.31947e-11
LM6179_0298		conserved exported protein of unknown function	YES	lmo0019	LMR479a_0019	7.98907	4.75233e-88
LM6179_0299		Transcriptional regulator, GntR family	NO	lmo0020	LMR479a_0020	1.14268	5.95674e-05
LM6179_0300		PTS system protein	NO	lmo0021	LMR479a_0021	1.14996	0.00370651
LM6179_0301		PTS system protein	NO	lmo0022	LMR479a_0022	2.59469	0.00284399
LM6179_0302		conserved membrane protein of unknown function	NO	lmo0023	LMR479a_0023	3.59934	1.85216e-05
LM6179_0303		conserved membrane protein of unknown function	NO	lmo0024	LMR479a_0024	2.92539	0.000347243
LM6179_0304		conserved protein of unknown function	NO	lmo0025	LMR479a_0025	6.40975	4.94992e-32
LM6179_0305		conserved protein of unknown function	NO	lmo0026	LMR479a_0026	1.39935	0.306713
LM6179_0306	bglP	PTS system beta-glucoside-specific EIIBCA component [Includes: Beta-glucoside-specific phosphotransferase enzyme IIB component ; Beta-glucoside permease IIC component ; Beta-glucoside-specific phosphotransferase enzyme IIA component]	NO	lmo0027	LMR479a_0027	-1.89335	1.42371e-09
LM6179_0307		conserved protein of unknown function	NO	lmo0028	#N/A	1.38842	0.00035029
LM6179_0308		conserved membrane protein of unknown function	NO	lmo0029	LMR479a_0036	1.98268	9.10577e-08
LM6179_0309		Hydrolase	NO	lmo0030	LMR479a_0037	0.785519	0.000368966
LM6179_0310		Transcriptional regulator LacI family	NO	lmo0031	LMR479a_0038	0.979212	7.61812e-05
LM6179_0311		ROK family protein	NO	lmo0032	LMR479a_0039	1.31678	0.0372788
LM6179_0312		Glycosyl hydrolase	NO	lmo0033	LMR479a_0040	1.24074	0.002247
LM6179_0313		PTS system, beta-glucoside-specific, IIC component	NO	lmo0034	LMR479a_0041	1.20366	0.0355561
LM6179_0314		SIS domain protein	NO	lmo0035	LMR479a_0042	1.74483	0.000253927
LM6179_0315	ptcA	Putrescine carbamoyltransferase	YES	lmo0036	LMR479a_0043	1.69299	0.000123858
LM6179_0316		Amino acid permease family protein	YES	lmo0037	LMR479a_0044	2.72173	2.76565e-12
LM6179_0317	aguA	putative agmatine deiminase 1	NO	lmo0038	LMR479a_0045	3.27896	3.7937e-15
LM6179_0318	arcC	Carbamate kinase	NO	lmo0039	LMR479a_0046	3.47656	1.13424e-21
LM6179_0319	aguA	putative agmatine deiminase 2	NO	lmo0040	LMR479a_0047	0.0383359	0.917567
LM6179_0320		conserved protein of unknown function	NO	lmo0041	LMR479a_0048	-0.0695144	0.87576
LM6179_0321	dedA	conserved hypothetical protein; putative inner membrane protein	NO	lmo0042	LMR479a_0049	-3.56958	1.81903e-28
LM6179_0322	arcA	Arginine deiminase	YES	lmo0043	LMR479a_0050	5.64447	4.60109e-113
LM6179_0323	rpsF	ribosomal protein S6 (BS9)	NO	lmo0044	LMR479a_0051	-4.37581	2.57765e-89
LM6179_0324	ssbA	single-strand DNA-binding protein	NO	lmo0045	LMR479a_0052	-3.92286	3.86725e-92
LM6179_0325	rpsR	ribosomal protein S18	NO	lmo0046	LMR479a_0053	-3.51023	2.30058e-77
LM6179_0326		conserved exported protein of unknown function	NO	lmo0047	LMR479a_0054	1.59754	1.33112e-08
LM6179_0327		putative AgrB-like protein	NO	lmo0048	LMR479a_0055	2.25052	1.23274e-12
LM6179_0328	agrD	Accessory gene regulator protein D	NO	lmo0049	LMR479a_0056	-0.250074	0.652872
LM6179_0329		Accessory gene regulator protein C	NO	lmo0050	LMR479a_0057	-0.0593055	0.88815
LM6179_0330	agrA	Accessory gene regulator protein A	NO	lmo0051	LMR479a_0058	-0.0109634	0.974721
LM6179_0331	cdnD	phosphodiesterase acting on cyclic dinucleotides	YES	lmo0052	LMR479a_0059	0.231417	0.465312
LM6179_0332	rplI	ribosomal protein L9	NO	lmo0053	LMR479a_0060	-0.0378036	0.893842
LM6179_0333	dnaC	replicative DNA helicase	NO	lmo0054	LMR479a_0061	0.0206193	0.952436
LM6179_0334	purA	adenylosuccinate synthetase	NO	lmo0055	LMR479a_0063	-1.86895	7.80991e-29
LM6179_0335		conserved protein of unknown function	NO	LISIN_0056	#N/A	-1.96916	0.230244
LM6179_0336	yukE	conserved hypothetical protein	NO	lmo0056	LMR479a_0064	-1.64922	0.00696043
LM6179_0337		conserved membrane protein of unknown function	NO	lmo0057	LMR479a_0065	-2.42809	0.0266137
LM6179_0338		conserved exported protein of unknown function	NO	lmo0058	LMR479a_0066	-0.272946	0.913571
LM6179_0339	esaB	Protein esaB	NO	lmo0059	LMR479a_0067	-0.600186	0.816599
LM6179_0340		conserved protein of unknown function	YES	lmo0060	LMR479a_0068	-1.65185	0.237641
LM6179_0341	essC	Protein EssC	NO	lmo0061	#N/A	-1.99981	0.00316646
LM6179_0342		conserved protein of unknown function	NO	lmo0062	#N/A	-2.14864	0.157488
LM6179_0343		conserved protein of unknown function	NO	lmo0063	#N/A	0.0968167	0.95727
LM6179_0344		conserved protein of unknown function	NO	lmo0064	#N/A	0.483524	0.784004
LM6179_0345		conserved protein of unknown function	NO	lmo0065	#N/A	-0.90743	0.637808
LM6179_0346		conserved protein of unknown function	NO	lmo0066	#N/A	1.06252	8.20335e-06
LM6179_0347		conserved protein of unknown function	NO	#N/A	#N/A	1.32605	0.00409753
LM6179_0348		conserved protein of unknown function	NO	#N/A	#N/A	0.780004	0.125108
LM6179_0349		conserved protein of unknown function	NO	#N/A	#N/A	1.19643	0.00429523
LM6179_0350		conserved protein of unknown function	NO	#N/A	#N/A	0.664813	0.0507281
LM6179_0351		conserved protein of unknown function	NO	#N/A	#N/A	0.773162	0.0671179
LM6179_0352		conserved exported protein of unknown function	NO	lmo0072	#N/A	-2.13792	0.00551844
LM6179_0353		conserved protein of unknown function	NO	#N/A	LMR479a_0073	-0.823684	0.186827
LM6179_0354		conserved exported protein of unknown function	NO	#N/A	LMR479a_0074	0.0306207	0.974369
LM6179_0355		conserved protein of unknown function	NO	#N/A	LMR479a_0075	1.0097	0.156415
LM6179_0356		conserved membrane protein of unknown function	NO	#N/A	LMR479a_0076	1.47854	0.14346
LM6179_0357		Predicted protein	NO	#N/A	LMR479a_0077	0.244684	0.919989
LM6179_0358		conserved protein of unknown function	NO	#N/A	#N/A	0.219158	0.883829
LM6179_0359		conserved exported protein of unknown function	NO	#N/A	#N/A	0.145127	0.952158
LM6179_0360		Synthetic lethal KAR3-like protein	NO	#N/A	#N/A	0.0660141	0.964566
LM6179_0361		conserved protein of unknown function	NO	#N/A	#N/A	2.71564	2.14333e-06
LM6179_0362		conserved membrane protein of unknown function	NO	#N/A	LMR479a_0081	2.1372	0.00449854
LM6179_0363		conserved protein of unknown function	NO	#N/A	LMR479a_0082	2.40746	0.00272686
LM6179_0364		conserved exported protein of unknown function	NO	#N/A	#N/A	1.45331	0.367815
LM6179_0365		conserved membrane protein of unknown function	NO	#N/A	#N/A	1.79015	0.00922484
LM6179_0366		Membrane protein, putative (fragment)	NO	#N/A	#N/A	1.50316	0.0031879
LM6179_0367		putative Transferase	YES	lmo0075	LMR479a_0085	1.43814	6.93258e-05
LM6179_0368		Ada regulatory protein	YES	lmo0076	LMR479a_0086	2.05274	9.7878e-14
LM6179_0369		conserved protein of unknown function	NO	lmo0077	LMR479a_0087	-1.08249	0.00312921
LM6179_0370		putative enzyme	NO	lmo0078	LMR479a_0088	1.32754	2.12195e-07
LM6179_0371		conserved protein of unknown function	YES	lmo0079	#N/A	1.19797	5.95135e-05
LM6179_0372		conserved protein of unknown function	NO	#N/A	#N/A	2.23624	2.57219e-13
LM6179_0373		conserved protein of unknown function	YES	lmo0080	#N/A	-2.03659	0.00305613
LM6179_0374		conserved protein of unknown function	NO	#N/A	#N/A	-0.822404	0.253872
LM6179_0375		conserved exported protein of unknown function	NO	#N/A	LMR479a_0089	-2.04058	0.000129657
LM6179_0376		Transcriptional regulator	NO	lmo0083	LMR479a_0090	2.22263	3.84913e-29
LM6179_0377		putative aldo-keto reductase 2	NO	lmo0084	LMR479a_0091	0.510578	0.11292
LM6179_0379		conserved protein of unknown function	NO	lmo0085	LMR479a_0093	-1.66924	0.457109
LM6179_0380		conserved exported protein of unknown function	NO	lmo0086	LMR479a_0094	0.653716	0.189596
LM6179_0381		conserved protein of unknown function	NO	lmo0087	LMR479a_0095	-0.253309	0.607638
LM6179_0382	atpE	ATP synthase (subunit c, component F0)	NO	lmo0088	LMR479a_0096	-1.01133	0.397905
LM6179_0383		ATP synthase	NO	lmo0089	LMR479a_0097	1.13451	0.0362662
LM6179_0384	atpA	ATP synthase (subunit alpha, component F1)	NO	lmo0090	LMR479a_0098	1.84609	2.81778e-05
LM6179_0385		conserved protein of unknown function	YES	lmo0091	LMR479a_0099	2.42241	1.14052e-06
LM6179_0386	atpD	ATP synthase (subunit beta, component F1)	NO	lmo0092	LMR479a_0100	1.96186	2.54115e-05
LM6179_0387		ATP synthase subunit gamma	NO	lmo0093	LMR479a_0101	0.0838005	0.902833
LM6179_0388		conserved membrane protein of unknown function	NO	lmo0094	LMR479a_0102	-0.51179	0.207588
LM6179_0389		conserved protein of unknown function	YES	lmo0095	LMR479a_0103	-0.634378	0.102126
LM6179_0390	manX	fused mannose-specific PTS enzymes: IIA component ; IIB component	NO	lmo0096	LMR479a_0104	0.574407	0.401401
LM6179_0391	levF	phosphotransferase system (PTS) fructose-specific enzyme IIC component	NO	lmo0097	LMR479a_0105	0.451605	0.552774
LM6179_0392	levG	phosphotransferase system (PTS) fructose-specific enzyme IID component	NO	lmo0098	LMR479a_0106	1.80061	0.00014901
LM6179_0393		conserved protein of unknown function	NO	lmo0099	LMR479a_0107	2.35722	8.37283e-29
LM6179_0394		conserved protein of unknown function	NO	lmo0100	LMR479a_0108	1.12962	0.000221006
LM6179_0395		Transcriptional regulator	NO	lmo0101	LMR479a_0109	2.20892	2.1282e-12
LM6179_0396		YneC family protein	NO	lmo0102	LMR479a_0110	-3.61762	6.4935e-14
LM6179_0397	ydgI	putative dehydrogenase	NO	lmo0103	LMR479a_0111	-1.96213	8.94045e-11
LM6179_0398		conserved protein of unknown function	NO	lmo0104	LMR479a_0112	1.08463	9.5888e-06
LM6179_0399		Chitinase B	YES	lmo0105	LMR479a_0113	3.99803	6.64055e-14
LM6179_0400		conserved protein of unknown function	NO	lmo0106	LMR479a_0114	-0.622815	0.135108
LM6179_0401	yknV	putative ABC transporter (ATP-binding protein)	NO	lmo0107	LMR479a_0115	-1.60524	2.12775e-07
LM6179_0402		ABC transporter	NO	lmo0108	LMR479a_0116	-1.66943	1.07984e-07
LM6179_0403		conserved protein of unknown function	NO	lmo0109	LMR479a_0117	5.24073	9.2581e-45
LM6179_0404		Lipase	NO	lmo0110	LMR479a_0118	5.21727	1.96493e-21
LM6179_0405		EAL domain protein	NO	lmo0111	LMR479a_0119	0.152555	0.546328
LM6179_0406		conserved protein of unknown function	NO	lmo0112	LMR479a_0120	-0.89826	0.0264937
LM6179_0407		conserved protein of unknown function	NO	lmo0113	LMR479a_0121	3.49766	3.95484e-51
LM6179_0408		conserved protein of unknown function	NO	lmo0114	LMR479a_0122	2.76471	3.97142e-26
LM6179_0409	lmaD	AD protein	NO	lmo0115	LMR479a_0123	2.05706	0.000339277
LM6179_0410	lmaC	Antigen C	NO	lmo0116	LMR479a_0124	2.31944	6.02278e-06
LM6179_0411		Antigen B	NO	lmo0117	LMR479a_0125	2.34873	5.24128e-06
LM6179_0412	lmaA	AA protein	NO	lmo0118	LMR479a_0126	2.25744	9.04453e-06
LM6179_0413		LmaD, lmaC, lmaB & lmaA genes	NO	lmo0119	LMR479a_0127	2.31356	0.000146731
LM6179_0414		conserved protein of unknown function	NO	lmo0120	LMR479a_0128	2.0352	0.000358809
LM6179_0415		conserved membrane protein of unknown function	NO	lmo0121	LMR479a_0129	2.18017	0.000216024
LM6179_0416		conserved protein of unknown function	YES	lmo0122	LMR479a_0130	2.31618	5.43576e-06
LM6179_0417		conserved protein of unknown function	NO	lmo0123	LMR479a_0131	2.17009	8.52303e-06
LM6179_0418		conserved protein of unknown function	NO	lmo0124	LMR479a_0132	2.03122	0.000215047
LM6179_0419		conserved protein of unknown function	NO	lmo0125	LMR479a_0133	2.02131	0.000127534
LM6179_0420		conserved protein of unknown function	NO	lmo0126	LMR479a_0134	2.13634	0.000558577
LM6179_0421		conserved protein of unknown function	NO	#N/A	#N/A	2.13419	0.00162427
LM6179_0422		conserved protein of unknown function	NO	lmo0128	LMR479a_0136	2.4392	2.0342e-05
LM6179_0423		N-acetylmuramoyl-L-alanine amidase	NO	lmo0129	LMR479a_0137	2.4557	7.93107e-06
LM6179_0424		Ser/Thr protein phosphatase	NO	lmo0130	LMR479a_0138	-0.790368	0.00299032
LM6179_0425		EAL domain-containing protein	NO	lmo0131	LMR479a_0139	2.20034	2.82427e-15
LM6179_0426	IMPDH	Inosine-5'-monophosphate dehydrogenase	NO	lmo0132	LMR479a_0140	-0.649897	0.0408272
LM6179_0427	yjdI	conserved hypothetical protein	YES	lmo0133	LMR479a_0141	8.36783	1.65785e-45
LM6179_0428	yjdJ	putative acyltransferase with acyl-CoA N-acyltransferase domain	YES	lmo0134	LMR479a_0142	7.57338	1.40691e-69
LM6179_0429		Oligopeptide ABC transporter	NO	lmo0135	LMR479a_0143	-1.72111	9.92881e-08
LM6179_0430	appB	oligopeptide ABC transporter (permease)	NO	lmo0136	LMR479a_0144	-2.63518	2.8997e-17
LM6179_0431	appC	oligopeptide ABC transporter (permease)	NO	lmo0137	LMR479a_0145	-2.81919	2.90558e-12
LM6179_0432		conserved protein of unknown function	NO	lmo0138	LMR479a_0147	-1.0623	0.0180877
LM6179_0433		conserved protein of unknown function	NO	lmo0139	LMR479a_0148	-1.36241	0.00529353
LM6179_0434		conserved protein of unknown function	NO	#N/A	#N/A	0.266895	0.424392
LM6179_0435		conserved protein of unknown function	NO	lmo0147	LMR479a_0156	1.10092	0.0460256
LM6179_0436		conserved protein of unknown function	NO	lmo0148	LMR479a_0157	0.753458	0.187305
LM6179_0437		conserved protein of unknown function	NO	#N/A	#N/A	0.847346	0.142145
LM6179_0438		conserved protein of unknown function	NO	#N/A	#N/A	1.40334	0.018051
LM6179_0439		conserved protein of unknown function	NO	#N/A	#N/A	0.984312	0.124376
LM6179_0440		conserved protein of unknown function	NO	#N/A	#N/A	-0.253692	0.782726
LM6179_0441		conserved protein of unknown function	NO	#N/A	#N/A	0.317668	0.789158
LM6179_0442		conserved exported protein of unknown function	NO	lmo0152	LMR479a_0161	-0.00866779	0.976682
LM6179_0443	znuA	Zn(II)-binding lipoprotein	NO	lmo0153	LMR479a_0162	-9.4716	4.573e-09
LM6179_0444	znuC	Zn(II) transporter (ATP-binding protein)	NO	lmo0154	LMR479a_0163	-6.68145	3.38502e-08
LM6179_0445	znuB	high affinity Zn(II) ABC transporter (permease)	NO	lmo0155	LMR479a_0164	-5.26385	5.52428e-09
LM6179_0446		Cyclic nucleotide-binding protein	NO	lmo0156	LMR479a_0165	-1.39225	0.376891
LM6179_0447		conserved protein of unknown function	NO	lmo0157	LMR479a_0166	-1.36158	8.66623e-11
LM6179_0448		conserved protein of unknown function	NO	lmo0158	LMR479a_0167	0.0926171	0.710295
LM6179_0449		Cell wall surface anchor family protein	NO	lmo0159	LMR479a_0168	-1.73155	0.0001428
LM6179_0450		conserved exported protein of unknown function	NO	lmo0160	LMR479a_0169	-3.8016	1.17526e-31
LM6179_0451		conserved protein of unknown function	NO	lmo0161	LMR479a_0170	0.312296	0.172405
LM6179_0452	holB	DNA polymerase III delta' subunit	NO	lmo0162	LMR479a_0171	-0.563213	0.00624358
LM6179_0453	yaaT	conserved hypothetical protein	NO	lmo0163	LMR479a_0172	-0.346086	0.167467
LM6179_0454	dnaH	subunit of the DNA replication complex	NO	lmo0164	LMR479a_0173	-0.427078	0.0832685
LM6179_0455	yabB	putative methyltransferase	NO	lmo0165	LMR479a_0174	-2.22061	1.14231e-10
LM6179_0456	yazA	putative UvrC-Intron-type (URI) endonuclease	NO	lmo0166	LMR479a_0175	-1.45513	3.2803e-07
LM6179_0457	rsmI	Ribosomal RNA small subunit methyltransferase I	NO	lmo0167	LMR479a_0176	-1.18607	4.15658e-06
LM6179_0458	abrB	transcriptional regulator for transition state genes	NO	lmo0168	LMR479a_0177	-1.06689	0.000709028
LM6179_0459	glcU	glucose uptake protein	YES	lmo0169	LMR479a_0178	6.48293	2.15257e-85
LM6179_0460		conserved protein of unknown function	YES	lmo0170	LMR479a_0179	3.31331	1.4351e-49
LM6179_0461		Internalin protein	NO	lmo0171	LMR479a_0180	1.57086	4.08791e-10
LM6179_0462		transposase	NO	lmo0174	LMR479a_0845	-0.792792	0.119149
LM6179_0463		conserved protein of unknown function	NO	lmo0172	LMR479a_0182	-0.533714	0.12119
LM6179_0464		Cell wall surface anchor family protein	NO	lmo0175	LMR479a_0184	0.445381	0.406672
LM6179_0465		Predicted protein	NO	#N/A	#N/A	2.61117	0.307205
LM6179_0466		conserved membrane protein of unknown function	NO	lmo0176	LMR479a_0185	-2.02923	4.48119e-19
LM6179_0467	metS	methionyl-tRNA synthetase	NO	lmo0177	LMR479a_0186	-2.36878	5.13904e-35
LM6179_0468		Xylose repressor protein	NO	lmo0178	LMR479a_0187	1.48583	5.88764e-06
LM6179_0469		Sugar ABC transporter	NO	lmo0179	LMR479a_0188	1.71833	5.44699e-11
LM6179_0470		Sugar ABC transporter	NO	lmo0180	LMR479a_0189	0.230539	0.639501
LM6179_0471		Sugar ABC transporter	NO	lmo0181	LMR479a_0190	0.646452	0.0946105
LM6179_0472		conserved protein of unknown function	NO	lmo0182	LMR479a_0191	-0.322818	0.329808
LM6179_0473		Alpha-glucosidase 2	NO	lmo0183	LMR479a_0192	-0.461358	0.438085
LM6179_0474	treA	trehalose-6-phosphate hydrolase	NO	lmo0184	LMR479a_0193	-0.810264	0.0161139
LM6179_0475	yabD	metal-dependent DNase	NO	lmo0185	LMR479a_0194	-2.29266	2.60011e-14
LM6179_0476		conserved protein of unknown function	YES	lmo0186	LMR479a_0195	-8.32708	1.09027e-240
LM6179_0477	rnmV	ribonuclease M5	NO	lmo0187	LMR479a_0196	-1.91222	4.12899e-09
LM6179_0478	ksgA	dimethyladenosine 16S ribosomal RNA transferase	NO	lmo0188	LMR479a_0197	-2.14811	1.8406e-22
LM6179_0479	veg	conserved hypothetical protein	NO	lmo0189	LMR479a_0198	-1.2179	1.37157e-09
LM6179_0480	ispE	4-(cytidine 5'-diphospho)-2-C-methyl-D-erythritol kinase	NO	lmo0190	LMR479a_0199	-1.47841	4.84672e-09
LM6179_0481		conserved protein of unknown function	NO	lmo0191	LMR479a_0200	-0.993004	1.00787e-06
LM6179_0482	purR	transcriptional regulator of the purine biosynthesis operon	NO	lmo0192	LMR479a_0201	0.859841	0.000521666
LM6179_0483		conserved exported protein of unknown function	NO	lmo0193	LMR479a_0202	-3.57101	2.86612e-48
LM6179_0484	yvrO	putative ABC transporter (ATP-binding protein)	NO	lmo0194	LMR479a_0203	-3.12494	9.3892e-36
LM6179_0485		ABC transporter	NO	lmo0195	LMR479a_0204	-2.77615	8.25001e-42
LM6179_0486	spoVG	regulator required for spore cortex synthesis (stage V sporulation)	NO	lmo0196	LMR479a_0205	-0.0118742	0.976682
LM6179_0487	spoVG	regulator required for spore cortex synthesis (stage V sporulation)	NO	lmo0197	LMR479a_0206	0.138608	0.743787
LM6179_0488	gcaD	bifunctional glucosamine-1-phosphate N-acetyltransferase/UDP-N-acetylglucosamine pyrophosphorylase	NO	lmo0198	LMR479a_0207	-0.82015	1.00195e-07
LM6179_0489	prs	phosphoribosylpyrophosphate synthetase	NO	lmo0199	LMR479a_0208	-0.871849	0.000569357
LM6179_0490	prfA	Listeriolysin regulatory protein	YES	lmo0200	LMR479a_0209	3.69695	2.32576e-46
LM6179_0491	plcA	1-phosphatidylinositol phosphodiesterase	NO	lmo0201	LMR479a_0210	-0.775088	0.0853017
LM6179_0492	hly	Listeriolysin O	NO	lmo0202	LMR479a_0211	1.91745	5.22928e-06
LM6179_0493	mpl	Zinc metalloproteinase	NO	lmo0203	LMR479a_0212	-0.936674	0.0855483
LM6179_0494	actA	Actin assembly-inducing protein	NO	lmo0204	LMR479a_0213	-0.19743	0.640415
LM6179_0495	plcB	Phospholipase C	NO	lmo0205	LMR479a_0214	0.138912	0.804899
LM6179_0496		conserved protein of unknown function	NO	lmo0206	LMR479a_0215	-2.70595	0.0516708
LM6179_0497		conserved exported protein of unknown function	NO	lmo0207	LMR479a_0216	-2.41951	9.22405e-10
LM6179_0498	ybjQ	conserved hypothetical protein	NO	lmo0208	LMR479a_0217	2.85563	2.87796e-41
LM6179_0499		conserved protein of unknown function	NO	lmo0209	LMR479a_0218	2.23557	7.76899e-33
LM6179_0500	ldh	L-lactate dehydrogenase	YES	lmo0210	LMR479a_0219	2.36938	1.57786e-14
LM6179_0501	ctc	ribosomal protein Ctc, binding 5S RNA	YES	lmo0211	LMR479a_0220	2.72463	1.64281e-10
LM6179_0502		Acetyltransferase	NO	lmo0212	LMR479a_0221	0.423497	0.0460256
LM6179_0503	pth	peptidyl-tRNA hydrolase	NO	lmo0213	LMR479a_0222	0.135064	0.545784
LM6179_0504	mfd	transcription-repair coupling factor	NO	lmo0214	LMR479a_0223	-2.68495	2.16199e-26
LM6179_0505		Polysaccharide biosynthesis family protein	NO	lmo0215	LMR479a_0224	-1.96139	1.17035e-19
LM6179_0506	hslR	ribosomal RNA binding protein involved in 50S recycling; heat shock protein	NO	lmo0216	LMR479a_0225	-0.798101	0.000478324
LM6179_0507		conserved exported protein of unknown function	NO	lmo0217	LMR479a_0226	0.0444456	0.901886
LM6179_0508	yabR	putative RNA degradation protein; polyribonucleotide nucleotidyltransferase or phosphorylase	NO	lmo0218	LMR479a_0227	-0.0550133	0.873688
LM6179_0509	tilS/hprT	Bifunctional protein tilS/hprT [Includes: tRNA(Ile)-lysidine synthase ; Hypoxanthine-guanine phosphoribosyltransferase]	NO	lmo0219	LMR479a_0228	-1.68267	3.97536e-20
LM6179_0510	ftsH	cell-division protein and general stress protein (class III heat-shock)	YES	lmo0220	LMR479a_0229	-1.17864	9.25665e-06
LM6179_0511	coaX	pantothenate kinase	YES	lmo0221	LMR479a_0230	-0.968978	8.76819e-06
LM6179_0512	hslO	disulfide bond chaperone (heat shock protein HSP33)	YES	lmo0222	LMR479a_0231	-1.31043	5.13324e-11
LM6179_0513		conserved protein of unknown function	NO	#N/A	#N/A	-0.872854	0.608199
LM6179_0514	cysK	cysteine synthase	NO	lmo0223	LMR479a_0232	1.4136	2.31193e-06
LM6179_0515		conserved protein of unknown function	NO	LISIN_0227	#N/A	-1.29223	0.626542
LM6179_0516	folP	dihydropteroate synthase	NO	lmo0224	LMR479a_0234	-0.994398	0.000128218
LM6179_0517	folB	dihydroneopterin aldolase	NO	lmo0225	LMR479a_0235	-0.601705	0.0154388
LM6179_0518	folK	7,8-dihydro-6-hydroxymethylpterin pyrophosphokinase	NO	lmo0226	LMR479a_0236	-1.13991	5.45727e-06
LM6179_0519	dusB	tRNA-dihydrouridine synthase B	NO	lmo0227	LMR479a_0237	-3.46506	3.34859e-106
LM6179_0520	lysS	lysyl-tRNA synthetase	YES	lmo0228	LMR479a_0238	-3.92978	6.1729e-107
LM6179_0526	ctsR	transcriptional regulator	NO	lmo0229	LMR479a_0242	2.03714	1.86539e-06
LM6179_0527		conserved protein of unknown function	YES	lmo0230	LMR479a_0243	2.42322	4.56777e-08
LM6179_0528	mcsB	protein tyrosine kinase	YES	lmo0231	LMR479a_0244	4.04045	8.42042e-30
LM6179_0529	clpC	class III stress response-related ATPase, AAA+ superfamily	YES	lmo0232	LMR479a_0245	4.06863	9.45251e-40
LM6179_0530	radA	DNA repair protein; 6-O-methylguanine-DNA methyltransferase	NO	lmo0233	LMR479a_0246	0.129424	0.667104
LM6179_0531	yacL	putative membrane protein	NO	lmo0234	LMR479a_0247	0.197398	0.562065
LM6179_0532	ispD	2-C-methyl-D-erythritol 4-phosphate cytidylyltransferase, nonmevalonate isoprenoid pathway	NO	lmo0235	LMR479a_0248	-0.361573	0.30848
LM6179_0533	ispF	2-C-methyl-D-erythritol-2,4-cyclodiphosphate synthase	NO	lmo0236	LMR479a_0249	-0.550314	0.0435451
LM6179_0534	gltX	glutamyl-tRNA synthetase	NO	lmo0237	LMR479a_0250	-1.12606	2.34576e-09
LM6179_0535	cysE	serine acetyltransferase	NO	lmo0238	LMR479a_0251	-1.5695	0.00894024
LM6179_0536	cysS	cysteinyl-tRNA synthetase	NO	lmo0239	LMR479a_0252	-2.62017	2.85625e-11
LM6179_0537	mrnC	ribonuclease for 23S RNA maturation	NO	lmo0240	LMR479a_0253	-2.17745	3.4661e-09
LM6179_0538	rlmB	23S rRNA methyltransferase	NO	lmo0241	LMR479a_0254	-2.03239	9.19427e-10
LM6179_0539	yacP	putative ribonuclease with PIN and NYN domains	NO	lmo0242	LMR479a_0255	-2.95324	8.14914e-19
LM6179_0540	sigH	RNA polymerase sigma-30 factor (sigma(H))	NO	lmo0243	LMR479a_0256	-2.21461	1.32835e-20
LM6179_0541	secE	preprotein translocase subunit	NO	lmo0245	LMR479a_0257	-2.19548	1.20951e-12
LM6179_0542	nusG	transcription antitermination factor	NO	lmo0246	LMR479a_0258	-3.20047	6.11406e-34
LM6179_0543		conserved protein of unknown function	NO	lmo0247	LMR479a_0259	-3.84495	4.15649e-22
LM6179_0544	rplK	ribosomal protein L11 (BL11)	NO	lmo0248	LMR479a_0260	-5.55952	5.20828e-109
LM6179_0545	rplA	ribosomal protein L1 (BL1)	NO	lmo0249	LMR479a_0261	-5.17957	1.04807e-52
LM6179_0546		protein of unknown function	NO	#N/A	#N/A	-6.37603	3.40097e-116
LM6179_0547	rplJ	ribosomal protein L10 (BL5)	NO	lmo0250	LMR479a_0262	-7.2752	1.7556e-178
LM6179_0548	rplL	ribosomal protein L12 (BL9)	NO	lmo0251	LMR479a_0263	-6.88936	1.85314e-123
LM6179_0549		putative Transcriptional repressor CopY	NO	lmo0252	#N/A	-2.25883	2.53802e-11
LM6179_0550		conserved membrane protein of unknown function	NO	lmo0253	#N/A	-1.55044	2.53515e-07
LM6179_0551		conserved protein of unknown function	NO	lmo0254	#N/A	-2.45429	1.66836e-29
LM6179_0552		putative Lipoprotein	NO	lmo0255	LMR479a_0264	-2.55218	3.55107e-25
LM6179_0553	ybxB	ribosomal RNA methyltransferase	NO	lmo0256	LMR479a_0265	0.397078	0.12678
LM6179_0554		protein of unknown function	NO	#N/A	LMR479a_0266	-0.318996	0.301393
LM6179_0555		conserved protein of unknown function	NO	lmo0257	LMR479a_0268	-2.29538	4.84033e-18
LM6179_0556		Transcriptional regulator	NO	#N/A	LMR479a_0269	2.80825	5.76741e-15
LM6179_0557		Sugar ABC transporter, sugar-binding protein	NO	#N/A	LMR479a_0270	0.912517	0.167467
LM6179_0558		Sugar ABC transporter	NO	#N/A	LMR479a_0271	-0.103756	0.899229
LM6179_0559		Sugar ABC transporter	NO	#N/A	LMR479a_0272	-1.29445	0.165109
LM6179_0560	malL	Oligo-1,6-glucosidase	NO	#N/A	LMR479a_0273	-1.52417	0.000793248
LM6179_0561	gtfA	Sucrose phosphorylase	NO	#N/A	LMR479a_0274	-1.13242	0.00319451
LM6179_0562		conserved protein of unknown function	NO	#N/A	LMR479a_0275	-2.83505	7.54698e-13
LM6179_0563	rpoB	RNA polymerase (beta subunit)	YES	lmo0258	LMR479a_0276	-2.96515	4.6366e-25
LM6179_0564	rpoC	RNA polymerase (beta' subunit)	NO	lmo0259	LMR479a_0277	-3.91869	5.71233e-31
LM6179_0565		conserved protein of unknown function	NO	lmo0260	LMR479a_0278	2.55362	5.32746e-18
LM6179_0566	bglH	aryl-phospho-beta-d-glucosidase	NO	lmo0261	LMR479a_0279	2.45309	6.27365e-17
LM6179_0567		Internalin C2	YES	lmo0263	LMR479a_0281	8.15822	1.10753e-164
LM6179_0568		Internalin E	NO	lmo0264	LMR479a_0283	3.41127	2.58558e-13
LM6179_0569	dapE	putative succinyl-diaminopimelate desuccinylase	YES	lmo0265	LMR479a_0284	9.64619	1.55874e-211
LM6179_0570		Uncharacterized HTH-type transcriptional regulator BC_1936	NO	lmo0266	LMR479a_0285	3.51447	1.40471e-15
LM6179_0571	mhqA	putative ring-cleaving dioxygenase mhqA	NO	lmo0267	LMR479a_0286	3.2419	6.33289e-19
LM6179_0572		conserved protein of unknown function	NO	lmo0268	LMR479a_0287	0.183787	0.519909
LM6179_0573		Oligopeptide transport system permease oppC	NO	lmo0269	LMR479a_0288	-1.20897	0.000144243
LM6179_0574		Leucine rich repeat domain protein	NO	#N/A	#N/A	1.80138	6.00268e-06
LM6179_0575		conserved protein of unknown function	NO	#N/A	LMR479a_0289	0.863285	0.000521666
LM6179_0576	bglC	aryl-phospho-beta-d-glucosidase	NO	lmo0271	LMR479a_0290	0.550471	0.0491996
LM6179_0577	yxeH	putative hydrolase	NO	lmo0272	LMR479a_0291	-3.1125	6.65511e-35
LM6179_0578		conserved protein of unknown function	NO	lmo0273	LMR479a_0292	1.46149	5.88477e-14
LM6179_0579		conserved protein of unknown function	YES	lmo0274	LMR479a_0293	4.42971	6.13976e-44
LM6179_0580		conserved exported protein of unknown function	NO	lmo0275	LMR479a_0294	-0.430798	0.118558
LM6179_0581		conserved protein of unknown function	NO	lmo0276	LMR479a_0295	0.109712	0.70901
LM6179_0582		Oxidoreductase	NO	lmo0277	LMR479a_0296	-3.46134	2.26002e-47
LM6179_0583	msmX	multiple sugar-binding transporter ATP-binding protein	NO	lmo0278	LMR479a_0297	5.8532	4.619e-125
LM6179_0584	nrdD	anaerobic ribonucleoside-triphosphate reductase	NO	lmo0279	LMR479a_0298	-1.15103	0.00155076
LM6179_0585	nrdG	anaerobic ribonucleotide reductase activating protein	NO	lmo0280	LMR479a_0299	0.398133	0.223867
LM6179_0586		cAMP-binding domain regulatory protein	NO	lmo0281	LMR479a_0300	0.88662	0.00166401
LM6179_0587	mtnU	ketoglutaramate omega-amidase	NO	lmo0282	LMR479a_0301	-1.1462	4.07833e-06
LM6179_0588	metP	methionine ABC transporter, permease component	NO	lmo0283	LMR479a_0302	-3.37379	6.59319e-28
LM6179_0589	metN	methionine ABC transporter (ATP-binding protein)	NO	lmo0284	LMR479a_0303	-3.39024	2.9347e-46
LM6179_0590	metQ	DL-methionine transporter subunit ; periplasmic-binding component of ABC superfamily	NO	lmo0285	LMR479a_0304	-3.27104	9.86202e-30
LM6179_0591	mtnE	methionine-glutamine aminotransferase	NO	lmo0286	LMR479a_0305	-2.61541	4.88925e-09
LM6179_0592	walR	two-component response regulator [YycF]	NO	lmo0287	LMR479a_0306	0.0699409	0.749496
LM6179_0593	walK	two-component sensor histidine kinase [YycG]	YES	lmo0288	LMR479a_0307	-0.0891637	0.614004
LM6179_0594		conserved protein of unknown function	NO	lmo0289	LMR479a_0308	-0.778465	0.000144176
LM6179_0595		conserved protein of unknown function	NO	lmo0290	LMR479a_0309	-0.689691	0.000831785
LM6179_0596	walJ	putative hydrolase	NO	lmo0291	LMR479a_0310	3.37603	9.09833e-35
LM6179_0597		Serine protease	YES	lmo0292	LMR479a_0311	3.07283	1.67511e-19
LM6179_0599	yydA	conserved hypothetical protein	NO	lmo0293	LMR479a_0314	0.547175	0.439771
LM6179_0600		Transcriptional regulator, LysR family	NO	lmo0294	LMR479a_0315	-2.49938	5.87925e-16
LM6179_0601		conserved protein of unknown function	NO	lmo0295	LMR479a_0316	1.50293	0.00132645
LM6179_0602		putative Membrane protein	NO	lmo0296	LMR479a_0317	2.18254	0.000515778
LM6179_0603		PRD/PTS system IIA 2 domain-containing protein	NO	lmo0297	LMR479a_0318	0.862831	0.00650504
LM6179_0604		PTS system, IIC component	NO	lmo0298	LMR479a_0319	0.333891	0.367838
LM6179_0605	celA	Cellobiose-specific phosphotransferase enzyme IIB component	NO	lmo0299	LMR479a_0320	-0.96722	0.0387379
LM6179_0606	lacG	6-phospho-beta-galactosidase	NO	lmo0300	LMR479a_0321	-0.442611	0.224166
LM6179_0607		conserved protein of unknown function	NO	lmo0301	LMR479a_0322	-0.57785	0.117861
LM6179_0609	bbvIM	restriction modification system LmoJ2M	NO	#N/A	#N/A	-2.64638	3.19369e-29
LM6179_0610		restriction modification system LmoJ2R	NO	#N/A	#N/A	0.372401	0.112122
LM6179_0611		Threonine aldolase	YES	lmo0305	LMR479a_0326	-0.0114918	0.971643
LM6179_0612		conserved protein of unknown function	NO	#N/A	#N/A	-0.139651	0.854387
LM6179_0613		conserved protein of unknown function	NO	lmo0314	LMR479a_0327	-1.20155	5.11776e-06
LM6179_0614		TENA/THI-4 family protein	YES	lmo0315	LMR479a_0328	0.357937	0.748381
LM6179_0615	thiM	hydroxyethylthiazole kinase	NO	lmo0316	LMR479a_0329	-1.54741	0.114469
LM6179_0616	thiD	phosphomethylpyrimidine kinase, 4-amino-5-hydroxymethyl-2-methylpyrimidine and 4-amino-5-hydroxymethyl-2-methylpyrimidine pyrophosphate kinase	NO	lmo0317	LMR479a_0330	-1.61523	0.000383918
LM6179_0617	thiE	thiamine-phosphate pyrophosphorylase	NO	lmo0318	LMR479a_0331	-1.2303	0.0167638
LM6179_0618	bglH	aryl-phospho-beta-d-glucosidase	NO	lmo0319	LMR479a_0332	-3.25029	8.749e-27
LM6179_0619		Cell wall surface anchor family protein	NO	lmo0320	#N/A	-2.46485	0.0162463
LM6179_0620		conserved membrane protein of unknown function	YES	lmo0321	LMR479a_0333	6.2906	4.1912e-71
LM6179_0621		conserved protein of unknown function	NO	lmo0322	LMR479a_0334	-1.42358	0.196155
LM6179_0622		conserved protein of unknown function	NO	lmo0323	LMR479a_0335	4.79875	2.0514e-88
LM6179_0623		conserved exported protein of unknown function	NO	lmo0324	LMR479a_0336	4.45563	2.0831e-17
LM6179_0624		Predicted protein	NO	#N/A	#N/A	-0.0417677	0.981952
LM6179_0625		conserved protein of unknown function	YES	lmo0325	LMR479a_0337	2.27879	1.48619e-21
LM6179_0626		putative Transcriptional activator	NO	lmo0326	LMR479a_0338	3.17147	0.000351512
LM6179_0627		conserved protein of unknown function	NO	#N/A	#N/A	2.57813	2.95272e-12
LM6179_0628		conserved protein of unknown function	NO	lmo0328	LMR479a_0340	1.15055	0.11292
LM6179_0629		conserved exported protein of unknown function	NO	lmo0331	LMR479a_0342	-2.57525	4.44919e-22
LM6179_0630		conserved exported protein of unknown function	NO	#N/A	#N/A	4.50612	3.60114e-34
LM6179_0631		Internalin like protein	NO	#N/A	#N/A	0.144234	0.731593
LM6179_0632		conserved protein of unknown function	NO	lmo0332	LMR479a_0343	2.56152	0.0211066
LM6179_0633	inlI	Internalin-I	NO	lmo0333	LMR479a_0344	-0.562141	0.0369144
LM6179_0634		conserved protein of unknown function	YES	lmo0334	LMR479a_0345	1.28263	0.00583739
LM6179_0635		conserved protein of unknown function	NO	lmo0335	#N/A	3.09983	1.68209e-11
LM6179_0636		conserved protein of unknown function	NO	#N/A	#N/A	3.07341	1.43467e-12
LM6179_0637		conserved protein of unknown function	YES	lmo0337	#N/A	2.46524	1.43856e-16
LM6179_0638		conserved protein of unknown function	YES	lmo0338	#N/A	1.03414	0.198476
LM6179_0639		Inorganic pyrophosphatase	NO	lmo0339	#N/A	2.63799	9.70881e-18
LM6179_0640		conserved protein of unknown function	NO	lmo0340	LMR479a_0351	2.66245	2.53228e-17
LM6179_0641		Pediocin immunity protein	NO	lmo0341	LMR479a_0352	3.7659	2.84358e-14
LM6179_0642	tkt	transketolase	NO	lmo0342	LMR479a_0353	5.58288	2.07546e-08
LM6179_0643	ywjH	putative transaldolase	NO	lmo0343	LMR479a_0354	6.0894	1.45288e-09
LM6179_0644		Short-chain dehydrogenase/reductase family oxidoreductase	NO	lmo0344	LMR479a_0355	5.99792	3.15206e-19
LM6179_0645	rpiB	Ribose-5-phosphate isomerase B	NO	lmo0345	LMR479a_0356	5.6917	2.07194e-15
LM6179_0646	tpiA	Triosephosphate isomerase 2	NO	lmo0346	LMR479a_0357	5.04554	7.15385e-24
LM6179_0647	dhaL	dihydroxyacetone kinase, C-terminal domain	NO	lmo0347	LMR479a_0358	5.98839	6.53348e-19
LM6179_0648		Dihydroxyacetone kinase	NO	lmo0348	LMR479a_0359	6.37682	1.53795e-07
LM6179_0649		conserved membrane protein of unknown function	NO	lmo0349	LMR479a_0360	5.40627	1.64971e-07
LM6179_0650		conserved membrane protein of unknown function	NO	lmo0350	LMR479a_0361	4.36084	3.33731e-08
LM6179_0651		conserved protein of unknown function	NO	lmo0351	LMR479a_0362	2.69975	0.000358264
LM6179_0652		Transcriptional regulator	YES	lmo0352	LMR479a_0363	2.66595	8.22814e-49
LM6179_0653		Acetyltransferase	NO	lmo0353	LMR479a_0364	2.35784	2.40837e-16
LM6179_0654		Long-chain acyl-CoA synthetase	NO	lmo0354	LMR479a_0365	-1.82001	2.36578e-16
LM6179_0655		Fumarate reductase	NO	lmo0355	LMR479a_0366	-5.4359	3.24497e-60
LM6179_0656	yhhX	Uncharacterized oxidoreductase yhhX	NO	lmo0356	LMR479a_0367	1.42254	1.34174e-14
LM6179_0657		conserved protein of unknown function	NO	lmo0357	LMR479a_0368	4.6445	8.66636e-08
LM6179_0658		Pts system fructose-specific eiibbc component (Eiibbc-fru)	YES	lmo0358	LMR479a_0369	2.11869	1.54879e-05
LM6179_0659		Fructose-bisphosphate aldolase	YES	lmo0359	LMR479a_0370	2.86307	1.06515e-39
LM6179_0660		Transcriptional regulator	YES	lmo0360	LMR479a_0371	2.76679	2.81103e-49
LM6179_0661		conserved protein of unknown function	NO	LISIN_0371	LMR479a_0372	0.725246	0.510398
LM6179_0662	tatCY	component of the twin-arginine pre-protein translocation pathway	NO	lmo0361	LMR479a_0373	0.218291	0.593867
LM6179_0663	tatAY	component of the twin-arginine pre-protein translocation pathway	NO	lmo0362	LMR479a_0374	0.3167	0.394395
LM6179_0664		putative enzyme	NO	lmo0363	#N/A	-0.24192	0.543649
LM6179_0665		Transcriptional regulator	NO	lmo0364	#N/A	-1.62759	1.94528e-07
LM6179_0666		protein of unknown function	NO	LISIN_0376	#N/A	-2.4068	0.190958
LM6179_0667	efeU	ferrous ion permease	NO	lmo0365	LMR479a_0375	-0.958424	0.329075
LM6179_0668	efeM	lipoprotein binding ferrous or ferric iron for transport	NO	lmo0366	LMR479a_0376	-1.60017	0.112575
LM6179_0669	efeN	peroxidase converting ferric iron into ferrous iron	NO	lmo0367	LMR479a_0377	-0.331558	0.621214
LM6179_0670		putative enzyme	NO	lmo0368	LMR479a_0378	2.48019	2.02065e-38
LM6179_0671	yeeI	conserved hypothetical protein	NO	lmo0369	LMR479a_0379	-0.105841	0.666861
LM6179_0672	phnA	conserved hypothetical protein	NO	lmo0370	LMR479a_0380	-0.167391	0.498896
LM6179_0673		conserved protein of unknown function	NO	lmo0371	LMR479a_0381	-1.08845	0.000350987
LM6179_0674	gmuD	mannoside-phospho-beta-d-glucosidase	YES	lmo0372	LMR479a_0382	1.03516	0.0463691
LM6179_0675		conserved membrane protein of unknown function	YES	lmo0373	LMR479a_0383	1.00965	0.00622219
LM6179_0676	licB	phosphotransferase system (PTS) lichenan-specific enzyme IIB component	NO	lmo0374	LMR479a_0384	0.771428	0.16228
LM6179_0677		conserved protein of unknown function	NO	lmo0375	LMR479a_0385	1.19343	9.11319e-05
LM6179_0678		conserved protein of unknown function	NO	lmo0376	LMR479a_0386	0.734489	0.00882038
LM6179_0679		conserved protein of unknown function	NO	lmo0377	LMR479a_0387	3.38954	1.08441e-55
LM6179_0680		conserved protein of unknown function	NO	lmo0378	LMR479a_0388	0.696259	0.350277
LM6179_0681		conserved protein of unknown function	NO	lmo0379	LMR479a_0389	-0.331679	0.695415
LM6179_0682		protein of unknown function	NO	#N/A	#N/A	0.514211	0.741496
LM6179_0683		conserved protein of unknown function	YES	lmo0380	LMR479a_0391	0.726542	0.524113
LM6179_0684		conserved protein of unknown function	NO	lmo0381	LMR479a_0392	-0.29732	0.714295
LM6179_0685	iolR	transcriptional regulator (DeoR family)	NO	lmo0382	LMR479a_0393	-0.522914	0.19575
LM6179_0686	mmsA	methylmalonate-semialdehyde dehydrogenase	YES	lmo0383	LMR479a_0394	2.51607	3.41612e-09
LM6179_0687	iolB	5-deoxy-D-glucuronic acid isomerase	NO	lmo0384	LMR479a_0395	4.13687	1.591e-12
LM6179_0688	iolC	2-deoxy-5-keto-D-gluconic acid kinase	NO	lmo0385	LMR479a_0396	3.94738	2.39584e-14
LM6179_0689	iolD	3D-(3,5/4)-trihydroxycyclohexane-1,2-dione hydrolase	NO	lmo0386	LMR479a_0397	3.77507	2.16199e-26
LM6179_0690	fra	frataxin; iron chaperone	NO	lmo0387	LMR479a_0398	1.68995	2.17227e-16
LM6179_0691		conserved membrane protein of unknown function	NO	lmo0388	LMR479a_0399	-0.0522121	0.901253
LM6179_0692		Low temperature requirement protein LtrA	NO	lmo0389	LMR479a_0400	1.16571	0.000138496
LM6179_0693	ung	Uracil-DNA glycosylase 1	NO	lmo0390	LMR479a_0401	0.552653	0.0639628
LM6179_0694		conserved protein of unknown function	NO	lmo0391	LMR479a_0402	1.16955	0.00265394
LM6179_0695	yqfA	conserved hypothetical protein	NO	lmo0392	LMR479a_0403	1.91376	2.87991e-06
LM6179_0696		conserved protein of unknown function	NO	lmo0393	LMR479a_0404	2.25114	4.30236e-16
LM6179_0697		NLP/P60 family protein	NO	lmo0394	LMR479a_0405	-7.71083	4.8292e-146
LM6179_0698		Acetyltransferase	NO	lmo0395	LMR479a_0406	-6.89737	4.83192e-17
LM6179_0699	proC	pyrroline-5-carboxylate reductase, NAD(P)-binding	NO	lmo0396	LMR479a_0407	1.35352	4.63565e-10
LM6179_0700		conserved protein of unknown function	NO	lmo0397	LMR479a_0408	0.0971556	0.704829
LM6179_0701		conserved protein of unknown function	YES	lmo0398	LMR479a_0409	3.92909	1.58442e-21
LM6179_0702	frwB	Fructose-like phosphotransferase enzyme IIB component 2	YES	lmo0399	LMR479a_0410	5.5416	5.47353e-32
LM6179_0703		PTS system protein	YES	lmo0400	LMR479a_0411	6.38944	1.65076e-52
LM6179_0704		Alpha-mannosidase	YES	lmo0401	LMR479a_0412	4.66719	7.79837e-55
LM6179_0705		conserved protein of unknown function	YES	lmo0402	LMR479a_0413	1.74439	1.29788e-10
LM6179_0706		conserved membrane protein of unknown function	NO	lmo0403	LMR479a_0414	0.00805545	0.982914
LM6179_0707		conserved membrane protein of unknown function	NO	lmo0404	LMR479a_0415	-0.0937721	0.829634
LM6179_0708	pit	low-affinity inorganic phosphate transporter	YES	lmo0405	LMR479a_0416	3.99047	4.19565e-30
LM6179_0709	yyaH	putative lyase	YES	lmo0406	LMR479a_0417	1.65698	1.02083e-07
LM6179_0710		conserved protein of unknown function	YES	lmo0407	LMR479a_0418	1.62015	5.13193e-11
LM6179_0711		conserved exported protein of unknown function	YES	lmo0408	LMR479a_0419	1.67839	6.5216e-16
LM6179_0712	pps	putative PEP-dependent enzyme	NO	lmo0411	LMR479a_0421	1.49229	3.24389e-06
LM6179_0713		conserved protein of unknown function	NO	lmo0412	LMR479a_0422	-4.05776	5.52526e-21
LM6179_0714		conserved protein of unknown function	NO	lmo0413	LMR479a_0423	1.50026	2.42885e-14
LM6179_0715	Slc39a	Zinc transporter ZIP11	NO	lmo0414	LMR479a_0424	0.971734	0.000981475
LM6179_0716		Peptidoglycan N-acetylglucosamine deacetylase	YES	lmo0415	LMR479a_0425	-0.650067	0.00661973
LM6179_0717		conserved protein of unknown function	NO	lmo0416	LMR479a_0426	0.25309	0.491972
LM6179_0718		conserved membrane protein of unknown function	NO	lmo0417	LMR479a_0427	0.142703	0.750441
LM6179_0719		conserved protein of unknown function	NO	lmo0418	LMR479a_0428	-2.59504	3.98624e-23
LM6179_0720		conserved membrane protein of unknown function	NO	lmo0419	LMR479a_0429	-1.75906	3.04816e-08
LM6179_0721	ybjI	Phosphatase YbjI	NO	lmo0420	LMR479a_0430	0.223581	0.52184
LM6179_0722		putative Membrane protein	NO	lmo0421	LMR479a_0431	-3.01134	2.1216e-21
LM6179_0723		conserved protein of unknown function	NO	lmo0422	LMR479a_0432	-2.60524	9.92899e-09
LM6179_0724		RNA polymerase factor sigma C	NO	lmo0423	LMR479a_0433	-2.27182	2.75508e-06
LM6179_0725		conserved membrane protein of unknown function	NO	lmo0424	LMR479a_0434	-0.900824	0.157572
LM6179_0726		conserved protein of unknown function	NO	lmo0425	LMR479a_0435	0.97706	0.000879732
LM6179_0727		conserved protein of unknown function	NO	lmo0426	LMR479a_0436	0.849956	0.0494824
LM6179_0728	fruA	fragment of phosphotransferase system, fructose-specific IIBC component (part 1)	NO	lmo0427	LMR479a_0437	0.963617	0.0709798
LM6179_0729	fruA	fragment of phosphotransferase system, fructose-specific IIBC component (part 2)	NO	lmo0428	LMR479a_0438	0.721152	0.175296
LM6179_0730		conserved protein of unknown function	NO	lmo0429	LMR479a_0439	0.457565	0.118802
LM6179_0731		Transcriptional regulator	NO	lmo0430	LMR479a_0440	0.539008	0.0287354
LM6179_0732		Acetyltransferase	NO	lmo0431	LMR479a_0441	-0.171396	0.731593
LM6179_0733		putative enzyme	NO	lmo0432	LMR479a_0442	-0.00387035	0.992952
LM6179_0734		Internalin-A (fragment)	YES	lmo0433	LMR479a_0443	7.07188	1.3138e-92
LM6179_0735		Internalin-A (fragment)	YES	lmo0433	LMR479a_0443	6.94505	9.41588e-76
LM6179_0736	inlB	Internalin B	YES	lmo0434	LMR479a_0444	4.16479	7.63963e-29
LM6179_0737		conserved protein of unknown function	NO	LISIN_0448	#N/A	-1.2712	0.503184
LM6179_0739		Peptidoglycan binding protein	NO	lmo0435	#N/A	2.00084	1.55331e-13
LM6179_0740		Transcription regulator	NO	lmo0436	LMR479a_0445	1.05357	3.292e-05
LM6179_0741		Isoflavone reductase	NO	lmo0437	LMR479a_0446	1.40225	2.10982e-07
LM6179_0742	lntA	Listeria nuclear targeted protein A	YES	lmo0438	LMR479a_0447	0.256138	0.74046
LM6179_0743		conserved protein of unknown function	YES	lmo0439	LMR479a_0448	9.00169	3.87417e-141
LM6179_0744		conserved protein of unknown function	NO	lmo0440	LMR479a_0449	0.790972	0.00771412
LM6179_0745		Penicillin-binding protein	NO	lmo0441	LMR479a_0450	-1.3816	3.78283e-08
LM6179_0746		conserved protein of unknown function	NO	lmo0442	LMR479a_0451	-1.15408	0.346347
LM6179_0747	msrR	Regulatory protein msrR	NO	lmo0443	LMR479a_0452	0.259888	0.177376
LM6179_0748		putative transcription regulator	NO	#N/A	#N/A	-1.65982	2.70123e-05
LM6179_0749	yoaZ	Uncharacterized protease yoaZ	NO	#N/A	#N/A	-0.417109	0.28096
LM6179_0750		conserved membrane protein of unknown function	NO	lmo0449	LMR479a_0459	0.245682	0.424292
LM6179_0751		conserved membrane protein of unknown function	YES	lmo0450	LMR479a_0460	0.271686	0.304426
LM6179_0752		conserved protein of unknown function	NO	lmo0451	LMR479a_0461	0.18808	0.452898
LM6179_0753		conserved membrane protein of unknown function	NO	lmo0452	LMR479a_0462	-0.707544	0.00171321
LM6179_0754		conserved protein of unknown function	NO	lmo0453	LMR479a_0463	0.133353	0.667775
LM6179_0755	yeaC	conserved hypothetical protein	NO	lmo0454	LMR479a_0464	0.834631	0.00391713
LM6179_0756		conserved protein of unknown function	NO	lmo0455	LMR479a_0465	-0.831365	0.000423099
LM6179_0757		conserved membrane protein of unknown function	NO	lmo0456	LMR479a_0466	-2.50011	0.00103835
LM6179_0758		conserved protein of unknown function	NO	lmo0457	LMR479a_0467	-1.4833	0.00760334
LM6179_0759		conserved protein of unknown function	NO	lmo0458	LMR479a_0468	-1.87217	0.00120193
LM6179_0760		conserved protein of unknown function	NO	#N/A	#N/A	1.83022	4.71216e-09
LM6179_0761		M protein trans-acting positive regulator (MGA)	NO	lmo0459	#N/A	2.92565	3.9174e-15
LM6179_0762		putative membrane associated lipoprotein	NO	#N/A	#N/A	-3.47749	1.84529e-41
LM6179_0763		conserved exported protein of unknown function	YES	lmo0460	#N/A	-2.927	3.43213e-44
LM6179_0764		conserved exported protein of unknown function	YES	lmo0461	#N/A	-3.21783	4.25176e-15
LM6179_0765		conserved exported protein of unknown function	YES	lmo0462	#N/A	-3.53191	3.18834e-26
LM6179_0766		Cell wall surface anchor family protein	YES	lmo0463	#N/A	-3.61719	4.06394e-24
LM6179_0767		conserved protein of unknown function	YES	lmo0464	#N/A	-3.84179	1.63523e-23
LM6179_0768		conserved protein of unknown function	NO	#N/A	#N/A	3.23546	2.73119e-13
LM6179_0769		conserved protein of unknown function	YES	lmo0336	#N/A	4.02409	5.51805e-25
LM6179_0770		conserved protein of unknown function	NO	#N/A	#N/A	2.36023	3.68605e-20
LM6179_0771		putative Magnesium and cobalt transport protein CorA	NO	#N/A	LMR479a_0476	0.702878	0.263265
LM6179_0772		conserved protein of unknown function	NO	lmo0474	LMR479a_0477	1.29201	0.0300201
LM6179_0773		conserved membrane protein of unknown function	NO	lmo0475	LMR479a_0478	0.474291	0.646609
LM6179_0774	ydhJ	putative metal-dependent phosphohydrolase	NO	lmo0476	LMR479a_0479	0.333985	0.438085
LM6179_0776		Secreted protein	NO	lmo0477	LMR479a_0482	-0.0889725	0.886188
LM6179_0777		conserved protein of unknown function	NO	lmo0478	LMR479a_0484	-0.222755	0.723669
LM6179_0778		Predicted protein	NO	#N/A	LMR479a_0486	2.75332	0.000267377
LM6179_0779		conserved protein of unknown function	NO	lmo0480	LMR479a_0487	2.56928	4.72987e-10
LM6179_0780		conserved exported protein of unknown function	NO	lmo0481	LMR479a_0488	2.97493	1.70511e-35
LM6179_0781	rlmN	23S rRNA m2A2503 methyltransferase	NO	lmo0482	LMR479a_0489	-2.37192	5.53377e-31
LM6179_0782		conserved protein of unknown function	NO	lmo0483	LMR479a_0490	2.21323	1.42665e-24
LM6179_0783	isdG	Heme-degrading monooxygenase isdG	NO	lmo0484	LMR479a_0491	0.191268	0.557184
LM6179_0784		conserved protein of unknown function	YES	lmo0485	LMR479a_0492	2.20082	1.77089e-18
LM6179_0785	rpmF	50S ribosomal protein L32 1	NO	lmo0486	LMR479a_0493	-1.81059	1.52967e-12
LM6179_0786		MutT/nudix family protein	NO	lmo0487	LMR479a_0494	-0.242549	0.286584
LM6179_0787		Transcriptional regulator	NO	lmo0488	LMR479a_0495	2.93199	6.03665e-18
LM6179_0788		NADH:flavin oxidoreductase	YES	lmo0489	LMR479a_0496	-0.16952	0.646609
LM6179_0789	ydiB	quinate/shikimate 5-dehydrogenase, NAD(P)-binding	NO	lmo0490	LMR479a_0497	-4.05215	5.07117e-23
LM6179_0790	aroC	3-dehydroquinate dehydratase	NO	lmo0491	LMR479a_0498	0.256079	0.371681
LM6179_0791		conserved protein of unknown function	NO	lmo0494	LMR479a_0501	-0.0315427	0.925659
LM6179_0792		putative Membrane protein	NO	lmo0495	LMR479a_0502	-3.78732	1.92321e-19
LM6179_0793	ynzC	conserved hypothetical protein	YES	lmo0496	LMR479a_0503	0.182413	0.734836
LM6179_0794		conserved protein of unknown function	NO	lmo0497	LMR479a_0504	-1.2778	3.09395e-05
LM6179_0795	rpiB	Ribose-5-phosphate isomerase B	NO	lmo0498	LMR479a_0505	1.87718	0.00874499
LM6179_0796		Ribulose-phosphate 3-epimerase	NO	lmo0499	LMR479a_0506	1.93445	0.00262241
LM6179_0797		conserved protein of unknown function	NO	lmo0500	LMR479a_0507	2.49008	0.00236019
LM6179_0798		PTS system IIA component domain-containing protein	NO	lmo0501	LMR479a_0508	3.88307	7.50314e-38
LM6179_0799		SIS domain protein	NO	lmo0502	LMR479a_0509	3.46862	1.83476e-10
LM6179_0800		PTS system protein	NO	lmo0503	LMR479a_0510	3.41632	3.9809e-10
LM6179_0801		conserved protein of unknown function	NO	lmo0504	LMR479a_0511	3.43504	2.09031e-08
LM6179_0802	rpe	ribulose-5-phosphate 3-epimerase	NO	lmo0505	LMR479a_0512	2.85886	1.17456e-06
LM6179_0803		Alcohol dehydrogenase	NO	lmo0506	LMR479a_0513	3.16362	1.13835e-15
LM6179_0804		conserved exported protein of unknown function	NO	lmo0507	LMR479a_0514	3.68434	9.50447e-10
LM6179_0805		PTS system, galactitol-specific IIC subunit	NO	lmo0508	LMR479a_0515	3.28253	2.30874e-21
LM6179_0806	prs	phosphoribosylpyrophosphate synthetase	NO	lmo0509	LMR479a_0516	-0.168088	0.46343
LM6179_0807		conserved protein of unknown function	NO	lmo0510	LMR479a_0517	0.937047	0.0144336
LM6179_0808		Glutamine amidotransferase	NO	lmo0511	LMR479a_0518	0.319122	0.233199
LM6179_0809		conserved protein of unknown function	NO	lmo0512	LMR479a_0519	1.40298	3.32983e-11
LM6179_0810		conserved protein of unknown function	NO	lmo0513	LMR479a_0520	1.21097	1.14197e-07
LM6179_0811		Cell wall surface anchor family protein	NO	lmo0514	LMR479a_0521	-6.69103	2.55525e-56
LM6179_0812		protein of unknown function	NO	lmo0514	LMR479a_0521	-5.85189	2.03087e-25
LM6179_0813		conserved protein of unknown function	YES	lmo0515	LMR479a_0522	4.59644	1.6306e-39
LM6179_0814		conserved exported protein of unknown function	NO	lmo0516	LMR479a_0523	-0.373626	0.16545
LM6179_0815		conserved exported protein of unknown function	NO	lmo0517	LMR479a_0524	-0.266853	0.668202
LM6179_0816		CRISPR-associated protein, TM1814 family, Cas6	NO	#N/A	#N/A	3.18337	8.86249e-14
LM6179_0817		FIG00774117: hypothetical protein, Cas8a1	NO	#N/A	#N/A	3.7689	2.55414e-06
LM6179_0818		CRISPR-associated negative autoregulator, Cas7	NO	#N/A	#N/A	1.14296	0.324483
LM6179_0819		CRISPR-associated protein MTH1087, Cas5	NO	#N/A	#N/A	0.0148468	0.98771
LM6179_0820		CRISPR-associated helicase Cas3	NO	#N/A	#N/A	0.0177486	0.984278
LM6179_0821		CRISPR-associated protein Cas1	NO	#N/A	#N/A	0.91703	0.658412
LM6179_0822	cas	CRISPR-associated protein Cas2	NO	#N/A	#N/A	-1.38595	0.386506
LM6179_0823		conserved membrane protein of unknown function	NO	lmo0518	LMR479a_0525	1.10379	0.196155
LM6179_0824	lmrB	efflux transporter; drug-export protein	NO	lmo0519	LMR479a_0526	-4.68382	6.35191e-57
LM6179_0825		conserved protein of unknown function	NO	lmo0520	LMR479a_0527	1.06278	0.0938644
LM6179_0826	licH	6-phospho-beta-glucosidase	NO	lmo0521	LMR479a_0533	3.37742	1.75053e-27
LM6179_0827		RpiR family phosphosugar-binding transcriptional regulator	NO	lmo0522	LMR479a_0534	-0.235392	0.488103
LM6179_0828		conserved membrane protein of unknown function	YES	lmo0523	LMR479a_0535	-6.75291	2.28615e-12
LM6179_0829		conserved membrane protein of unknown function	YES	lmo0524	LMR479a_0536	3.7401	2.03867e-74
LM6179_0830		conserved protein of unknown function	NO	lmo0525	LMR479a_0537	-1.95728	2.5316e-25
LM6179_0831		Transcriptional regulator	NO	lmo0526	LMR479a_0538	0.28733	0.281156
LM6179_0832		Transmembrane protein	YES	lmo0527	LMR479a_0539	-2.2594	2.21018e-14
LM6179_0833		conserved exported protein of unknown function	NO	lmo0528	LMR479a_0540	-1.95395	2.00709e-09
LM6179_0834	ydaM	putative glycosyltransferase associated to biofilm formation	YES	lmo0529	LMR479a_0541	-0.763923	0.0183334
LM6179_0835		conserved exported protein of unknown function	YES	lmo0530	LMR479a_0542	-0.638944	0.0357083
LM6179_0836		conserved membrane protein of unknown function	NO	lmo0531	LMR479a_0543	-0.373704	0.246175
LM6179_0837		conserved protein of unknown function	NO	lmo0532	LMR479a_0544	-1.8883	3.65334e-13
LM6179_0838		conserved protein of unknown function	NO	lmo0533	LMR479a_0545	-3.53968	7.59013e-16
LM6179_0839		conserved protein of unknown function	NO	lmo0534	LMR479a_0546	-1.72594	4.54625e-10
LM6179_0840		conserved protein of unknown function	NO	lmo0535	LMR479a_0547	2.16498	3.4557e-26
LM6179_0841	licH	6-phospho-beta-glucosidase	NO	lmo0536	LMR479a_0548	0.582061	0.0652663
LM6179_0842		N-carbamoyl-L-amino acid hydrolase (L-carbamoylase)	NO	lmo0537	LMR479a_0549	-0.640024	0.0779856
LM6179_0843		conserved protein of unknown function	NO	lmo0538	LMR479a_0550	-1.05526	0.00072329
LM6179_0844	lacD	Tagatose 1,6-diphosphate aldolase	YES	lmo0539	LMR479a_0551	5.75898	2.57474e-156
LM6179_0845	pbpX	putative penicillin-binding protein pbpX	NO	lmo0540	LMR479a_0552	-1.7986	1.54521e-10
LM6179_0846		ABC transporter	NO	lmo0541	LMR479a_0553	0.468298	0.268369
LM6179_0847		Glucitol/sorbitol-specific PTS system IIA component	NO	lmo0542	LMR479a_0554	3.52034	5.63268e-07
LM6179_0848	srlE	glucitol/sorbitol-specific enzyme IIB component of PTS	NO	lmo0543	LMR479a_0555	5.23788	1.02408e-17
LM6179_0849	srlA	glucitol/sorbitol-specific enzyme IIC component of PTS	NO	lmo0544	LMR479a_0556	6.64013	1.89403e-11
LM6179_0850		conserved protein of unknown function	NO	lmo0545	LMR479a_0557	4.42053	1.41456e-11
LM6179_0851		conserved protein of unknown function	NO	lmo0546	LMR479a_0558	4.19931	1.30624e-24
LM6179_0852		conserved protein of unknown function	NO	lmo0547	LMR479a_0559	-0.435166	0.20397
LM6179_0853		conserved protein of unknown function	NO	lmo0548	LMR479a_0560	-0.443926	0.868464
LM6179_0854		conserved exported protein of unknown function	NO	lmo0549	LMR479a_0561	0.585351	0.690691
LM6179_0855		conserved exported protein of unknown function	NO	lmo0550	LMR479a_0562	1.1267	0.405603
LM6179_0856		conserved exported protein of unknown function	YES	lmo0551	LMR479a_0563	-0.586899	0.229215
LM6179_0857		conserved exported protein of unknown function	NO	lmo0552	LMR479a_0564	0.1264	0.848011
LM6179_0858		CBS domain protein	NO	lmo0553	LMR479a_0565	2.92745	6.43793e-25
LM6179_0859	yugJ	putative NADH-dependent butanol dehydrogenase	YES	lmo0554	LMR479a_0566	3.95245	1.18138e-98
LM6179_0860	dtpT	di-tripeptide-proton ABC symporter	YES	lmo0555	LMR479a_0567	2.82673	6.17612e-29
LM6179_0861		Phosphoglycerate mutase family protein	NO	lmo0556	LMR479a_0568	0.453423	0.0509674
LM6179_0862		Phosphoglycerate mutase	NO	lmo0557	LMR479a_0569	0.385523	0.121645
LM6179_0863		conserved protein of unknown function	NO	lmo0558	LMR479a_0570	-0.167058	0.604552
LM6179_0864		Magnesium transporter	NO	lmo0559	LMR479a_0571	-1.44364	6.87793e-05
LM6179_0865	gdhA	glutamate dehydrogenase, NADP-specific	NO	lmo0560	LMR479a_0572	-1.10456	0.00126213
LM6179_0866	hisI	fragment of phosphoribosyl-AMP cyclohydrolase; phosphoribosyl-ATP pyrophosphohydrolase (part 2)	NO	lmo0561	LMR479a_0573	0.59271	0.184825
LM6179_0867	hisI	fragment of phosphoribosyl-AMP cyclohydrolase; phosphoribosyl-ATP pyrophosphohydrolase (part 1)	NO	lmo0562	LMR479a_0574	0.860199	0.0312858
LM6179_0868	hisF	imidazole glycerol phosphate synthase subunit	NO	lmo0563	LMR479a_0575	0.676569	0.0969879
LM6179_0869	hisA	phosphoribosylformimino-5-aminoimidazole carboxamide ribotide isomerase	NO	lmo0564	LMR479a_0576	0.768312	0.0465381
LM6179_0870	hisH	amidotransferase (glutaminase)	NO	lmo0565	LMR479a_0577	0.669045	0.136201
LM6179_0871	hisB	imidazoleglycerol-phosphate dehydratase	NO	lmo0566	LMR479a_0578	0.689687	0.113968
LM6179_0872	hisD	histidinol dehydrogenase	NO	lmo0567	LMR479a_0579	0.493213	0.263917
LM6179_0873	hisG	ATP phosphoribosyltransferase	NO	lmo0568	LMR479a_0580	0.539642	0.241231
LM6179_0874	hisZ	ATP phosphoribosyltransferase regulatory subunit	NO	lmo0569	LMR479a_0581	0.620581	0.0387898
LM6179_0875	hisK	Histidinol-phosphatase	NO	lmo0570	LMR479a_0582	-0.193818	0.489199
LM6179_0876		Methylated-DNA-protein-cysteine methyltransferase	NO	lmo0571	LMR479a_0583	-0.689772	0.0825839
LM6179_0877		conserved protein of unknown function	NO	lmo0572	LMR479a_0584	-0.885075	0.00542638
LM6179_0878	pbuG	hypoxanthine/guanine permease	NO	lmo0573	LMR479a_0585	-5.44392	1.49754e-28
LM6179_0879	gmuD	mannoside-phospho-beta-d-glucosidase	NO	lmo0574	LMR479a_0586	1.67827	4.00068e-13
LM6179_0880	gmuR	transcriptional regulator (GntR family)	NO	lmo0575	LMR479a_0587	0.949652	3.84633e-05
LM6179_0881		conserved membrane protein of unknown function	NO	lmo0576	LMR479a_0588	0.1274	0.803009
LM6179_0882		conserved membrane protein of unknown function	NO	lmo0577	LMR479a_0589	1.75655	6.50993e-09
LM6179_0883		putative conserved membrane protein	NO	lmo0578	LMR479a_0590	1.50515	5.44065e-11
LM6179_0884		conserved protein of unknown function	YES	lmo0579	LMR479a_0591	3.34516	4.00174e-46
LM6179_0885		Phospholipase/carboxylesterase	YES	lmo0580	LMR479a_0592	3.68015	4.29896e-67
LM6179_0886	ywbD	putative AdoMet-dependent methyltransferase	NO	lmo0581	LMR479a_0593	-4.07522	2.03252e-57
LM6179_0887	iap	putative endopeptidase p60	YES	lmo0582	LMR479a_0594	-1.70552	3.55526e-07
LM6179_0888	secA	Protein translocase subunit SecA 2	NO	lmo0583	LMR479a_0595	0.29757	0.131886
LM6179_0889	yubA	putative integral inner membrane protein	YES	lmo0584	LMR479a_0596	5.24582	8.75226e-133
LM6179_0890		conserved exported protein of unknown function	NO	lmo0585	LMR479a_0597	-2.88071	1.03051e-13
LM6179_0891		conserved exported protein of unknown function	NO	lmo0586	LMR479a_0598	-3.13698	1.12233e-11
LM6179_0892		putative secreted protein	NO	lmo0587	LMR479a_0599	-1.49606	8.59333e-05
LM6179_0893	phr	Deoxyribodipyrimidine photo-lyase	NO	lmo0588	LMR479a_0600	0.616422	0.0215812
LM6179_0894		conserved membrane protein of unknown function	YES	lmo0589	LMR479a_0601	3.42561	1.23844e-18
LM6179_0895		DAK2 domain-containing protein	YES	lmo0590	LMR479a_0602	3.42392	8.3684e-14
LM6179_0896		conserved membrane protein of unknown function	YES	lmo0591	LMR479a_0603	3.28474	6.30077e-13
LM6179_0897		conserved protein of unknown function	YES	lmo0592	LMR479a_0604	1.48209	4.49099e-09
LM6179_0898		conserved membrane protein of unknown function	YES	lmo0593	LMR479a_0605	1.44288	1.98834e-06
LM6179_0899	metX	Homoserine O-acetyltransferase	NO	lmo0594	LMR479a_0606	-0.0971161	0.766389
LM6179_0900	metY	homocysteine synthase	NO	lmo0595	LMR479a_0607	-0.133322	0.661357
LM6179_0901		conserved membrane protein of unknown function	YES	lmo0596	LMR479a_0608	7.12457	3.06089e-161
LM6179_0902		Cyclic nucleotide-binding protein	NO	lmo0597	LMR479a_0609	-0.234247	0.481957
LM6179_0903	bioY	Biotin transporter BioY2	NO	LISIN_0620	LMR479a_0610	-5.39694	4.87814e-23
LM6179_0904		Transcriptional regulator, PadR family	NO	lmo0599	LMR479a_0611	-1.45579	0.0049426
LM6179_0905		conserved membrane protein of unknown function	NO	lmo0600	LMR479a_0612	-1.71568	8.04024e-06
LM6179_0906		conserved exported protein of unknown function	NO	lmo0601	LMR479a_0613	-1.46676	0.00011002
LM6179_0907		conserved protein of unknown function	YES	lmo0602	LMR479a_0614	6.35414	7.15243e-121
LM6179_0908		conserved membrane protein of unknown function	NO	lmo0603	LMR479a_0615	0.531099	0.0258786
LM6179_0909		conserved membrane protein of unknown function	NO	lmo0604	LMR479a_0616	-2.20712	4.97785e-09
LM6179_0910		Mate family multi antimicrobial extrusion protein	YES	lmo0605	LMR479a_0617	-5.14465	2.23124e-60
LM6179_0911		protein of unknown function	NO	#N/A	#N/A	1.67448	0.519909
LM6179_0912		conserved protein of unknown function	NO	lmo0606	LMR479a_0618	3.99913	6.09319e-38
LM6179_0913		conserved membrane protein of unknown function	NO	lmo0607	LMR479a_0619	4.35018	8.68707e-61
LM6179_0914	yfiC	putative ABC transporter (ATP-binding protein)	NO	lmo0608	LMR479a_0620	4.36635	5.41804e-62
LM6179_0915		conserved protein of unknown function	NO	lmo0609	LMR479a_0621	2.08456	7.00465e-12
LM6179_0916		conserved exported protein of unknown function	YES	lmo0610	LMR479a_0622	8.08109	5.59328e-123
LM6179_0917		protein of unknown function	NO	LISIN_0633	LMR479a_0623	9.26018	5.58565e-25
LM6179_0918	rtbJ	antitoxin of ribonuclease RttI	NO	lmo0611	LMR479a_0624	-1.63943	2.17693e-11
LM6179_0919		Transcriptional regulator	NO	lmo0612	LMR479a_0625	1.805	6.04069e-06
LM6179_0920		Quinone oxidoreductase-like protein At1g23740, chloroplastic	NO	lmo0613	LMR479a_0626	1.58837	4.34704e-05
LM6179_0921		conserved protein of unknown function	NO	lmo0614	LMR479a_0627	-0.410554	0.274827
LM6179_0922		conserved protein of unknown function	NO	lmo0615	LMR479a_0628	1.63372	0.000128825
LM6179_0923		Glycerophosphoryl diester phosphodiesterase	NO	lmo0616	LMR479a_0629	0.227147	0.475652
LM6179_0924		conserved exported protein of unknown function	NO	lmo0617	LMR479a_0630	-1.04141	0.0061031
LM6179_0925		conserved membrane protein of unknown function	NO	lmo0618	LMR479a_0631	0.856569	0.000254848
LM6179_0926		conserved protein of unknown function	NO	lmo0619	LMR479a_0632	-1.08215	0.0116206
LM6179_0927		conserved protein of unknown function	NO	#N/A	LMR479a_0633	-0.138861	0.706476
LM6179_0928		conserved membrane protein of unknown function	NO	lmo0621	LMR479a_0634	-1.81446	1.0723e-08
LM6179_0929		conserved membrane protein of unknown function	NO	lmo0622	LMR479a_0635	0.733842	0.177097
LM6179_0930		conserved protein of unknown function	YES	lmo0623	LMR479a_0636	1.33501	4.69741e-05
LM6179_0931	yycN	Uncharacterized N-acetyltransferase YycN	NO	lmo0624	LMR479a_0637	2.88353	1.45125e-21
LM6179_0932		conserved protein of unknown function	NO	lmo0625	LMR479a_0638	2.88975	1.78929e-19
LM6179_0933	ykoS	Uncharacterized membrane protein ykoS	NO	lmo0626	LMR479a_0639	1.85929	1.5518e-11
LM6179_0934		Pepdidoglycan bound protein	NO	lmo0627	LMR479a_0640	-0.162362	0.634467
LM6179_0935		conserved protein of unknown function	YES	lmo0628	LMR479a_0641	8.14057	6.75913e-54
LM6179_0936		conserved protein of unknown function	YES	lmo0629	LMR479a_0642	3.86062	3.85319e-39
LM6179_0937		PTS system IIA 2 domain-containing protein	NO	lmo0630	LMR479a_0643	1.75786	0.00336878
LM6179_0938		conserved protein of unknown function	NO	lmo0631	LMR479a_0644	2.36046	0.136666
LM6179_0939	manP	fragment of phosphotransferase system (PTS) mannose-specific enzyme IIBCA component (part 1)	NO	lmo0632	LMR479a_0645	1.75056	0.240052
LM6179_0940	manP	fragment of phosphotransferase system (PTS) mannose-specific enzyme IIBCA component (part 2)	NO	lmo0633	LMR479a_0646	3.01706	0.0872311
LM6179_0941		conserved protein of unknown function	NO	lmo0634	LMR479a_0647	1.89166	0.00686268
LM6179_0942		2-haloalkanoic acid dehalogenase	NO	lmo0635	LMR479a_0648	-3.98123	5.27603e-34
LM6179_0943		Rrf2 family protein	NO	lmo0636	LMR479a_0649	-3.19496	5.02648e-11
LM6179_0944		Methyltransferase	NO	lmo0637	LMR479a_0650	-3.58686	4.19202e-13
LM6179_0945		protein of unknown function	NO	#N/A	LMR479a_0651	-3.48149	0.00178218
LM6179_0946		Glutamyl endopeptidase	NO	#N/A	LMR479a_0652	-2.08649	0.000544521
LM6179_0947		conserved exported protein of unknown function	NO	#N/A	LMR479a_0653	-2.17905	0.0689067
LM6179_0948		Phage protein	NO	#N/A	LMR479a_0654	-1.44577	0.584135
LM6179_0949		conserved membrane protein of unknown function	NO	lmo0639	LMR479a_0655	-0.173513	0.559016
LM6179_0950		conserved protein of unknown function	NO	lmo0640	LMR479a_0656	2.55004	1.05582e-28
LM6179_0951	zosA	Zn transporter	YES	lmo0641	LMR479a_0657	-1.25845	0.00120099
LM6179_0952		putative Membrane protein	NO	lmo0642	LMR479a_0658	0.436612	0.0228631
LM6179_0953		conserved protein of unknown function	YES	lmo0643	LMR479a_0659	2.77592	8.50399e-14
LM6179_0954		conserved membrane protein of unknown function	NO	lmo0644	LMR479a_0660	0.014766	0.950834
LM6179_0955	yfnA	metabolite permease	NO	lmo0645	LMR479a_0661	-1.69076	3.91172e-11
LM6179_0956	catE	Catechol-2,3-dioxygenase	NO	lmo0646	LMR479a_0662	1.01191	2.52735e-05
LM6179_0957		conserved membrane protein of unknown function	YES	lmo0647	LMR479a_0663	6.10332	7.22996e-39
LM6179_0958		Magnesium transporter	YES	lmo0648	LMR479a_0665	4.15844	6.08348e-39
LM6179_0959		conserved protein of unknown function	NO	lmo0649	LMR479a_0666	3.24571	1.16853e-21
LM6179_0960		conserved membrane protein of unknown function	NO	lmo0650	LMR479a_0667	3.08477	7.08851e-21
LM6179_0961		Transcriptional regulator	NO	lmo0651	LMR479a_0668	2.13913	1.78329e-24
LM6179_0962		Acetyltransferase	NO	lmo0652	LMR479a_0669	3.86694	4.7914e-124
LM6179_0963		conserved membrane protein of unknown function	NO	lmo0653	LMR479a_0670	4.01433	3.29664e-135
LM6179_0964		conserved protein of unknown function	YES	lmo0654	LMR479a_0671	5.82993	5.23866e-163
LM6179_0965		Serine/threonine protein phosphatase	YES	lmo0655	LMR479a_0672	5.01522	1.73002e-88
LM6179_0966	yozB	putative integral inner membrane protein	NO	lmo0656	LMR479a_0673	0.426016	0.0313368
LM6179_0967		conserved protein of unknown function	NO	lmo0657	LMR479a_0674	1.71166	9.92057e-12
LM6179_0968		Endonuclease III domain-containing protein	NO	lmo0658	LMR479a_0675	1.72475	1.24879e-15
LM6179_0969		conserved protein of unknown function	NO	lmo0659	LMR479a_0676	-0.987652	0.0820633
LM6179_0970		conserved protein of unknown function	NO	LISIN_0685	LMR479a_0677	-0.704682	0.613975
LM6179_0971		transposase	NO	lmo0660	LMR479a_0678	2.93425	5.56988e-09
LM6179_0972		4-carboxymuconolactone decarboxylase	NO	lmo0661	LMR479a_0679	1.65363	0.0219064
LM6179_0973	pdxK	pyridoxine, pyridoxal, and pyridoxamine kinase	NO	lmo0662	LMR479a_0680	0.159789	0.539888
LM6179_0974		conserved protein of unknown function	NO	lmo0663	LMR479a_0681	-0.348103	0.0957967
LM6179_0975	maa	maltose O-acetyltransferase	NO	lmo0664	LMR479a_0682	-0.625749	0.00257481
LM6179_0976		conserved protein of unknown function	NO	lmo0665	LMR479a_0683	-0.903436	0.000217643
LM6179_0977	ywdK	conserved hypothetical protein	NO	lmo0666	LMR479a_0684	-0.460392	0.221598
LM6179_0978	yadG	putative transporter subunit: ATP-binding component of ABC superfamily	NO	lmo0667	LMR479a_0685	0.589582	0.0231769
LM6179_0979	yadH	putative transporter subunit: membrane component of ABC superfamily	NO	lmo0668	LMR479a_0686	0.424475	0.115388
LM6179_0980	yhxD	putative oxidoreductase	YES	lmo0669	LMR479a_0687	7.5712	1.30447e-108
LM6179_0981		conserved protein of unknown function	YES	lmo0670	LMR479a_0688	6.93539	6.99404e-81
LM6179_0982		conserved exported protein of unknown function	YES	lmo0671	LMR479a_0689	0.710564	0.0124102
LM6179_0983		conserved membrane protein of unknown function	NO	lmo0672	LMR479a_0690	-4.23537	4.54643e-06
LM6179_0984		conserved protein of unknown function	NO	lmo0673	LMR479a_0691	1.03834	8.49707e-08
LM6179_0985	mogR	Motility gene repressor mogR	NO	lmo0674	LMR479a_0692	1.31743	2.13742e-07
LM6179_0986		conserved protein of unknown function	NO	lmo0675	LMR479a_0693	-8.56955	4.91429e-21
LM6179_0987		Flagellar biosynthesis protein FliP	NO	lmo0676	LMR479a_0694	-7.38328	1.12505e-62
LM6179_0988	fliQ	Flagellar biosynthesis protein FliQ	NO	lmo0677	LMR479a_0695	-6.08985	4.48214e-42
LM6179_0989		Flagellar biosynthesis protein FliR	NO	lmo0678	LMR479a_0696	-6.61323	2.20944e-39
LM6179_0990		Flagellar biosynthesis protein FlhB	NO	lmo0679	LMR479a_0697	-6.87935	1.0872e-45
LM6179_0991		Flagellar biosynthesis protein FlhA	NO	lmo0680	LMR479a_0698	-4.05927	5.30846e-18
LM6179_0992		Flagellar biosynthesis regulator FlhF	NO	lmo0681	LMR479a_0699	-4.40102	2.80667e-15
LM6179_0993		Flagellar basal body rod protein FlgG	NO	lmo0682	LMR479a_0700	-5.79582	2.36067e-21
LM6179_0994	cheR	Chemotaxis protein methyltransferase	NO	lmo0683	LMR479a_0701	-5.52474	5.98527e-18
LM6179_0995		conserved protein of unknown function	NO	lmo0684	LMR479a_0702	-4.39479	2.76979e-10
LM6179_0996	motA	motility protein A; MotA component of the stator flagellum complex	NO	lmo0685	LMR479a_0703	-4.36349	1.53875e-20
LM6179_0997	motB	motility protein B; MotB component of the stator flagellum complex	NO	lmo0686	LMR479a_0704	-4.24107	2.57169e-21
LM6179_0998		conserved protein of unknown function	NO	lmo0687	LMR479a_0705	-4.21941	3.95288e-26
LM6179_0999		Glycosyl transferase	NO	lmo0688	LMR479a_0706	-3.78289	1.85686e-43
LM6179_1000	cheV	Chemotaxis protein CheV	NO	lmo0689	LMR479a_0707	-3.06305	1.94803e-22
LM6179_1001	flaA	Flagellin	NO	lmo0690	LMR479a_0708	0.770369	0.0034879
LM6179_1002	cheY	regulator of chemotaxis and motility	NO	lmo0691	LMR479a_0709	-2.38724	0.000170265
LM6179_1003	cheA	chemotactic two-component sensor histidine kinase	NO	lmo0692	LMR479a_0710	-2.11881	4.76122e-09
LM6179_1004		Flagellar motor switch protein	NO	lmo0693	LMR479a_0711	-1.16723	0.00632568
LM6179_1005		conserved protein of unknown function	NO	lmo0694	LMR479a_0712	-3.04901	5.38563e-10
LM6179_1006		conserved protein of unknown function	NO	lmo0695	LMR479a_0713	-3.59467	7.24281e-17
LM6179_1007		Flagellar hook capping protein	NO	lmo0696	LMR479a_0714	-2.1017	0.00166274
LM6179_1008		putative Flagellar hook protein FlgE	NO	lmo0697	LMR479a_0715	-1.58518	0.00442772
LM6179_1009		Flagellar motor switch protein	NO	lmo0698	LMR479a_0716	-1.25824	0.0179369
LM6179_1010		Flagellar motor switch protein FliM	NO	lmo0699	LMR479a_0717	-1.54241	1.2331e-05
LM6179_1011		Flagellar motor switch protein FliN	NO	lmo0700	LMR479a_0718	-1.37134	3.15281e-05
LM6179_1012		conserved exported protein of unknown function	NO	lmo0701	LMR479a_0719	-1.92092	1.73849e-07
LM6179_1013		conserved protein of unknown function	NO	lmo0702	LMR479a_0720	-1.56931	0.000521945
LM6179_1014		UDP-N-acetylenolpyruvoylglucosamine reductase	NO	lmo0703	LMR479a_0721	-1.2142	0.00526084
LM6179_1015		conserved protein of unknown function	NO	lmo0704	LMR479a_0722	-1.02479	0.00449243
LM6179_1016	flgK	Flagellar hook-associated protein FlgK	NO	lmo0705	LMR479a_0723	-2.40156	3.689e-16
LM6179_1017		Flagellar hook-associated protein FlgL	NO	lmo0706	LMR479a_0724	-2.99816	5.75418e-23
LM6179_1018		Flagellar capping protein	NO	lmo0707	LMR479a_0725	-3.20832	7.77057e-27
LM6179_1019		conserved protein of unknown function	NO	lmo0708	LMR479a_0726	-2.98772	4.30352e-10
LM6179_1020		conserved protein of unknown function	NO	lmo0709	LMR479a_0727	-2.12867	1.63688e-05
LM6179_1021		Flagellar basal-body rod protein FlgB	NO	lmo0710	LMR479a_0728	-2.19606	5.68861e-07
LM6179_1022	flgC	flagellar component of cell-proximal portion of basal-body rod	NO	lmo0711	LMR479a_0729	-1.68132	0.00181897
LM6179_1023	fliE	Flagellar hook-basal body complex protein FliE	NO	lmo0712	LMR479a_0730	-2.07285	1.73454e-06
LM6179_1024		Flagellar MS-ring protein	NO	lmo0713	LMR479a_0731	-3.51141	4.98806e-20
LM6179_1025	fliG	putative flagellar switch protein	NO	lmo0714	LMR479a_0732	-3.76324	5.2547e-14
LM6179_1026		Flagellar assembly protein H	NO	lmo0715	LMR479a_0733	-3.79405	9.38662e-18
LM6179_1027	fliI	flagellar-specific ATPase	NO	lmo0716	LMR479a_0734	-3.66493	8.54804e-21
LM6179_1028		Transglycosylase	NO	lmo0717	LMR479a_0735	-3.28478	5.12503e-15
LM6179_1029		conserved protein of unknown function	NO	lmo0718	LMR479a_0736	-2.05328	2.70418e-07
LM6179_1030		Transcriptional regulator	NO	lmo0719	LMR479a_0737	2.44653	3.85277e-12
LM6179_1031		conserved protein of unknown function	NO	lmo0720	LMR479a_0738	2.8179	4.19502e-21
LM6179_1032	fbp	Fibronectin-binding protein, 25kDa	NO	lmo0721	LMR479a_0739	0.945395	0.000703819
LM6179_1033	ydaP	putative enzyme with pyruvate as substrate	YES	lmo0722	LMR479a_0740	7.36118	4.96055e-110
LM6179_1034		conserved exported protein of unknown function	YES	lmo0723	LMR479a_0741	3.86213	3.09093e-37
LM6179_1035		conserved protein of unknown function	YES	lmo0724	LMR479a_0742	3.40733	1.23851e-22
LM6179_1036		Peptidoglycan binding protein	NO	lmo0725	LMR479a_0743	1.12522	3.53403e-05
LM6179_1037		conserved protein of unknown function	NO	lmo0726	LMR479a_0744	3.35376	1.03158e-24
LM6179_1038		Predicted protein	NO	#N/A	#N/A	3.21524	1.46292e-51
LM6179_1039	glmS	L-glutamine-D-fructose-6-phosphate amidotransferase	NO	lmo0727	LMR479a_0745	2.9939	3.18606e-62
LM6179_1040		Riboflavin kinase/FMN adenylyltransferase	NO	lmo0728	LMR479a_0746	1.86778	4.84999e-15
LM6179_1041		conserved protein of unknown function	NO	lmo0729	LMR479a_0747	0.543247	0.0383978
LM6179_1042		conserved protein of unknown function	NO	lmo0730	LMR479a_0748	0.81427	0.00284946
LM6179_1043		conserved membrane protein of unknown function	NO	lmo0731	LMR479a_0749	-3.9526	2.42433e-16
LM6179_1044		Peptidoglycan binding protein	NO	lmo0732	LMR479a_0751	0.0116787	0.978532
LM6179_1045		DNA-binding protein	NO	lmo0733	LMR479a_0752	1.24187	4.20632e-05
LM6179_1046		LacI family transcription regulator	NO	lmo0734	LMR479a_0753	5.14159	2.31992e-179
LM6179_1047	rpe	Ribulose-phosphate 3-epimerase	NO	lmo0735	LMR479a_0754	8.97708	1.03784e-136
LM6179_1048	rpiB	ribose 5-phosphate isomerase B/allose 6-phosphate isomerase	NO	lmo0736	LMR479a_0755	9.10295	3.52993e-118
LM6179_1049		conserved protein of unknown function	NO	lmo0737	LMR479a_0756	9.481	6.56549e-211
LM6179_1050	bglP	phosphotransferase system (PTS) beta-glucoside-specific enzyme IIBCA component	NO	lmo0738	LMR479a_0757	8.44225	7.66779e-246
LM6179_1051	bglH	aryl-phospho-beta-d-glucosidase	NO	lmo0739	LMR479a_0758	7.51102	2.36862e-294
LM6179_1052		conserved protein of unknown function	NO	lmo0740	LMR479a_0759	-0.791056	0.00967381
LM6179_1053		Transcriptional regulator	NO	lmo0741	LMR479a_0760	-0.480372	0.723669
LM6179_1054		ABC-2 type transport system ATP-binding protein	NO	lmo0742	LMR479a_0761	-0.803159	0.374748
LM6179_1055		conserved membrane protein of unknown function	NO	lmo0743	LMR479a_0762	-0.511118	0.544199
LM6179_1056		conserved membrane protein of unknown function	NO	lmo0744	LMR479a_0763	-0.369279	0.396297
LM6179_1057		conserved exported protein of unknown function	NO	lmo0745	LMR479a_0764	-0.566462	0.350277
LM6179_1058		conserved protein of unknown function	NO	lmo0746	LMR479a_0765	-0.242472	0.858233
LM6179_1059		conserved protein of unknown function	NO	lmo0747	LMR479a_0766	-0.186264	0.944106
LM6179_1060		conserved membrane protein of unknown function	NO	lmo0748	LMR479a_0767	-0.398837	0.390422
LM6179_1061	ygzD	Uncharacterized HTH-type transcriptional regulator ygzD	NO	lmo0749	LMR479a_0768	-0.829688	0.0346834
LM6179_1062		conserved membrane protein of unknown function	NO	lmo0750	LMR479a_0769	-1.03378	0.00052005
LM6179_1063		conserved protein of unknown function	NO	lmo0751	LMR479a_0770	-1.27778	0.00815206
LM6179_1064		putative enzyme	NO	lmo0752	LMR479a_0771	-1.35938	1.14967e-06
LM6179_1065		Transcriptional regulator	NO	lmo0753	LMR479a_0772	2.27011	7.41835e-15
LM6179_1066		conserved protein of unknown function	NO	lmo0754	LMR479a_0773	2.01967	3.84868e-10
LM6179_1067		conserved protein of unknown function	NO	lmo0755	LMR479a_0774	-0.205949	0.613595
LM6179_1068	yhcH	putative ABC transporter (ATP-binding protein)	NO	lmo0756	LMR479a_0775	0.550655	0.0748858
LM6179_1069		conserved membrane protein of unknown function	NO	lmo0757	LMR479a_0776	0.14324	0.726527
LM6179_1070		conserved protein of unknown function	NO	lmo0758	LMR479a_0777	2.79927	3.03375e-14
LM6179_1071	mhqA	putative hydroquinone-specific extradiol dioxygenase	YES	lmo0759	LMR479a_0778	4.32695	2.15099e-29
LM6179_1072	yodD	putative hydrolase	NO	lmo0760	LMR479a_0779	4.40364	7.14003e-45
LM6179_1073		conserved protein of unknown function	NO	lmo0761	LMR479a_0780	3.83403	4.43636e-28
LM6179_1074	hflX	GTPase HflX	NO	lmo0762	LMR479a_0781	-2.10099	1.9679e-30
LM6179_1075		conserved protein of unknown function	NO	lmo0763	LMR479a_0782	-0.292326	0.158124
LM6179_1076	lplJ	lipoate-protein ligase	NO	lmo0764	LMR479a_0783	-0.854225	1.80127e-06
LM6179_1077		conserved protein of unknown function	NO	lmo0765	LMR479a_0784	0.393196	0.522502
LM6179_1078		ABC transporter	NO	lmo0766	LMR479a_0785	-0.0480602	0.953875
LM6179_1079		ABC transporter	NO	lmo0767	LMR479a_0786	0.711795	0.370809
LM6179_1080		conserved exported protein of unknown function	NO	lmo0768	LMR479a_0787	-0.233506	0.734836
LM6179_1081		conserved protein of unknown function	NO	lmo0769	LMR479a_0788	-0.842451	0.158341
LM6179_1082		conserved protein of unknown function	NO	lmo0770	LMR479a_0789	2.76363	5.38126e-20
LM6179_1083		conserved membrane protein of unknown function	NO	lmo0771	LMR479a_0790	-3.37595	1.64105e-27
LM6179_1084		Transcriptional regulator	NO	lmo0772	LMR479a_0791	-3.44671	7.41787e-25
LM6179_1085	yhfP	putative oxidoreductase	NO	lmo0773	LMR479a_0792	-1.23437	1.18577e-09
LM6179_1086		conserved protein of unknown function	NO	lmo0774	LMR479a_0793	3.17559	6.00567e-79
LM6179_1087		conserved protein of unknown function	NO	lmo0775	LMR479a_0794	3.27294	1.02397e-70
LM6179_1088		conserved protein of unknown function	NO	lmo0776	LMR479a_0795	2.94232	6.16165e-20
LM6179_1089		conserved protein of unknown function	NO	lmo0777	LMR479a_0796	0.1666	0.689296
LM6179_1090		conserved protein of unknown function	NO	lmo0778	LMR479a_0797	-1.30656	0.000183774
LM6179_1091		conserved membrane protein of unknown function	NO	lmo0779	LMR479a_0798	-0.180885	0.562354
LM6179_1092		conserved protein of unknown function	NO	lmo0780	LMR479a_0799	-3.9494	0.0089155
LM6179_1093	levG	phosphotransferase system (PTS) fructose-specific enzyme IID component	YES	lmo0781	LMR479a_0800	6.46425	4.33322e-58
LM6179_1094	levF	phosphotransferase system (PTS) fructose-specific enzyme IIC component	YES	lmo0782	LMR479a_0801	6.64647	2.81447e-70
LM6179_1095	manX	fragment of fused mannose-specific PTS enzymes: IIA component ; IIB component (part 2)	YES	lmo0783	LMR479a_0802	8.20064	1.58384e-112
LM6179_1096	manX	fragment of fused mannose-specific PTS enzymes: IIA component ; IIB component (part 1)	YES	lmo0784	LMR479a_0803	8.22496	2.37159e-144
LM6179_1097		Sigma54-associated activator ManR	NO	lmo0785	LMR479a_0804	-0.330687	0.366959
LM6179_1098	azoR	FMN-dependent NADH-azoreductase 2	NO	lmo0786	LMR479a_0805	-3.56453	6.11166e-39
LM6179_1099	ydgF	putative amino acid permease	NO	lmo0787	LMR479a_0806	-0.056353	0.77611
LM6179_1100		BadF/BadG/BcrA/BcrD ATPase	NO	lmo0788	LMR479a_0807	-3.70048	9.00967e-29
LM6179_1101		Cell wall surface anchor family protein	NO	#N/A	#N/A	-0.10857	0.796349
LM6179_1102		Phenazine biosynthesis protein	NO	lmo0789	LMR479a_0808	-0.469303	0.0519875
LM6179_1103		Protein ebsC	NO	lmo0790	LMR479a_0809	-0.0228561	0.944991
LM6179_1104		conserved exported protein of unknown function	NO	lmo0791	LMR479a_0810	0.698405	0.00327431
LM6179_1105		Hydrolase	NO	lmo0792	#N/A	0.426143	0.0801813
LM6179_1106		putative Membrane protein	NO	lmo0793	LMR479a_0812	-2.48705	2.9354e-13
LM6179_1107	ywnB	putative oxidoreductase	YES	lmo0794	LMR479a_0813	7.44665	1.77949e-139
LM6179_1108	yojE	Uncharacterized transporter yojE	NO	lmo0795	LMR479a_0814	-3.72608	1.50095e-31
LM6179_1109		conserved protein of unknown function	YES	lmo0796	LMR479a_0815	3.95393	1.63041e-61
LM6179_1110		Transcriptional regulator	NO	lmo0797	LMR479a_0816	1.43821	1.72097e-08
LM6179_1111	lysP	lysine transporter	NO	lmo0798	LMR479a_0817	-3.12754	8.67346e-15
LM6179_1112	ytvA	blue light GTP-binding receptor	NO	lmo0799	LMR479a_0818	1.19384	8.23518e-11
LM6179_1113		conserved protein of unknown function	NO	lmo0800	LMR479a_0819	3.26138	1.60019e-26
LM6179_1114		Internalin	NO	lmo0801	#N/A	0.308162	0.537053
LM6179_1115	relQ	(p)ppGpp synthetase	NO	lmo0802	LMR479a_0820	-3.23289	1.64133e-45
LM6179_1116	nhaK	Sodium, potassium, lithium and rubidium/H(+) antiporter	NO	lmo0803	LMR479a_0821	-1.46565	4.99696e-09
LM6179_1117		conserved protein of unknown function	NO	lmo0804	#N/A	0.957579	0.00238489
LM6179_1118		conserved protein of unknown function	YES	lmo0805	#N/A	0.656544	0.0703988
LM6179_1119		DNA-binding protein	NO	lmo0806	LMR479a_0824	-5.32073	2.81564e-62
LM6179_1120	potA	Spermidine/putrescine import ATP-binding protein PotA	NO	lmo0807	LMR479a_0825	-5.53393	3.1965e-110
LM6179_1121		Spermidine/putrescine ABC transporter, permease protein	YES	lmo0808	LMR479a_0826	-5.81964	6.20046e-86
LM6179_1122		Spermidine/putrescine ABC transporter	NO	lmo0809	LMR479a_0827	-5.78783	3.9496e-73
LM6179_1123		Spermidine/putrescine ABC transporter	NO	lmo0810	LMR479a_0828	-6.08008	5.70103e-59
LM6179_1124		conserved protein of unknown function	NO	#N/A	#N/A	-4.34049	8.86908e-34
LM6179_1125	cah	Carbonic anhydrase	NO	lmo0811	LMR479a_0829	-4.13908	9.94471e-66
LM6179_1126		HD domain-containing protein	NO	lmo0812	LMR479a_0830	1.08982	1.85163e-05
LM6179_1127	gmuE	ROK fructokinase; glucomannan utilization protein E	YES	lmo0813	LMR479a_0831	2.14835	1.22703e-13
LM6179_1128		Enoyl-(Acyl-carrier-protein) reductase	NO	lmo0814	LMR479a_0832	-2.61471	1.28535e-12
LM6179_1129	yybA	putative transcriptional regulator (MarR family)	NO	lmo0815	LMR479a_0833	1.53407	0.000429711
LM6179_1130	paiA	polyamine N-acetyltransferase	NO	lmo0816	LMR479a_0834	1.69749	2.73332e-05
LM6179_1131		PhnB protein	NO	lmo0817	LMR479a_0835	1.3614	0.00011808
LM6179_1132	yloB	Calcium-transporting ATPase	NO	lmo0818	LMR479a_0836	0.490745	0.0649926
LM6179_1133		conserved protein of unknown function	YES	lmo0819	LMR479a_0837	1.13468	0.000121436
LM6179_1134		conserved protein of unknown function	NO	lmo0820	LMR479a_0838	0.0590392	0.813813
LM6179_1135		conserved exported protein of unknown function	YES	lmo0821	LMR479a_0839	0.0169477	0.953202
LM6179_1136		Uncharacterized HTH-type transcriptional regulator HI_0186	NO	lmo0822	LMR479a_0840	2.19312	7.28884e-20
LM6179_1137	yvgN	glyoxal/methylglyoxal reductase	NO	lmo0823	LMR479a_0841	0.129524	0.664967
LM6179_1138		conserved protein of unknown function	NO	lmo0824	LMR479a_0842	0.0278776	0.927365
LM6179_1139	mvaA	3-hydroxy-3-methylglutaryl-coenzyme A reductase	NO	lmo0825	LMR479a_0843	-0.470879	0.24378
LM6179_1140		conserved membrane protein of unknown function	NO	lmo0826	LMR479a_0844	-2.48854	4.09011e-30
LM6179_1141	nifJ	Pyruvate-flavodoxin oxidoreductase	NO	lmo0829	LMR479a_0847	-0.556964	0.0420816
LM6179_1142	fbp	fructose-1,6-bisphosphatase	YES	lmo0830	LMR479a_0848	2.60856	2.45556e-56
LM6179_1143		conserved membrane protein of unknown function	NO	lmo0831	LMR479a_0849	-1.28157	6.20227e-07
LM6179_1144		conserved protein of unknown function	NO	lmo0832	LMR479a_0850	2.00571	0.00364265
LM6179_1145		conserved protein of unknown function	NO	lmo0833	LMR479a_0851	-6.02495	5.05516e-29
LM6179_1146		conserved protein of unknown function	NO	lmo0834	LMR479a_0852	-2.90594	1.65555e-06
LM6179_1147		Cell wall surface anchor family protein	NO	lmo0835	LMR479a_0853	-2.37105	6.50865e-05
LM6179_1148	psiE	phosphate starvation inducible protein	NO	lmo0836	LMR479a_0854	1.11456	0.00015713
LM6179_1149	ywjA	putative ABC lipid transporter (ATP-binding protein)	NO	lmo0837	LMR479a_0855	-6.91299	4.99099e-95
LM6179_1150	uhpT	Hexose phosphate transport protein	YES	lmo0838	LMR479a_0856	0.325418	0.681071
LM6179_1151		conserved membrane protein of unknown function	YES	lmo0839	LMR479a_0857	-3.04995	0.0199747
LM6179_1152		Transcriptional regulator	NO	lmo0840	LMR479a_0858	0.86998	0.00413411
LM6179_1153		putative Calcium-transporting ATPase	NO	lmo0841	LMR479a_0859	0.584843	0.0639747
LM6179_1154		Cell wall surface anchor family protein	NO	lmo0842	LMR479a_0860	-0.235823	0.341007
LM6179_1155		conserved membrane protein of unknown function	NO	lmo0843	LMR479a_0861	0.982877	0.00744883
LM6179_1156	yabJ	aminoacrylate/iminopropionate hydrolase/deaminase	NO	lmo0844	LMR479a_0862	-0.791179	0.0173535
LM6179_1157	yxjH	putative methyl-tetrahydrofolate methyltransferase	NO	lmo0845	LMR479a_0863	-1.14541	0.000172313
LM6179_1158		conserved protein of unknown function	NO	lmo0846	LMR479a_0864	-2.91084	1.69944e-26
LM6179_1159		Glutamine ABC transporter	NO	lmo0847	LMR479a_0865	-6.40303	5.85631e-120
LM6179_1160	artR	High affinity arginine ABC transporter (ATP-binding protein)	NO	lmo0848	LMR479a_0866	-5.2063	2.01229e-128
LM6179_1161		Amidase	NO	lmo0849	LMR479a_0867	0.339308	0.580914
LM6179_1162		conserved protein of unknown function	YES	lmo0850	LMR479a_0869	3.5737	3.38754e-20
LM6179_1163		conserved protein of unknown function	NO	lmo0851	LMR479a_0870	0.721225	0.00939336
LM6179_1164		conserved protein of unknown function	NO	lmo0852	LMR479a_0871	-0.379165	0.379805
LM6179_1165	ykkC	efflux transporter	NO	lmo0853	LMR479a_0872	-0.914264	0.0542208
LM6179_1166	ykkD	efflux transporter	NO	lmo0854	LMR479a_0873	-1.08508	0.201998
LM6179_1167	ddl	D-alanyl-D-alanine ligase A	NO	lmo0855	LMR479a_0874	-3.14916	1.16971e-40
LM6179_1168	murF	UDP-N-acetylmuramoylalanyl-D-glutamyl-2,6-diaminopimelate-D-alanyl-D-alanine ligase	NO	lmo0856	LMR479a_0875	-3.96148	3.40593e-84
LM6179_1169		Hydrolase	NO	lmo0857	LMR479a_0876	-1.1133	2.69227e-08
LM6179_1170		putative transcriptional regulator, LacI family	NO	lmo0858	LMR479a_0877	2.22458	3.79897e-22
LM6179_1171		Sugar ABC transporter	NO	lmo0859	LMR479a_0878	4.6339	7.04787e-25
LM6179_1172		Sugar ABC transporter	NO	lmo0860	LMR479a_0879	4.26211	7.77281e-14
LM6179_1173		Sugar ABC transporter	NO	lmo0861	LMR479a_0880	3.67834	6.28e-10
LM6179_1174		Trehalose-6-phosphate hydrolase	NO	lmo0862	LMR479a_0881	3.1979	2.72756e-09
LM6179_1175		conserved protein of unknown function	YES	lmo0863	LMR479a_0882	1.77104	0.0396519
LM6179_1176		conserved protein of unknown function	NO	lmo0864	LMR479a_0883	1.15959	0.265737
LM6179_1177	pgcA	Phosphoglucomutase	NO	lmo0865	LMR479a_0884	0.559818	0.229903
LM6179_1178	cshA	ATP-dependent RNA helicase; cold shock	NO	lmo0866	LMR479a_0885	-4.69636	1.10674e-71
LM6179_1179		conserved protein of unknown function	NO	#N/A	#N/A	-3.99472	#NUM!
LM6179_1180		conserved protein of unknown function	NO	LISIN_0894	LMR479a_0886	2.59209	6.78545e-06
LM6179_1181		conserved membrane protein of unknown function	NO	lmo0867	LMR479a_0887	-7.14694	2.47421e-104
LM6179_1182		conserved protein of unknown function	NO	lmo0868	LMR479a_0888	-2.04455	7.05936e-05
LM6179_1183		conserved protein of unknown function	YES	lmo0869	LMR479a_0889	1.80224	1.60601e-09
LM6179_1184		conserved protein of unknown function	YES	lmo0870	LMR479a_0890	2.04586	4.85364e-10
LM6179_1185		conserved protein of unknown function	NO	lmo0871	LMR479a_0891	0.617839	0.0331417
LM6179_1186	ytbD	putative transporter	NO	lmo0872	LMR479a_0892	-1.34233	0.000357666
LM6179_1187		PTS system IIA 2 domain-containing protein	NO	lmo0873	LMR479a_0893	-0.202954	0.599089
LM6179_1188	lacF	Lactose-specific phosphotransferase enzyme IIA component	NO	lmo0874	LMR479a_0894	0.937001	0.482493
LM6179_1189		PTS system protein	NO	lmo0875	LMR479a_0895	1.17055	0.322257
LM6179_1190		PTS system protein	NO	lmo0876	LMR479a_0896	1.48064	0.0175827
LM6179_1191		conserved protein of unknown function	NO	lmo0877	LMR479a_0897	1.13167	0.0335379
LM6179_1192		Oxidoreductase	NO	lmo0878	LMR479a_0898	0.379273	0.329084
LM6179_1193		conserved protein of unknown function	NO	lmo0879	LMR479a_0899	0.0317505	0.943061
LM6179_1194		LysM domain protein (LPXTG motif)	YES	lmo0880	LMR479a_0901	8.97183	2.56379e-177
LM6179_1195		conserved exported protein of unknown function	NO	#N/A	#N/A	0.953603	0.0278419
LM6179_1196	ydbS	conserved hypothetical protein	NO	lmo0882	LMR479a_0903	-0.777222	0.016579
LM6179_1197		conserved membrane protein of unknown function	NO	lmo0883	LMR479a_0904	-0.657018	0.0183581
LM6179_1198	hemY	Protoporphyrinogen oxidase	NO	lmo0884	LMR479a_0905	-0.806611	0.0123573
LM6179_1199	acpS	holo-acyl carrier protein synthase	NO	lmo0885	LMR479a_0906	-1.70332	1.53322e-07
LM6179_1200	alrA	D-alanine racemase	NO	lmo0886	LMR479a_0907	-1.4429	2.1153e-08
LM6179_1201		conserved protein of unknown function	NO	lmo0887	LMR479a_0908	1.07477	0.00823282
LM6179_1202	ndoA	endoribonuclease toxin	NO	lmo0888	LMR479a_0909	-1.09263	0.00726087
LM6179_1203	rsbRA	component of the piezosome (stressosome); positive regulation of sigma(B) activity in response to salt and heat stress	NO	lmo0889	LMR479a_0910	-0.822361	2.30766e-05
LM6179_1204	rsbS	antagonist of RsbT	NO	lmo0890	LMR479a_0911	-0.687935	0.000174585
LM6179_1205	rsbT	switch protein/serine-threonine kinase; controls the activity of the piezosome (stressosome)	NO	lmo0891	LMR479a_0912	-0.414477	0.0687907
LM6179_1206	rsbU	serine phosphatase; controls the activity of the piezosome (stressosome)	NO	lmo0892	LMR479a_0913	-0.976719	7.39656e-09
LM6179_1207	rsbV	anti-anti-sigma factor (antagonist of RsbW)	YES	lmo0893	LMR479a_0914	0.836178	0.000862656
LM6179_1208	rsbW	switch protein/serine kinase and anti-sigma factor (inhibitory sigma-B binding protein)	YES	lmo0894	LMR479a_0915	1.29794	1.47473e-13
LM6179_1209	sigB	RNA polymerase sigma-37 factor (sigma(B))	YES	lmo0895	LMR479a_0916	2.04049	2.68728e-23
LM6179_1210		putative Sigma-B negative effector	YES	lmo0896	LMR479a_0917	2.30884	2.07406e-28
LM6179_1211	yvdB	putative anion transporter	NO	lmo0897	LMR479a_0918	-1.00655	0.0104719
LM6179_1212	ydcI	putative RNA helicase	NO	lmo0898	LMR479a_0919	-0.593296	0.0305177
LM6179_1213	ydcK	conserved hypothetical protein	NO	lmo0899	LMR479a_0920	-1.20402	0.000129787
LM6179_1214		conserved protein of unknown function	NO	LISIN_0928	LMR479a_0921	1.43042	0.00444793
LM6179_1215		conserved protein of unknown function	NO	lmo0900	LMR479a_0922	1.98072	1.18632e-19
LM6179_1216	gmuC	oligo-alpha-mannoside phosphotransferase system enzyme IIC	NO	lmo0901	LMR479a_0923	-0.882378	0.232959
LM6179_1217	gmuR	transcriptional regulator (GntR family)	NO	lmo0902	LMR479a_0924	3.22266	1.1448e-46
LM6179_1218		conserved protein of unknown function	NO	lmo0903	LMR479a_0925	-0.187104	0.821018
LM6179_1219		conserved protein of unknown function	NO	lmo0904	LMR479a_0926	1.90518	2.75248e-21
LM6179_1220		conserved protein of unknown function	NO	lmo0905	LMR479a_0927	0.865299	0.000908971
LM6179_1221	gor	glutathione oxidoreductase	NO	lmo0906	LMR479a_0928	0.330864	0.243583
LM6179_1222		Phosphoglycerate mutase	NO	lmo0907	LMR479a_0929	0.722894	0.00354686
LM6179_1223		conserved membrane protein of unknown function	NO	lmo0908	LMR479a_0930	0.0875404	0.743237
LM6179_1224		protein of unknown function	NO	#N/A	LMR479a_0931	-1.84626	0.478236
LM6179_1225		Transcriptional regulator	NO	lmo0909	LMR479a_0932	1.24486	1.6077e-07
LM6179_1226		conserved membrane protein of unknown function	NO	lmo0910	LMR479a_0933	0.523505	0.00835292
LM6179_1227		conserved protein of unknown function	YES	lmo0911	LMR479a_0934	5.07528	5.9483e-69
LM6179_1228	yrhG	putative formate/nitrite transporter	NO	lmo0912	LMR479a_0935	-2.5544	1.10558e-10
LM6179_1229	gabD	succinate-semialdehyde dehydrogenase	YES	lmo0913	LMR479a_0936	7.79883	2.27347e-112
LM6179_1230		PTS system protein	NO	lmo0914	LMR479a_0937	8.11424	1.22618e-29
LM6179_1231		IIC component PTS system	NO	lmo0915	LMR479a_0938	7.5187	1.01557e-74
LM6179_1232		conserved protein of unknown function	NO	lmo0916	LMR479a_0939	7.05336	3.12606e-41
LM6179_1233	bglH	Aryl-phospho-beta-D-glucosidase BglH	NO	lmo0917	LMR479a_0940	6.12581	1.71053e-90
LM6179_1234		conserved protein of unknown function	NO	lmo0918	LMR479a_0941	4.33745	1.27886e-34
LM6179_1235		ABC transporter ATP-binding protein	NO	lmo0919	LMR479a_0942	-0.490813	0.174115
LM6179_1236	ycgR	putative permease	NO	lmo0920	LMR479a_0943	-3.62666	1.99956e-42
LM6179_1237	ycgQ	conserved hypothetical protein	NO	lmo0921	LMR479a_0944	-3.59331	7.61591e-52
LM6179_1238	coaA	Pantothenate kinase	NO	lmo0922	LMR479a_0945	-0.635126	0.00312122
LM6179_1239		ABC transporter	NO	lmo0923	LMR479a_0946	2.20911	6.62896e-16
LM6179_1240		ABC transporter	NO	lmo0925	LMR479a_0947	2.16313	8.15446e-16
LM6179_1241		conserved protein of unknown function	NO	lmo0926	LMR479a_0948	2.17256	1.22008e-17
LM6179_1242	ltaSA	exported glycerol phosphate lipoteichoic acid synthetase and anion-binding protein	NO	lmo0927	LMR479a_0949	0.424419	0.0379288
LM6179_1243	aag	3-alkylated purines and hypoxanthine DNA glycosidase	NO	lmo0928	LMR479a_0950	2.74601	3.61463e-43
LM6179_1244		conserved protein of unknown function	YES	lmo0929	LMR479a_0951	2.22742	2.81142e-17
LM6179_1245	yhfI	putative metal-dependent hydrolase	NO	lmo0930	LMR479a_0952	0.457302	0.037502
LM6179_1246	lplJ	lipoate-protein ligase	NO	lmo0931	LMR479a_0953	0.601613	0.00475307
LM6179_1247	yhjE	Uncharacterized membrane protein yhjE	NO	lmo0932	LMR479a_0954	1.2799	0.00032605
LM6179_1248	ykcC	putative glycosyltransferase	NO	lmo0933	LMR479a_0955	0.702932	0.00545701
LM6179_1249	queG	epoxyqueuosine reductase	NO	lmo0934	LMR479a_0956	-3.13153	2.66409e-65
LM6179_1250	trmL	tRNA (cytidine(34)-2'-O)-methyltransferase TrmL	NO	lmo0935	LMR479a_0957	-2.97412	5.28142e-40
LM6179_1251	nfrAA	FMN-containing NADPH-linked nitro/flavin reductase	NO	lmo0936	LMR479a_0958	-2.56966	7.90237e-54
LM6179_1252		conserved protein of unknown function	YES	lmo0937	LMR479a_0959	7.08349	4.49574e-43
LM6179_1253	yfkJ	Low molecular weight protein-tyrosine-phosphatase yfkJ	NO	lmo0938	LMR479a_0960	0.6835	0.0043469
LM6179_1254		conserved protein of unknown function	NO	#N/A	LMR479a_0961	1.03316	1.49642e-05
LM6179_1255		conserved protein of unknown function	NO	#N/A	#N/A	-1.30843	3.46411e-11
LM6179_1256		conserved protein of unknown function	NO	lmo0942	LMR479a_0964	-0.977514	7.39902e-06
LM6179_1257	dps	DNA protection during starvation protein	NO	lmo0943	LMR479a_0965	4.34505	1.0701e-52
LM6179_1258		conserved protein of unknown function	YES	lmo0944	LMR479a_0966	6.45944	1.90254e-185
LM6179_1259		conserved exported protein of unknown function	NO	lmo0945	LMR479a_0968	-0.121396	0.622441
LM6179_1260		conserved protein of unknown function	NO	lmo0946	LMR479a_0969	-0.0897579	0.788551
LM6179_1261	yycB	Uncharacterized transporter YycB	NO	lmo0947	LMR479a_0970	-3.41512	2.08094e-53
LM6179_1262		Transcriptional regulator	NO	lmo0948	LMR479a_0971	-2.62117	3.1233e-20
LM6179_1263	ydbI	putative integral inner membrane protein	NO	lmo0949	LMR479a_0972	0.208431	0.598576
LM6179_1264		conserved protein of unknown function	NO	lmo0950	LMR479a_0973	0.7483	0.000652558
LM6179_1265		conserved exported protein of unknown function	NO	lmo0951	LMR479a_0974	0.926316	2.33522e-06
LM6179_1266		conserved membrane protein of unknown function	NO	lmo0952	LMR479a_0975	-2.57071	4.77433e-13
LM6179_1267		conserved protein of unknown function	NO	LISIN_0983	LMR479a_0976	0.0277287	0.991961
LM6179_1268		putative Lipoprotein	YES	lmo0953	LMR479a_0977	5.91786	9.73286e-204
LM6179_1269		conserved exported protein of unknown function	NO	lmo0954	LMR479a_0978	2.62969	7.43798e-21
LM6179_1270		conserved protein of unknown function	NO	lmo0955	LMR479a_0979	2.81195	5.83929e-15
LM6179_1271	nagA	N-acetylglucosamine-6-phosphate deacetylase	YES	lmo0956	LMR479a_0980	5.64086	2.23433e-131
LM6179_1272	nagBA	N-acetylglucosamine-6-phosphate isomerase	YES	lmo0957	LMR479a_0981	3.99305	9.83124e-34
LM6179_1273		Transcriptional regulator	YES	lmo0958	LMR479a_0982	3.45469	1.06185e-61
LM6179_1274		protein of unknown function	NO	LISIN_0990	#N/A	0.200788	0.530458
LM6179_1275	tagO	putative undecaprenyl-phosphate N-acetylglucosaminyl 1-phosphate transferase	NO	lmo0959	LMR479a_0983	0.608103	0.00570666
LM6179_1276		conserved protein of unknown function	NO	lmo0960	LMR479a_0984	-5.17458	5.49995e-67
LM6179_1277	yrrO	putative hydrolase	NO	lmo0961	LMR479a_0985	-3.51695	1.76296e-21
LM6179_1278	lemA	Protein LemA	NO	lmo0962	LMR479a_0986	0.0894768	0.724598
LM6179_1279	htpX	Protease HtpX homolog	NO	lmo0963	LMR479a_0987	0.549121	0.0387379
LM6179_1280		conserved protein of unknown function	NO	lmo0964	LMR479a_0988	3.37852	4.0748e-26
LM6179_1281	yjbK	putative RNA/thiamine triphosphatase	NO	lmo0965	LMR479a_0989	1.0642	1.03537e-05
LM6179_1282		TPR domain-containing protein	NO	lmo0966	LMR479a_0990	1.00976	6.32057e-06
LM6179_1283	relP	(p)ppGpp synthetase	NO	lmo0967	LMR479a_0991	-0.117593	0.658498
LM6179_1284	ppnKA	inorganic polyphosphate/ATP-NAD kinase	NO	lmo0968	LMR479a_0992	-0.441235	0.0122248
LM6179_1285	yjbO	pseudouridylate synthase	NO	lmo0969	LMR479a_0994	-1.45138	2.68512e-13
LM6179_1286	fabI	enoyl-acyl carrier protein reductase	NO	lmo0970	LMR479a_0995	-2.18388	1.5052e-21
LM6179_1287		Extramembranal protein	NO	lmo0971	LMR479a_0996	0.385541	0.212256
LM6179_1288	dltC	D-alanyl carrier protein	NO	lmo0972	LMR479a_0997	0.0445254	0.930331
LM6179_1289	dltB	putative D-alanine esterase for lipoteichoic acid and wall teichoic acid	NO	lmo0973	LMR479a_0998	-0.0061265	0.98771
LM6179_1290	dltA	D-alanine:D-alanyl-carrier protein ligase	NO	lmo0974	LMR479a_0999	-0.309539	0.365566
LM6179_1291	ywzH	conserved hypothetical protein	NO	LISIN_1008	LMR479a_1000	-0.849018	0.125108
LM6179_1292	rpiA	Ribose-5-phosphate isomerase A	NO	lmo0975	LMR479a_1001	0.388597	0.361047
LM6179_1293		Acetyltransferase	NO	lmo0976	LMR479a_1002	1.02198	3.41562e-05
LM6179_1294	yjcH	putative hydrolase	NO	lmo0977	LMR479a_1003	1.23973	2.65406e-06
LM6179_1295	ilvE	Branched-chain-amino-acid aminotransferase	NO	lmo0978	LMR479a_1004	-1.23877	5.75682e-08
LM6179_1296		ABC transporter	NO	lmo0979	LMR479a_1005	0.195724	0.635303
LM6179_1297		ABC transporter, permease protein	NO	lmo0980	LMR479a_1006	0.842509	0.0121789
LM6179_1298		Drug resistance transporter, EmrB/QacA family	NO	lmo0981	LMR479a_1007	-1.71284	8.03884e-23
LM6179_1299	yhfE	putative endoglucanase	NO	lmo0982	LMR479a_1008	1.21868	6.30801e-09
LM6179_1300	gpo	Glutathione peroxidase	NO	lmo0983	LMR479a_1009	1.5149	5.18805e-07
LM6179_1301		conserved protein of unknown function	NO	lmo0984	LMR479a_1010	-0.822226	0.0257919
LM6179_1302		conserved membrane protein of unknown function	NO	lmo0985	LMR479a_1011	-0.533458	0.277928
LM6179_1303		ABC transporter	NO	lmo0986	LMR479a_1012	-0.606446	0.164354
LM6179_1304		ABC transporter	NO	lmo0987	LMR479a_1013	-0.969994	0.0100014
LM6179_1305	prfC	Peptide chain release factor 3	NO	lmo0988	LMR479a_1014	-3.93096	7.34505e-63
LM6179_1306		conserved protein of unknown function	NO	lmo0989	LMR479a_1015	-1.90484	8.08905e-15
LM6179_1307	mepA	Multidrug export protein mepA	NO	lmo0990	LMR479a_1016	-0.879588	0.204607
LM6179_1308		Membrane protein	NO	lmo0991	LMR479a_1017	-6.60372	4.59658e-67
LM6179_1309		conserved membrane protein of unknown function	NO	lmo0992	LMR479a_1018	-1.81337	6.88597e-07
LM6179_1310	ktrD	K+-transporting ATPase	YES	lmo0993	LMR479a_1019	-1.7992	1.40157e-12
LM6179_1311		conserved membrane protein of unknown function	YES	lmo0994	LMR479a_1020	8.261	3.6901e-166
LM6179_1312	ykrP	putative integral inner membrane protein; putative acyltransferase	YES	lmo0995	LMR479a_1021	3.38242	1.85624e-72
LM6179_1313	ogt	O6-alkylguanine DNA alkyltransferase	NO	lmo0996	LMR479a_1022	1.12215	0.00800715
LM6179_1314	clpE	ATP-dependent Clp protease (class III stress gene)	NO	lmo0997	LMR479a_1023	2.31396	1.70354e-11
LM6179_1315		conserved membrane protein of unknown function	NO	lmo0998	LMR479a_1024	0.18946	0.42034
LM6179_1316		putative Membrane protein	NO	lmo0999	LMR479a_1025	-1.60919	1.39346e-10
LM6179_1317		conserved protein of unknown function	NO	lmo1000	LMR479a_1026	-2.06403	5.62146e-14
LM6179_1318		conserved protein of unknown function	NO	lmo1001	LMR479a_1027	0.47413	0.134804
LM6179_1319	ptsH	histidine-containing phosphocarrier protein of the phosphotransferase system (PTS) (HPr protein)	NO	lmo1002	LMR479a_1028	-1.98745	1.12142e-22
LM6179_1320	ptsI	phosphotransferase system (PTS) enzyme I	NO	lmo1003	LMR479a_1029	-1.87388	2.97177e-31
LM6179_1321		conserved membrane protein of unknown function	NO	lmo1004	LMR479a_1030	-1.62788	6.47704e-09
LM6179_1322	ykwC	putative beta-hydroxyacid dehydrogenase	YES	lmo1005	LMR479a_1031	-0.679666	0.0882616
LM6179_1323	dapX	N-acetyl-L,L-diaminopimelate aminotransferase	NO	lmo1006	LMR479a_1032	-0.296516	0.344534
LM6179_1324		conserved protein of unknown function	NO	lmo1007	LMR479a_1033	2.24081	3.89707e-11
LM6179_1325	ykuJ	putative RNA-specific modification enzyme	NO	lmo1008	LMR479a_1034	-0.752838	0.0111922
LM6179_1326	ykuL	conserved hypothetical protein	NO	lmo1009	LMR479a_1035	1.90366	3.36612e-18
LM6179_1327	ccpC	transcriptional repressor of citB and citZ	NO	lmo1010	LMR479a_1036	1.78107	2.8739e-19
LM6179_1328	dapH	tetrahydrodipicolinate N-acetyltransferase	NO	lmo1011	LMR479a_1037	0.579281	0.00332078
LM6179_1329	dapL	N-acetyl-diaminopimelate deacetylase	NO	lmo1012	LMR479a_1038	-0.658954	0.0442778
LM6179_1330	ykuT	putative small-conductance mechanosensitive channel	NO	lmo1013	LMR479a_1039	-0.255306	0.330301
LM6179_1331	opuAA	glycine betaine ABC transporter (ATP-binding protein)	YES	lmo1014	LMR479a_1040	-6.25602	9.4629e-158
LM6179_1332	opuAB	glycine betaine ABC transporter (permease)	YES	lmo1015	LMR479a_1041	-6.61653	7.13005e-127
LM6179_1333	opuAC	glycine betaine ABC transporter (glycine betaine-binding lipoprotein)	YES	lmo1016	LMR479a_1042	-6.3498	1.44632e-151
LM6179_1334		putative PTS system, glucose-specific, IIA component	NO	lmo1017	LMR479a_1043	-1.62506	4.12452e-13
LM6179_1335		CutC family protein	YES	lmo1018	LMR479a_1044	1.07354	2.84677e-06
LM6179_1336		conserved protein of unknown function	NO	lmo1019	LMR479a_1045	0.191592	0.329808
LM6179_1337		conserved membrane protein of unknown function	NO	lmo1020	LMR479a_1046	0.42777	0.0219823
LM6179_1338		conserved exported protein of unknown function	NO	lmo1021	LMR479a_1047	0.301395	0.068521
LM6179_1339	liaR	two-component response regulator [YvqE] responding to cell wall stress	NO	lmo1022	LMR479a_1048	0.162328	0.389682
LM6179_1340	ktrC	potassium uptake protein	NO	lmo1023	LMR479a_1049	0.325337	0.104183
LM6179_1341		conserved membrane protein of unknown function	NO	lmo1024	LMR479a_1050	-0.152486	0.559771
LM6179_1342		conserved membrane protein of unknown function	NO	lmo1025	LMR479a_1051	0.270527	0.394034
LM6179_1343	lytR	Transcriptional regulator lytR	NO	lmo1026	LMR479a_1052	1.29661	6.08785e-12
LM6179_1344	rnjA	ribonuclease J1	NO	lmo1027	LMR479a_1053	0.851557	0.000216024
LM6179_1345	rnpZA	omega 1 subunit of RNA polymerase	NO	lmo1028	LMR479a_1054	1.72642	1.0883e-08
LM6179_1346		protein of unknown function	NO	LISIN_1063	LMR479a_1055	0.360853	0.423919
LM6179_1347	ykrA	putative hydrolase	YES	lmo1029	LMR479a_1056	0.396968	0.0316943
LM6179_1348		Transcriptional regulator	NO	lmo1030	LMR479a_1057	-1.27038	1.13627e-06
LM6179_1349		conserved protein of unknown function	NO	lmo1031	LMR479a_1058	-0.331595	0.635303
LM6179_1350		putative transketolase N-terminal section	NO	lmo1032	LMR479a_1059	0.325139	0.829014
LM6179_1351		putative transketolase C-terminal section	NO	lmo1033	LMR479a_1060	-1.34629	0.221598
LM6179_1352	glpK	Glycerol kinase 1	NO	lmo1034	LMR479a_1061	-0.851544	0.26112
LM6179_1353	bglP	PTS system beta-glucoside-specific EIIBCA component [Includes: Beta-glucoside-specific phosphotransferase enzyme IIB component ; Beta-glucoside permease IIC component ; Beta-glucoside-specific phosphotransferase enzyme IIA component]	NO	lmo1035	LMR479a_1062	0.708176	0.0436831
LM6179_1354		conserved protein of unknown function	NO	lmo1036	LMR479a_1063	0.795736	0.00624645
LM6179_1355	yoaT	putative integral inner membrane protein	NO	lmo1037	LMR479a_1064	-2.23997	1.735e-08
LM6179_1356		Molybdopterin-guanine dinucleotide biosynthesis protein A	NO	lmo1038	LMR479a_1065	0.302528	0.238976
LM6179_1357		Molybdate transport system ATP-binding protein	NO	lmo1039	LMR479a_1066	0.732356	0.00871325
LM6179_1358	modB	Molybdenum ABC transporter, permease protein	NO	lmo1040	LMR479a_1067	0.843332	0.00258578
LM6179_1359		conserved exported protein of unknown function	NO	lmo1041	LMR479a_1068	1.28174	7.3413e-05
LM6179_1360		Molybdopterin biosynthesis protein MoeA	NO	lmo1042	LMR479a_1069	5.34832	1.96914e-162
LM6179_1361		Molybdopterin-guanine dinucleotide biosynthesis protein B	NO	lmo1043	LMR479a_1070	4.92998	1.23036e-107
LM6179_1362	moaE	Molybdopterin synthase catalytic subunit	NO	lmo1044	LMR479a_1071	5.05991	1.12505e-62
LM6179_1363		Molybdopterin converting factor	NO	lmo1045	LMR479a_1072	4.86711	1.43095e-43
LM6179_1364	moaC	molybdenum cofactor biosynthesis protein C	NO	lmo1046	LMR479a_1073	4.86996	1.18922e-28
LM6179_1365	moaA	Molybdenum cofactor biosynthesis protein A	NO	lmo1047	LMR479a_1074	4.75457	1.10569e-47
LM6179_1366	moaB	Molybdenum cofactor biosynthesis protein B	NO	lmo1048	LMR479a_1075	2.97784	6.14061e-31
LM6179_1367		Molybdopterin biosynthesis protein MoeB	NO	lmo1049	LMR479a_1076	2.52773	6.63984e-26
LM6179_1368		conserved protein of unknown function	NO	lmo1050	LMR479a_1077	1.11369	2.02353e-06
LM6179_1369	defB	formylmethionine deformylase A	NO	lmo1051	LMR479a_1078	2.05112	6.85546e-32
LM6179_1370		conserved protein of unknown function	NO	LISIN_1087	LMR479a_1079	1.7023	0.281156
LM6179_1371	pdhA	pyruvate dehydrogenase (E1 alpha subunit)	YES	lmo1052	LMR479a_1080	-1.8335	4.72323e-10
LM6179_1372	pdhB	pyruvate dehydrogenase (E1 beta subunit)	NO	lmo1053	LMR479a_1081	-1.75859	2.45348e-07
LM6179_1373	pdhC	pyruvate dehydrogenase (dihydrolipoamide acetyltransferase E2 subunit)	NO	lmo1054	LMR479a_1082	-2.26369	1.24718e-09
LM6179_1374	pdhD	dihydrolipoamide dehydrogenase E3 subunit of both pyruvate dehydrogenase and 2-oxoglutarate dehydrogenase complexes	NO	lmo1055	LMR479a_1083	-1.70456	3.11642e-06
LM6179_1375		conserved protein of unknown function	NO	lmo1056	LMR479a_1084	-2.94177	1.86719e-28
LM6179_1376		Lactate/malate dehydrogenase family protein	NO	lmo1057	LMR479a_1085	2.7031	1.42102e-40
LM6179_1377	yktA	conserved hypothetical protein	NO	lmo1058	LMR479a_1086	3.04627	1.38912e-55
LM6179_1378		conserved protein of unknown function	NO	lmo1059	LMR479a_1087	2.07276	1.08025e-28
LM6179_1379	vanRB	Regulatory protein vanRB	NO	lmo1060	LMR479a_1088	0.770368	0.0212657
LM6179_1380		HAMP domain-containing protein	NO	lmo1061	LMR479a_1089	0.938968	0.00564002
LM6179_1381		ABC transporter permease	NO	lmo1062	LMR479a_1090	2.52517	8.45948e-07
LM6179_1382	yclH	putative ABC transporter (ATPase component)	NO	lmo1063	LMR479a_1091	2.54337	1.21143e-05
LM6179_1383		Magnesium transporter CorA family protein	YES	lmo1064	LMR479a_1092	-2.26788	4.71086e-28
LM6179_1384		Predicted protein	NO	#N/A	#N/A	-2.14339	2.79363e-20
LM6179_1385	yktB	conserved hypothetical protein	NO	lmo1065	LMR479a_1093	-0.603562	0.0419487
LM6179_1386	suhB	inositol monophosphatase	NO	lmo1066	LMR479a_1094	-0.125517	0.702096
LM6179_1387	bipA	GTPase	YES	lmo1067	LMR479a_1095	-6.36869	7.26404e-271
LM6179_1388		conserved exported protein of unknown function	YES	lmo1068	LMR479a_1096	4.13633	7.78164e-16
LM6179_1389		conserved protein of unknown function	NO	lmo1069	LMR479a_1097	1.61288	2.30092e-05
LM6179_1390	ylaN	conserved hypothetical protein	NO	lmo1070	LMR479a_1098	0.988263	6.971e-05
LM6179_1391	ftsW	cell-division protein	NO	lmo1071	LMR479a_1099	-0.681027	0.00038622
LM6179_1392	pycA	pyruvate carboxylase	YES	lmo1072	LMR479a_1100	-2.07769	7.91907e-28
LM6179_1393	yvrC	Uncharacterized ABC transporter substrate-binding lipoprotein yvrC	NO	lmo1073	LMR479a_1101	-2.60554	3.63072e-21
LM6179_1394	tagG	teichoic acid precursors permease	NO	lmo1074	LMR479a_1102	-4.00245	4.30429e-29
LM6179_1395	tagH	Teichoic acids export ATP-binding protein TagH	NO	lmo1075	LMR479a_1103	-3.66496	9.73844e-48
LM6179_1396		conserved exported protein of unknown function	NO	lmo1076	LMR479a_1104	-2.23334	8.95128e-41
LM6179_1397		conserved protein of unknown function	NO	lmo1077	LMR479a_1105	-2.58735	4.71562e-20
LM6179_1398	gtaB	UTP-glucose-1-phosphate uridylyltransferase	NO	lmo1078	LMR479a_1106	0.478846	0.0174328
LM6179_1399		conserved membrane protein of unknown function	NO	lmo1079	LMR479a_1107	-4.06731	1.24806e-68
LM6179_1400		Minor teichoic acids biosynthesis protein GgaB	NO	lmo1080	LMR479a_1108	-2.06388	1.89168e-16
LM6179_1401	spsI	glucose-1-phosphate thymidylyltransferase	NO	lmo1081	LMR479a_1109	-3.5073	5.09548e-39
LM6179_1402	rmlC	dTDP-4-deoxyrhamnose-3,5-epimerase	NO	lmo1082	LMR479a_1110	-4.32813	9.99523e-61
LM6179_1403	spsJ	dTDP-glucose 4,6-dehydratase	NO	lmo1083	LMR479a_1111	-4.21133	2.24087e-38
LM6179_1404		dTDP-4-dehydrorhamnose reductase	NO	lmo1084	LMR479a_1112	-4.14758	1.64748e-69
LM6179_1405		conserved protein of unknown function	NO	lmo1085	LMR479a_1113	-0.172406	0.501768
LM6179_1406	ispD	putative 2-C-methyl-D-erythritol 4-phosphate cytidylyltransferase 2	NO	lmo1086	LMR479a_1114	-1.08099	8.29169e-05
LM6179_1407	tarJ	putative ribitol-5-phosphate dehydrogenase	NO	lmo1087	LMR479a_1115	-1.4814	2.61301e-10
LM6179_1408		conserved protein of unknown function	NO	lmo1088	LMR479a_1116	-2.4868	7.57042e-12
LM6179_1409	tagD	glycerol-3-phosphate cytidylyltransferase	NO	lmo1089	LMR479a_1117	-2.79643	5.28344e-16
LM6179_1410		conserved protein of unknown function	NO	lmo1090	LMR479a_1118	-2.65145	2.08951e-12
LM6179_1411		conserved protein of unknown function	NO	lmo1091	LMR479a_1119	-2.64231	2.00429e-15
LM6179_1412	pncB	nicotinate phosphoribosyltransferase	NO	lmo1092	LMR479a_1120	-0.204966	0.320222
LM6179_1413	nadE	ammonium-dependent NAD+ synthetase	NO	lmo1093	LMR479a_1121	-0.539542	0.194705
LM6179_1414		conserved protein of unknown function	NO	#N/A	LMR479a_1122	0.0577948	0.828326
LM6179_1415		PTS system, Lactose/Cellobiose specific IIB subunit subfamily	NO	lmo1095	LMR479a_1123	-0.0642729	0.823656
LM6179_1416	guaA	GMP synthetase	YES	lmo1096	LMR479a_1124	-3.40448	8.05373e-63
LM6179_1417		Predicted protein	NO	#N/A	LMR479a_1134	-0.307444	0.49601
LM6179_1418		Predicted protein	NO	#N/A	LMR479a_1135	-0.710321	0.111056
LM6179_1419		conserved protein of unknown function	NO	#N/A	#N/A	-0.513207	0.3103
LM6179_1420		conserved protein of unknown function	NO	#N/A	LMR479a_1137	-1.81616	4.70054e-05
LM6179_1421		conserved protein of unknown function	NO	#N/A	#N/A	-1.04048	0.00386067
LM6179_1422		conserved protein of unknown function	NO	lmo1120	#N/A	-0.305353	0.355178
LM6179_1423		conserved protein of unknown function	NO	lmo1121	LMR479a_1141	-0.291789	0.713232
LM6179_1424		conserved protein of unknown function	NO	#N/A	#N/A	-0.715851	0.336618
LM6179_1425		conserved protein of unknown function	YES	lmo1123	LMR479a_1143	-1.0845	0.143405
LM6179_1426		conserved protein of unknown function	YES	lmo1124	LMR479a_1144	-0.510406	0.480659
LM6179_1427		conserved protein of unknown function	NO	LISIN_1163	LMR479a_1145	-0.558695	0.633236
LM6179_1428		conserved protein of unknown function	NO	lmo1125	LMR479a_1146	0.757481	0.0670428
LM6179_1429		conserved protein of unknown function	NO	lmo1126	LMR479a_1147	0.981247	0.0560273
LM6179_1430		conserved protein of unknown function	NO	lmo1127	LMR479a_1148	0.585012	0.0880911
LM6179_1431		conserved exported protein of unknown function	NO	lmo1128	LMR479a_1149	1.2023	0.000182369
LM6179_1432		Acetyltransferase	NO	lmo1129	LMR479a_1150	1.75695	2.00447e-10
LM6179_1433		conserved protein of unknown function	NO	lmo1130	LMR479a_1151	1.22503	0.000112106
LM6179_1434		Predicted protein	NO	#N/A	#N/A	0.573297	0.811636
LM6179_1435		Predicted protein	NO	#N/A	#N/A	1.62945	0.038545
LM6179_1436		conserved exported protein of unknown function	NO	#N/A	#N/A	0.927532	0.0123391
LM6179_1437		Predicted protein	NO	#N/A	#N/A	-1.42995	0.438433
LM6179_1438		Uncharacterized ABC transporter ATP-binding protein HI_0663	NO	lmo1131	LMR479a_1153	-2.46322	1.47815e-05
LM6179_1439		ABC transporter	NO	lmo1132	LMR479a_1154	-0.887101	0.0279164
LM6179_1440		conserved protein of unknown function	NO	lmo1133	LMR479a_1155	0.0894507	0.901326
LM6179_1441		conserved protein of unknown function	NO	lmo1134	LMR479a_1156	-0.411882	0.345586
LM6179_1442		conserved protein of unknown function	NO	lmo1135	LMR479a_1157	-0.738999	0.00898054
LM6179_1443		Cell wall surface anchor family protein	NO	lmo1136	LMR479a_1158	-1.99221	4.85356e-13
LM6179_1444		conserved protein of unknown function	NO	lmo1137	LMR479a_1159	1.43763	0.00193922
LM6179_1445	clpP	ATP-dependent Clp protease proteolytic subunit 3	NO	lmo1138	LMR479a_1160	1.83893	2.38778e-18
LM6179_1446		conserved protein of unknown function	NO	lmo1139	#N/A	1.14992	0.000308366
LM6179_1447		conserved protein of unknown function	YES	lmo1140	LMR479a_1161	5.31036	1.10716e-93
LM6179_1448		Siroheme synthase subunit family protein	NO	lmo1141	LMR479a_1162	-0.199682	0.712045
LM6179_1449		conserved protein of unknown function	NO	lmo1142	LMR479a_1163	1.33275	0.000872336
LM6179_1450		PduT	NO	lmo1143	LMR479a_1164	1.15816	0.0187787
LM6179_1451	ypfE	putative carboxysome-like ethanolaminosome structural protein with putative role in ethanol utilization	NO	lmo1144	LMR479a_1165	0.424739	0.437782
LM6179_1452	pduV	Propanediol utilization protein pduV	NO	lmo1145	LMR479a_1166	0.741561	0.180489
LM6179_1453		conserved protein of unknown function	NO	lmo1146	LMR479a_1167	0.256639	0.658067
LM6179_1454	cobU	bifunctional cobinamide kinase and cobinamide phosphate guanylyltransferase	NO	lmo1147	LMR479a_1168	0.373952	0.715884
LM6179_1455	cobS	Cobalamin synthase	NO	lmo1148	LMR479a_1169	-0.701816	0.593867
LM6179_1456		Alpha-ribazole phosphatase	YES	lmo1149	LMR479a_1170	0.513743	0.752341
LM6179_1457	pocR	Regulatory protein pocR	NO	lmo1150	LMR479a_1171	5.31818	1.00918e-57
LM6179_1458	cchA	putative carboxysome-like ethanolaminosome structural protein, ethanolamine utilization protein	YES	lmo1151	LMR479a_1172	0.688944	0.672602
LM6179_1459	pduB	Propanediol utilization protein PduB	YES	lmo1152	LMR479a_1173	1.38463	0.181811
LM6179_1460	pduC	Propanediol dehydratase large subunit	YES	lmo1153	LMR479a_1174	1.06058	0.222129
LM6179_1461	pduD	Propanediol dehydratase medium subunit	YES	lmo1154	LMR479a_1175	0.834095	0.417503
LM6179_1462	pduE	Propanediol dehydratase small subunit	NO	lmo1155	LMR479a_1176	1.35032	0.192895
LM6179_1463	ddrA	Diol dehydratase-reactivating factor alpha subunit	YES	lmo1156	LMR479a_1177	0.556608	0.341076
LM6179_1464		conserved protein of unknown function	NO	lmo1157	LMR479a_1178	0.110501	0.921108
LM6179_1465		conserved protein of unknown function	NO	lmo1158	LMR479a_1179	1.31691	0.136666
LM6179_1466	cchA	putative carboxysome-like ethanolaminosome structural protein, ethanolamine utilization protein	YES	lmo1159	LMR479a_1180	0.212477	0.833827
LM6179_1467	pduL	Phosphate propanoyltransferase	NO	lmo1160	LMR479a_1181	0.31465	0.714295
LM6179_1468	eutJ	Ethanolamine utilization protein eutJ	NO	lmo1161	LMR479a_1182	0.758227	0.360584
LM6179_1469		conserved protein of unknown function	NO	lmo1162	LMR479a_1183	0.592284	0.622612
LM6179_1470	ccmL	Carbon dioxide concentrating mechanism protein CcmL	NO	lmo1163	LMR479a_1184	0.747914	0.569128
LM6179_1471		ATP:cob(I)alamin adenosyltransferase protein PduO	YES	lmo1164	LMR479a_1185	0.331977	0.73013
LM6179_1472	eutE	putative aldehyde dehydrogenase, ethanolamine utilization protein	NO	lmo1165	LMR479a_1186	-0.164099	0.871159
LM6179_1473		Propanol dehydrogenase	NO	lmo1166	LMR479a_1187	0.0768181	0.930159
LM6179_1474	glpF	glycerol permease	NO	lmo1167	LMR479a_1188	-0.927269	0.436162
LM6179_1475	ackA	acetate kinase	YES	lmo1168	LMR479a_1189	-1.59416	3.35792e-09
LM6179_1476	cobD	Threonine-phosphate decarboxylase	NO	lmo1169	LMR479a_1190	-2.07895	3.06502e-21
LM6179_1477		Propanediol utilization protein PduX	NO	lmo1170	LMR479a_1191	-4.65383	4.501e-32
LM6179_1478		Alcohol dehydrogenase	NO	lmo1171	LMR479a_1192	-5.26703	2.3361e-11
LM6179_1479	pdtaR	putative transcriptional regulatory protein pdtaR	NO	lmo1172	LMR479a_1193	0.883865	0.000231402
LM6179_1480		Sensor histidine kinase	NO	lmo1173	LMR479a_1194	0.466405	0.10387
LM6179_1481		Ethanolamine utilization protein EutA	NO	lmo1174	LMR479a_1195	-0.840803	0.658067
LM6179_1482	eutB	ethanolamine ammonia-lyase, large subunit, heavy chain	NO	lmo1175	LMR479a_1196	0.510801	0.613231
LM6179_1483	eutC	ethanolamine ammonia-lyase, small subunit (light chain)	NO	lmo1176	LMR479a_1197	0.805496	0.391817
LM6179_1484	eutL	putative carboxysome-related structural protein with putative role in ethanolamine utilization	NO	lmo1177	LMR479a_1198	-1.08483	0.315106
LM6179_1485		conserved protein of unknown function	NO	lmo1178	LMR479a_1199	0.118526	0.913571
LM6179_1486		Aldehyde dehydrogenase	NO	lmo1179	LMR479a_1200	0.0997461	0.890201
LM6179_1487	cchA	putative carboxysome-like ethanolaminosome structural protein, ethanolamine utilization protein	NO	lmo1180	LMR479a_1201	-0.72393	0.435371
LM6179_1488		conserved protein of unknown function	NO	lmo1181	LMR479a_1202	-0.632468	0.504827
LM6179_1489	pduL	Phosphate propanoyltransferase	NO	lmo1182	LMR479a_1203	-0.763326	0.516575
LM6179_1490		conserved protein of unknown function	NO	lmo1183	LMR479a_1204	0.0617804	0.935402
LM6179_1491	ccmL	Carbon dioxide concentrating mechanism protein CcmL	NO	lmo1184	LMR479a_1205	0.42194	0.702096
LM6179_1492		conserved protein of unknown function	NO	lmo1185	LMR479a_1206	-0.146803	0.872407
LM6179_1493	yxeR	putative ethanolamine transporter	NO	lmo1186	LMR479a_1207	-0.674043	0.339088
LM6179_1494		conserved protein of unknown function	NO	lmo1187	LMR479a_1208	-0.61788	0.409993
LM6179_1495		conserved protein of unknown function	NO	lmo1188	LMR479a_1209	-1.76762	1.52671e-11
LM6179_1496		conserved protein of unknown function	NO	lmo1189	LMR479a_1210	1.74277	1.24766e-05
LM6179_1497		conserved membrane protein of unknown function	NO	lmo1190	LMR479a_1211	2.13365	0.000449978
LM6179_1498	cobB	Cobyrinic acid A,C-diamide synthase	NO	lmo1191	LMR479a_1212	0.0706609	0.955192
LM6179_1499	cobD	Cobalamin biosynthesis protein CobD	NO	lmo1192	LMR479a_1213	-1.48124	0.462894
LM6179_1500	cbiC	Cobalt-precorrin-8X methylmutase	NO	lmo1193	LMR479a_1214	0.245675	0.900514
LM6179_1501	cbiD	putative cobalt-precorrin-6A synthase [deacetylating]	NO	lmo1194	LMR479a_1215	-0.326594	0.76118
LM6179_1502	cbiE	putative cobalt-precorrin-6Y C(5)-methyltransferase	NO	lmo1195	LMR479a_1216	-1.45997	0.294125
LM6179_1503	cbiT	putative cobalt-precorrin-6Y C(15)-methyltransferase [decarboxylating]	NO	lmo1196	LMR479a_1217	-1.619	0.112485
LM6179_1504	cbiF	Cobalt-precorrin-4 C(11)-methyltransferase	NO	lmo1197	LMR479a_1218	-2.19037	0.0149834
LM6179_1505	cbiG	CbiG protein	NO	lmo1198	LMR479a_1219	-2.05498	0.0262015
LM6179_1506	cbiH	Cobalt-precorrin-3B C(17)-methyltransferase	NO	lmo1199	LMR479a_1220	-2.28514	0.0998459
LM6179_1507		Precorrin-6X reductase	NO	lmo1200	LMR479a_1221	-1.14879	0.261978
LM6179_1508		Uroporphyrin-III C-methyltransferase/uroporphyrinogen-III synthase	NO	lmo1201	LMR479a_1222	-2.59671	0.0428252
LM6179_1509	cbiK	Sirohydrochlorin cobaltochelatase	NO	lmo1202	LMR479a_1223	-2.85464	0.100269
LM6179_1510		Precorrin-2 C20-methyltransferase	NO	lmo1203	LMR479a_1224	-1.01723	0.457449
LM6179_1511	cbiM	Cobalt transport protein CbiM	NO	lmo1204	LMR479a_1225	-0.395397	0.754323
LM6179_1512	cbiN	Cobalt transport protein CbiN	NO	lmo1205	LMR479a_1226	-1.40801	0.272383
LM6179_1513	cbiQ	Cobalt transport protein CbiQ	NO	lmo1206	LMR479a_1227	0.392594	0.388963
LM6179_1514		putative enzyme	NO	lmo1207	LMR479a_1228	0.667258	0.0220968
LM6179_1515	cobQ	Cobyric acid synthase	NO	lmo1208	LMR479a_1229	0.978507	4.33427e-07
LM6179_1516	pduO	putative ATP:cob(I)alamin adenosyltransferase	NO	lmo1209	LMR479a_1230	1.52572	1.5305e-11
LM6179_1517		conserved membrane protein of unknown function	NO	lmo1210	LMR479a_1231	-5.49254	1.2032e-43
LM6179_1518		conserved membrane protein of unknown function	NO	lmo1211	LMR479a_1232	-5.64259	5.47615e-38
LM6179_1519		conserved protein of unknown function	NO	lmo1212	LMR479a_1233	0.796902	0.057009
LM6179_1520		PadR family transcriptional regulator	NO	lmo1213	LMR479a_1234	-0.657614	0.0180056
LM6179_1521		conserved protein of unknown function	NO	lmo1214	LMR479a_1235	-0.555894	0.0094056
LM6179_1522	lytG	Exo-glucosaminidase lytG	NO	lmo1215	LMR479a_1236	-0.211243	0.399141
LM6179_1523		N-acetylmuramoyl-L-alanine amidase, family 4	NO	lmo1216	LMR479a_1237	-7.03202	1.5433e-250
LM6179_1524	ysdC	putative aminopeptidase ysdC	NO	lmo1217	LMR479a_1238	-1.91012	2.85601e-22
LM6179_1525	ysgA	putative RNA methylase	NO	lmo1218	LMR479a_1239	-1.74387	8.40351e-29
LM6179_1526		conserved protein of unknown function	NO	lmo1219	LMR479a_1240	2.74008	3.84975e-35
LM6179_1527	arxR	transcriptional repressor	NO	lmo1220	LMR479a_1241	2.43244	1.54727e-38
LM6179_1528		protein of unknown function	NO	LISIN_1261	#N/A	-1.56503	0.307442
LM6179_1529	pheS	phenylalanyl-tRNA synthetase (alpha subunit)	NO	lmo1221	LMR479a_1242	-4.74229	6.68599e-51
LM6179_1530	pheT	phenylalanyl-tRNA synthetase (beta subunit)	NO	lmo1222	LMR479a_1243	-4.01308	1.98124e-39
LM6179_1531		ABC transporter ATP-binding protein	NO	lmo1223	LMR479a_1244	-0.586499	0.0130806
LM6179_1532		conserved membrane protein of unknown function	NO	lmo1224	LMR479a_1245	-0.592686	0.0394861
LM6179_1533		Transcriptional regulator	NO	lmo1225	LMR479a_1246	-0.579109	0.0725957
LM6179_1534		Membrane protein	YES	lmo1226	LMR479a_1247	2.00714	4.40461e-11
LM6179_1535	ung	uracil-DNA glycosylase	NO	lmo1227	LMR479a_1248	2.11505	8.43949e-21
LM6179_1536	rnhC	ribonuclease HIII	NO	lmo1228	LMR479a_1249	-4.667	3.12989e-46
LM6179_1537	yshA	conserved hypothetical protein	NO	lmo1229	LMR479a_1250	2.6072	2.17909e-59
LM6179_1538		CvpA family protein	NO	lmo1230	LMR479a_1251	2.75795	1.35022e-38
LM6179_1539	polX	DNA polymerase/3'-5' exonuclease X	NO	lmo1231	LMR479a_1252	1.38595	9.37852e-07
LM6179_1540	mutSB	putative DNA mismatch repair enzyme	NO	lmo1232	LMR479a_1253	0.105609	0.759782
LM6179_1541	trxA	thioredoxin	NO	lmo1233	LMR479a_1254	0.978673	3.37294e-05
LM6179_1542	uvrC	excinuclease ABC (subunit C)	NO	lmo1234	LMR479a_1255	-1.29065	2.74802e-07
LM6179_1543	lysC	aspartokinase II alpha subunit (aa 1->408) and beta subunit (aa 246->408)	NO	lmo1235	LMR479a_1256	-4.63703	8.51031e-59
LM6179_1544	yslB	conserved hypothetical protein	NO	lmo1236	LMR479a_1257	0.597682	0.0103846
LM6179_1545	racE	glutamate racemase	NO	lmo1237	LMR479a_1258	-2.22147	2.52446e-17
LM6179_1546	rph	ribonuclease PH	NO	lmo1238	LMR479a_1259	-3.45852	2.68507e-29
LM6179_1547	rdgB	inosine/xanthosine triphosphate pyrophosphatase (subunit A)	NO	lmo1239	LMR479a_1260	-3.6583	1.11514e-43
LM6179_1548	ysnB	phosphoesterase	NO	lmo1240	LMR479a_1261	-3.15003	7.19922e-59
LM6179_1549		Integrase	NO	#N/A	LMR479a_1263	0.571578	0.0629882
LM6179_1550		Gp35	NO	#N/A	#N/A	0.17395	0.57179
LM6179_1551		conserved protein of unknown function	NO	#N/A	#N/A	0.357858	0.284472
LM6179_1552		Rep protein	NO	#N/A	LMR479a_1266	-0.180544	0.64104
LM6179_1553		Predicted protein (fragment)	NO	#N/A	LMR479a_1270	0.317511	0.622612
LM6179_1554		conserved protein of unknown function	NO	#N/A	LMR479a_1271	-1.04574	0.000309326
LM6179_1555		conserved protein of unknown function	NO	#N/A	#N/A	0.797041	0.158502
LM6179_1556		conserved protein of unknown function	NO	#N/A	LMR479a_1273	0.721249	0.157898
LM6179_1557		conserved protein of unknown function	NO	#N/A	#N/A	1.90775	0.0960848
LM6179_1558		conserved protein of unknown function	NO	#N/A	#N/A	0.663798	0.396561
LM6179_1560		Gp42 protein	NO	#N/A	#N/A	0.329774	0.774786
LM6179_1561		Predicted protein	NO	#N/A	#N/A	0.710902	0.489281
LM6179_1562		conserved protein of unknown function	NO	#N/A	#N/A	-0.0732514	0.951452
LM6179_1563		conserved protein of unknown function	NO	#N/A	LMR479a_2418	-0.510007	0.646609
LM6179_1564		Phage protein	NO	#N/A	#N/A	-0.0545869	0.950834
LM6179_1565		Phage protein	NO	#N/A	#N/A	0.0859521	0.930159
LM6179_1566		conserved protein of unknown function	NO	#N/A	#N/A	0.160651	0.883828
LM6179_1567		putative Phage protein	NO	#N/A	#N/A	-0.19051	0.816997
LM6179_1568		Gp43 protein	NO	#N/A	#N/A	0.228122	0.745588
LM6179_1569		Gp44	NO	#N/A	#N/A	-0.182034	0.787899
LM6179_1570		Phage protein gp45	NO	#N/A	#N/A	-0.138131	0.845175
LM6179_1571		conserved protein of unknown function	NO	#N/A	#N/A	0.459418	0.454932
LM6179_1572		conserved protein of unknown function	NO	#N/A	LMR479a_1285	0.364883	0.4107
LM6179_1573		51.5 kDa protein	NO	#N/A	LMR479a_1286	0.667196	0.0686435
LM6179_1574		Gp49 protein	NO	#N/A	LMR479a_1287	0.221442	0.65029
LM6179_1575		Primase	NO	#N/A	LMR479a_1288	0.413421	0.267893
LM6179_1576		Phage protein	NO	#N/A	#N/A	-0.0987501	0.877234
LM6179_1577		conserved protein of unknown function	NO	#N/A	#N/A	0.0940694	0.875095
LM6179_1578		Predicted protein	NO	#N/A	LMR479a_1293	-0.338596	0.743237
LM6179_1579		conserved protein of unknown function	NO	#N/A	LMR479a_1294	-0.0332815	0.972388
LM6179_1580		Phage-related transcriptional activator	NO	#N/A	LMR479a_1295	-0.389246	0.593016
LM6179_1581		conserved protein of unknown function	NO	#N/A	#N/A	0.791303	0.0342566
LM6179_1582		protein of unknown function	NO	#N/A	#N/A	0.611466	0.52096
LM6179_1583		conserved protein of unknown function	NO	#N/A	LMR479a_1296	1.05175	0.239609
LM6179_1584		Gp1 protein	NO	#N/A	LMR479a_1298	0.961246	0.294668
LM6179_1585		conserved protein of unknown function	NO	#N/A	LMR479a_1299	1.4937	0.00278096
LM6179_1586		conserved protein of unknown function	NO	#N/A	LMR479a_1300	1.68783	0.000898603
LM6179_1587		ClpP protease	NO	#N/A	LMR479a_1301	2.03467	7.2757e-06
LM6179_1588		conserved protein of unknown function	NO	#N/A	LMR479a_1302	2.12467	5.2476e-05
LM6179_1589		conserved protein of unknown function	NO	#N/A	LMR479a_1303	2.29057	7.80862e-05
LM6179_1590		Gp7 protein	NO	#N/A	LMR479a_1304	2.04521	0.0008492
LM6179_1591		conserved protein of unknown function	NO	#N/A	LMR479a_1305	1.87285	0.000615782
LM6179_1592		conserved protein of unknown function	NO	#N/A	LMR479a_1306	1.85118	4.42085e-05
LM6179_1593		conserved protein of unknown function	NO	#N/A	LMR479a_1307	1.6752	0.00429184
LM6179_1594		Major tail protein	NO	#N/A	LMR479a_1308	1.59357	0.000693028
LM6179_1595		conserved protein of unknown function	NO	#N/A	LMR479a_1309	1.80251	0.0340208
LM6179_1596		conserved protein of unknown function	NO	#N/A	LMR479a_1310	2.04138	0.00461906
LM6179_1597		Phage tail tape measure protein	NO	#N/A	LMR479a_1311	2.97716	1.41304e-14
LM6179_1598		Gp16 protein	NO	#N/A	LMR479a_1312	2.45124	1.17531e-10
LM6179_1599		conserved protein of unknown function	NO	#N/A	LMR479a_1313	2.05203	4.43286e-05
LM6179_1600		conserved protein of unknown function	NO	#N/A	LMR479a_1314	2.5207	1.32084e-05
LM6179_1601		Gp23	NO	lmo2280	#N/A	1.68036	0.158502
LM6179_1602	hol	Holin	NO	lmo2279	#N/A	2.43411	0.025144
LM6179_1603	ply	L-alanyl-D-glutamate peptidase	NO	#N/A	#N/A	2.16727	0.000884175
LM6179_1604		Gp21	NO	#N/A	#N/A	-0.0807146	0.870749
LM6179_1605		Gp22	NO	#N/A	#N/A	0.352491	0.264449
LM6179_1606		Phage protein	NO	#N/A	#N/A	0.240777	0.597532
LM6179_1607		Phage protein gp29	NO	#N/A	#N/A	0.241022	0.645759
LM6179_1608		Gp25	NO	#N/A	#N/A	-0.108781	0.844889
LM6179_1609		Transcriptional regulator, TetR family	YES	lmo2589	LMR479a_2718	1.5252	2.36458e-05
LM6179_1610	ycnB	putative efflux transporter	NO	lmo2588	LMR479a_2717	-1.11418	0.0451861
LM6179_1611		conserved protein of unknown function	NO	lmo2587	LMR479a_2716	-1.10453	0.000289058
LM6179_1612	yrhE	putative formate dehydrogenase	NO	lmo2586	LMR479a_2715	6.66005	7.83757e-49
LM6179_1613		conserved protein of unknown function	NO	lmo2585	LMR479a_2714	6.93001	2.0784e-169
LM6179_1614	fdhD	Protein FdhD homolog	NO	lmo2584	LMR479a_2713	6.40276	4.4795e-65
LM6179_1615	hssR	Heme response regulator hssR	NO	lmo2583	LMR479a_2712	1.37368	8.6933e-09
LM6179_1616		Sensor histidine kinase	NO	lmo2582	LMR479a_2711	-0.0818599	0.711637
LM6179_1617		ABC transporter	NO	lmo2581	LMR479a_2710	0.104804	0.839083
LM6179_1618	hrtA	putative hemin import ATP-binding protein HrtA	NO	lmo2580	LMR479a_2709	0.725265	0.115431
LM6179_1619		Internalin H	NO	LISIN_2662	LMR479a_2708	1.13501	0.472335
LM6179_1620	ycnE	putative monooxygenase ycnE	NO	lmo2579	LMR479a_2707	2.44263	8.02979e-14
LM6179_1621		conserved exported protein of unknown function	YES	lmo2578	LMR479a_2706	2.08401	2.07059e-13
LM6179_1622		conserved protein of unknown function	NO	lmo2577	LMR479a_2705	-1.06887	5.30199e-08
LM6179_1623		Peptidoglycan anchored protein	YES	lmo2576	LMR479a_2704	-0.928987	0.000227737
LM6179_1624	czcD	potassium/proton-divalent cation antiporter	NO	lmo2575	LMR479a_2703	2.47623	7.72518e-28
LM6179_1625		conserved protein of unknown function	NO	lmo2574	LMR479a_2702	3.25072	3.18049e-43
LM6179_1626		conserved protein of unknown function	YES	lmo2573	LMR479a_2701	7.52342	3.25125e-112
LM6179_1627		conserved protein of unknown function	YES	lmo2572	LMR479a_2700	7.22895	9.25608e-78
LM6179_1628		conserved protein of unknown function	YES	lmo2571	LMR479a_2699	7.0274	3.55215e-77
LM6179_1629		putative Membrane protein	YES	lmo2570	LMR479a_2698	7.16337	8.83103e-105
LM6179_1630		Peptide/nickel transport system substrate-binding protein	NO	lmo2569	LMR479a_2697	-0.919293	0.00440903
LM6179_1631		conserved exported protein of unknown function	NO	lmo2568	LMR479a_2696	3.14677	1.04093e-24
LM6179_1632		conserved protein of unknown function	NO	lmo2567	LMR479a_2695	3.21925	8.26911e-36
LM6179_1633		conserved protein of unknown function	NO	#N/A	#N/A	0.972498	0.366959
LM6179_1634	lipL	amidotransferase of the octanoyl moiety from octanoyl-GcvH to the E2 subunit of pyruvate dehydrogenase	NO	lmo2566	LMR479a_2694	0.41999	0.0562514
LM6179_1635	ywfO	putative metal-dependent phosphohydrolase	NO	lmo2565	LMR479a_2693	0.598772	0.00593126
LM6179_1636	ywhB	1,3-keto-enol tautomerase	NO	lmo2564	LMR479a_2692	0.738106	0.0720962
LM6179_1637	ywhC	putative metal-dependent hydrolase; integral inner membrane protein	NO	lmo2563	LMR479a_2691	-0.0389938	0.90736
LM6179_1638		conserved protein of unknown function	NO	lmo2562	LMR479a_2690	-2.78206	9.86457e-34
LM6179_1639	argS	arginyl-tRNA synthetase	NO	lmo2561	LMR479a_2689	-3.0155	1.92659e-68
LM6179_1640	rpoE	RNA polymerase (delta subunit)	NO	lmo2560	LMR479a_2688	-1.64109	7.16758e-10
LM6179_1641	pyrG	CTP synthetase	NO	lmo2559	LMR479a_2687	-5.33585	1.55857e-154
LM6179_1642		conserved protein of unknown function	NO	#N/A	#N/A	-0.896563	0.0122615
LM6179_1643		transposase	NO	#N/A	#N/A	-1.10301	0.0211156
LM6179_1644	ami	Autolysin, amidase	NO	lmo2558	LMR479a_2686	-1.54742	2.50251e-12
LM6179_1645	dagK	Diacylglycerol kinase	NO	lmo2557	LMR479a_2685	3.16393	6.68465e-49
LM6179_1646	iolJ	2-deoxy-5-keto-D-gluconic acid 6-phosphate aldolase	YES	lmo2556	LMR479a_2684	-2.07561	3.09685e-16
LM6179_1647		Glycosyl transferase	NO	lmo2555	LMR479a_2683	0.187783	0.31189
LM6179_1648		conserved protein of unknown function	NO	lmo2554	LMR479a_2682	-1.04119	2.56462e-08
LM6179_1649		putative Membrane protein	NO	lmo2553	LMR479a_2681	-2.11029	8.56571e-24
LM6179_1650	murAB	UDP-N-acetylglucosamine 1-carboxyvinyltransferase	NO	lmo2552	LMR479a_2680	-1.80732	1.46165e-17
LM6179_1651	rho	transcriptional terminator Rho	NO	lmo2551	LMR479a_2679	-3.41541	1.33392e-51
LM6179_1652	yfdH	bactoprenol glucosyl transferase; CPS-53 (KpLE1) prophage	NO	lmo2550	LMR479a_2678	-3.97552	1.22761e-44
LM6179_1653	gtcA	Cell wall teichoic acid glycosylation protein gtcA	NO	lmo2549	LMR479a_2677	-4.34515	1.53921e-36
LM6179_1654	rpmEB	ribosomal protein L31	NO	lmo2548	LMR479a_2676	-3.65429	6.47567e-61
LM6179_1655	hom	homoserine dehydrogenase	NO	lmo2547	LMR479a_2675	-3.49293	5.81419e-38
LM6179_1656	thrC	threonine synthase	NO	lmo2546	LMR479a_2674	-3.21023	1.01147e-22
LM6179_1657	thrB	homoserine kinase	NO	lmo2545	LMR479a_2673	-3.45428	2.61543e-36
LM6179_1658	tdk	Thymidine kinase	NO	lmo2544	LMR479a_2672	-2.12004	4.04968e-19
LM6179_1659	prfA	peptide chain release factor 1	NO	lmo2543	LMR479a_2671	-2.4928	2.40774e-31
LM6179_1660	prmC	glutamine methylase of release factor 1 (and perhaps others) at a GGQ site	NO	lmo2542	LMR479a_2670	-2.45815	2.22337e-27
LM6179_1661		conserved protein of unknown function	NO	#N/A	#N/A	-3.51133	0.0213991
LM6179_1662	tsaC	tRNA(NNU) t(6)A37 threonylcarbamoyladenosine modification; threonine-dependent ADP-forming ATPase	NO	lmo2541	LMR479a_2669	0.303054	0.367741
LM6179_1663	ptpB	Low molecular weight protein-tyrosine-phosphatase ptpB	NO	lmo2540	LMR479a_2668	0.0490048	0.870049
LM6179_1664	glyA	serine hydroxymethyltransferase	NO	lmo2539	LMR479a_2667	1.4617	3.22e-14
LM6179_1665	upp	uracil phosphoribosyltransferase	NO	lmo2538	LMR479a_2666	-3.06874	1.14361e-47
LM6179_1666	mnaA	UDP-N-acetylmannosamine 2-epimerase	NO	lmo2537	LMR479a_2665	-2.07299	2.57825e-34
LM6179_1667	atpI	AtpI protein	NO	lmo2536	LMR479a_2662	-0.727661	0.000517338
LM6179_1668	atpB	ATP synthase (subunit a, component F0)	NO	lmo2535	LMR479a_2661	0.123453	0.562715
LM6179_1669	atpE	ATP synthase (subunit c, component F0)	NO	lmo2534	LMR479a_2660	0.217235	0.246175
LM6179_1670	atpF	ATP synthase (subunit b, component F0)	NO	lmo2533	LMR479a_2659	-0.0538861	0.804899
LM6179_1671	atpH	ATP synthase subunit delta	NO	lmo2532	LMR479a_2658	-0.187686	0.361314
LM6179_1672	atpA	ATP synthase (subunit alpha, component F1)	NO	lmo2531	LMR479a_2657	-0.347343	0.203565
LM6179_1673	atpG	ATP synthase (subunit gamma, component F1)	NO	lmo2530	LMR479a_2656	-0.655286	0.0028046
LM6179_1674	atpD	ATP synthase (subunit beta, component F1)	NO	lmo2529	LMR479a_2655	-0.415677	0.18974
LM6179_1675	atpC	ATP synthase (subunit epsilon, F1 subunit)	NO	lmo2528	LMR479a_2654	-0.257936	0.308639
LM6179_1676	ywzB	conserved hypothetical protein	NO	lmo2527	LMR479a_2653	4.05256	0.000893178
LM6179_1677	murAA	UDP-N-acetylglucosamine 1-carboxyvinyltransferase	NO	lmo2526	LMR479a_2652	-0.176985	0.464438
LM6179_1678	mbl	MreB-like morphogen	NO	lmo2525	LMR479a_2651	-2.42404	6.66931e-36
LM6179_1679	fabZ	(3R)-hydroxymyristoyl-[acyl carrier protein] dehydratase	NO	lmo2524	LMR479a_2650	-2.43834	1.41163e-36
LM6179_1680		Single-stranded DNA-binding protein	NO	lmo2523	LMR479a_2649	-0.543	0.570855
LM6179_1681	yocH	Cell wall-binding protein yocH	NO	lmo2522	LMR479a_2648	-10.1221	2.35093e-154
LM6179_1682	tarA	putative N-acetylmannosaminyltransferase	NO	lmo2521	LMR479a_2647	0.379777	0.18974
LM6179_1683	menC	o-succinylbenzoate synthase	NO	lmo2520	LMR479a_2646	-0.38908	0.211128
LM6179_1684	tagO	UDP-N-acetylglucosamine:undecaprenyl-P N-acetylglucosaminyl-1-P transferase	NO	lmo2519	LMR479a_2645	-0.396578	0.0867914
LM6179_1685		conserved exported protein of unknown function	NO	lmo2518	LMR479a_2644	-1.1475	2.3946e-08
LM6179_1686		Acetyltransferase, GNAT family protein	NO	lmo2517	LMR479a_2643	-2.37546	1.00503e-27
LM6179_1687	yvyE	putative translation regulator	NO	lmo2516	LMR479a_2642	-2.53696	7.02317e-25
LM6179_1688	degU	two-component response regulator	NO	lmo2515	LMR479a_2641	0.77338	0.00200273
LM6179_1689	yviA	conserved hypothetical protein	NO	lmo2514	LMR479a_2640	0.882954	0.0136075
LM6179_1690		protein of unknown function	NO	LISIN_2595	#N/A	-1.18104	0.141673
LM6179_1691	comFA	helicase competence protein	NO	lmo2513	LMR479a_2639	-1.25993	0.000328768
LM6179_1692		ComF operon protein C	NO	lmo2512	LMR479a_2638	-0.719148	0.0872102
LM6179_1693	hpf	ribosome-associated sigma 54 modulation protein	YES	lmo2511	LMR479a_2637	4.30893	3.84845e-36
LM6179_1694	secA	translocase binding subunit (ATPase)	NO	lmo2510	LMR479a_2636	0.489183	0.00402122
LM6179_1695	prfB	Peptide chain release factor 2	NO	lmo2509	LMR479a_2634	-1.83751	4.93749e-17
LM6179_1696	yvjA	putative integral inner membrane protein	NO	lmo2508	LMR479a_2633	-1.9928	3.93099e-22
LM6179_1697	ftsE	cell-division ABC transporter (ATP-binding protein)	NO	lmo2507	LMR479a_2632	-8.1667	7.93828e-234
LM6179_1698	ftsX	cell-division ABC transporter	NO	lmo2506	LMR479a_2631	-8.146	2.28457e-270
LM6179_1699	spl	P45	NO	lmo2505	LMR479a_2630	-7.74727	1.4231e-297
LM6179_16s_rRNA_1		ribosomal RNA 16s_rRNA	NO	#N/A	#N/A	2.17331	5.62434e-09
LM6179_16s_rRNA_2		ribosomal RNA 16s_rRNA	NO	#N/A	#N/A	1.9199	5.32028e-10
LM6179_16s_rRNA_3		ribosomal RNA 16s_rRNA	NO	#N/A	#N/A	2.17749	5.89695e-09
LM6179_16s_rRNA_4		ribosomal RNA 16s_rRNA	NO	#N/A	#N/A	1.82386	1.06071e-08
LM6179_1700		Peptidase	NO	lmo2504	LMR479a_2629	-7.8284	1.32817e-190
LM6179_1701	clsA	cardiolipin synthase	NO	lmo2503	LMR479a_2628	0.0137806	0.955192
LM6179_1702		conserved membrane protein of unknown function	NO	lmo2502	LMR479a_2627	0.162622	0.392012
LM6179_1703	phoP	two-component response regulator	NO	lmo2501	LMR479a_2626	0.288154	0.242497
LM6179_1704		Two-component sensor histidine kinase	NO	lmo2500	LMR479a_2625	-0.0666937	0.782732
LM6179_1705	pstS	phosphate ABC transporter (binding lipoprotein)	NO	lmo2499	LMR479a_2624	0.493635	0.280024
LM6179_1706	pstC	phosphate ABC transporter (permease)	NO	lmo2498	LMR479a_2623	0.492401	0.396817
LM6179_1707	pstA	phosphate ABC transporter (permease)	NO	lmo2497	LMR479a_2622	0.477342	0.372672
LM6179_1708	pstBA	phosphate ABC transporter (ATP-binding protein)	NO	lmo2496	LMR479a_2621	0.151896	0.765471
LM6179_1709	pstBB	phosphate ABC transporter (ATP-binding protein)	NO	lmo2495	LMR479a_2620	4.34938	2.4866e-48
LM6179_1710		Phosphate transport system protein PhoU	YES	lmo2494	LMR479a_2619	4.47704	6.47603e-51
LM6179_1711	czrA	transcriptional regulator (multiple metal-sensing ArsR-SmtB transcriptional repressors family)	NO	lmo2493	LMR479a_2618	1.39453	1.98923e-08
LM6179_1712		conserved membrane protein of unknown function	NO	lmo2492	LMR479a_2617	0.600428	0.00556615
LM6179_1713		HD domain-containing protein	NO	lmo2491	LMR479a_2616	0.191095	0.453195
LM6179_1714	csbA	putative CsbA membrane protein	NO	lmo2490	LMR479a_2615	-0.590547	0.0187322
LM6179_1715	uvrB	excinuclease ABC (subunit B)	NO	lmo2489	LMR479a_2614	1.40323	5.36226e-10
LM6179_1716	uvrA	excinuclease ABC (subunit A)	NO	lmo2488	LMR479a_2613	0.0191498	0.934449
LM6179_1717		conserved protein of unknown function	NO	lmo2487	LMR479a_2612	3.00384	9.37904e-31
LM6179_1718		PspC domain-containing protein	YES	lmo2486	LMR479a_2611	1.85612	2.7949e-13
LM6179_1719	yvlC	putative regulator (stress mediated)	YES	lmo2485	LMR479a_2610	3.75438	6.78481e-110
LM6179_1720	yvlD	putative integral inner membrane protein	YES	lmo2484	LMR479a_2609	4.2795	7.86769e-82
LM6179_1721	hprK	serine/threonine protein kinase/phosphorylase	NO	lmo2483	LMR479a_2608	-0.583869	0.000844042
LM6179_1722	lgt	prelipoprotein diacylglycerol transferase	NO	lmo2482	LMR479a_2607	-0.876283	0.000487257
LM6179_1723	ppaX	P-Ser-HPr phosphatase	NO	lmo2481	LMR479a_2606	-1.406	5.02707e-13
LM6179_1724	yvoF	putative O-acetyltransferase	NO	lmo2480	LMR479a_2605	-1.49535	5.48679e-07
LM6179_1725		TPR domain-containing protein	NO	lmo2479	LMR479a_2604	-0.591478	0.00817298
LM6179_1726	trxB	thioredoxin reductase	NO	lmo2478	LMR479a_2603	1.19212	2.90266e-06
LM6179_1727	galE	UDP-galactose-4-epimerase	YES	lmo2477	LMR479a_2602	1.22617	2.00569e-10
LM6179_1728		Aldose 1-epimerase	NO	lmo2476	LMR479a_2601	0.184088	0.538003
LM6179_1729	pgcA	alpha-phosphoglucomutase	NO	lmo2475	LMR479a_2600	-0.462414	0.0179487
LM6179_1730	yvcJ	GTPase	NO	lmo2474	LMR479a_2599	0.878004	0.000810592
LM6179_1731	mgfK	gluconeogenesis morphogenetic factor	NO	lmo2473	LMR479a_2598	0.807595	0.00325273
LM6179_1732	whiA	putative morphogen	YES	lmo2472	LMR479a_2597	1.78726	6.72002e-16
LM6179_1733	yqjM	NADPH-dependent flavin oxidoreductase	NO	lmo2471	LMR479a_2596	2.48341	4.3502e-10
LM6179_1734		Leucine rich repeat domain-containing protein	NO	lmo2470	LMR479a_2595	-0.274785	0.613808
LM6179_1735	yfnA	metabolite permease	NO	lmo2469	LMR479a_2594	-3.63725	1.50557e-54
LM6179_1736	clpP	ATP-dependent Clp protease proteolytic subunit	YES	lmo2468	LMR479a_2593	2.81198	8.09953e-37
LM6179_1737		Chitin-binding protein	YES	lmo2467	LMR479a_2592	1.00436	0.0034891
LM6179_1738		Gp28	NO	#N/A	#N/A	0.0674103	0.88175
LM6179_1739		conserved protein of unknown function	NO	#N/A	#N/A	1.05061	0.00810529
LM6179_1740		Gp33	NO	#N/A	LMR479a_2448	1.36654	6.61702e-06
LM6179_1741		protein of unknown function	NO	#N/A	LMR479a_2447	0.162943	0.946599
LM6179_1742		conserved protein of unknown function	NO	#N/A	#N/A	1.26395	1.66038e-05
LM6179_1743		conserved protein of unknown function	NO	#N/A	#N/A	0.709592	0.188275
LM6179_1744		Gp33	NO	#N/A	#N/A	1.02094	0.000826275
LM6179_1745		putative HTH-type transcriptional regulator	NO	#N/A	#N/A	2.05477	0.000636565
LM6179_1746		conserved protein of unknown function	NO	#N/A	#N/A	-1.47623	3.57453e-08
LM6179_1747		Gp37	NO	#N/A	#N/A	1.33881	0.00301809
LM6179_1748		Phage protein	NO	#N/A	#N/A	0.0341634	0.936387
LM6179_1749		conserved protein of unknown function	NO	#N/A	#N/A	1.48219	0.00143038
LM6179_1750		Gp40	NO	#N/A	LMR479a_2440	1.47547	0.00164576
LM6179_1751		conserved protein of unknown function	NO	#N/A	LMR479a_2439	1.18515	0.0352307
LM6179_1752		Gp41-1	NO	#N/A	#N/A	-0.249344	0.33195
LM6179_1753		Phage protein	NO	#N/A	LMR479a_2436	1.60811	2.78646e-05
LM6179_1754		Gp38	NO	#N/A	#N/A	1.35375	0.00483089
LM6179_1755		Phage protein	NO	#N/A	#N/A	1.61986	0.00611029
LM6179_1756		conserved protein of unknown function	NO	lmo2321	#N/A	1.90575	0.000209571
LM6179_1757	yqaJ	putative nuclease; skin element	NO	#N/A	#N/A	1.68025	0.000637257
LM6179_1758	yqaK	putative DNA recombination protein; skin element	NO	#N/A	#N/A	1.80458	1.01331e-05
LM6179_1759		Gp49	NO	#N/A	#N/A	1.90761	0.00142077
LM6179_1760		Phage protein	NO	#N/A	#N/A	1.17576	0.244664
LM6179_1761		conserved protein of unknown function	NO	#N/A	#N/A	0.909872	0.306007
LM6179_1762		Gp51 protein	NO	#N/A	#N/A	1.49403	0.0116071
LM6179_1763		Gp52	NO	#N/A	#N/A	2.02066	1.31815e-05
LM6179_1764		conserved protein of unknown function	NO	#N/A	#N/A	2.36965	0.000626496
LM6179_1765		conserved protein of unknown function	NO	#N/A	#N/A	1.76683	0.00342259
LM6179_1766	ssbA	single-strand DNA-binding protein	NO	#N/A	#N/A	1.87625	0.000488683
LM6179_1767		conserved protein of unknown function	NO	lmo2307	LMR479a_2413	2.00091	0.009608
LM6179_1768		Gp58	NO	#N/A	#N/A	1.79484	0.00776796
LM6179_1769		Phage protein	NO	#N/A	#N/A	1.84877	0.00411266
LM6179_1770		conserved protein of unknown function	NO	#N/A	#N/A	2.02647	0.000776025
LM6179_1771		Protein Gp66	NO	#N/A	#N/A	1.46137	0.0131768
LM6179_1772		protein of unknown function	NO	#N/A	#N/A	1.01333	0.0315637
LM6179_1773		Gp63	NO	#N/A	#N/A	0.562789	0.113054
LM6179_1774		LmaC	NO	#N/A	#N/A	-0.882671	0.242479
LM6179_1775		conserved protein of unknown function	NO	#N/A	#N/A	-0.196666	0.725554
LM6179_1776		Phage terminase, large subunit, pbsx family	NO	lmo2300	#N/A	-0.0631159	0.911316
LM6179_1777		Phage portal protein	NO	lmo2299	#N/A	0.618638	0.237892
LM6179_1778		Protein gp4 [Bacteriophage A118]	NO	lmo2298	#N/A	0.804276	0.125291
LM6179_1779	g	Minor structural protein Gp20	NO	#N/A	#N/A	1.09015	0.073667
LM6179_1780		conserved protein of unknown function	NO	#N/A	#N/A	1.66753	0.00358958
LM6179_1781		Gp7	NO	#N/A	#N/A	1.49887	0.0371465
LM6179_1782		Phage protein	NO	lmo2295	#N/A	1.74484	0.000996136
LM6179_1783		Phage protein gp9	NO	lmo2294	#N/A	1.71269	0.000470635
LM6179_1784		Gp10	NO	lmo2293	#N/A	2.05825	2.43683e-05
LM6179_1785		Phage protein	NO	lmo2292	#N/A	1.55912	0.0101087
LM6179_1786		Bacteriophage major tail shaft protein	NO	lmo2291	#N/A	2.05048	3.25359e-05
LM6179_1787		Portein gp13	NO	lmo2290	#N/A	2.00193	0.00244409
LM6179_1788		Protein gp14	NO	lmo2289	#N/A	1.2023	0.132802
LM6179_1789		Phage protein	NO	#N/A	#N/A	1.43541	0.0259845
LM6179_1790		putative tape-measure	YES	lmo2287	#N/A	1.60537	0.000327991
LM6179_1791		Phage protein	NO	lmo2286	#N/A	1.66231	0.000211726
LM6179_1792		Gp18	NO	lmo2285	#N/A	1.44591	0.00109594
LM6179_1793		Gp19	NO	lmo2284	#N/A	0.88793	0.0225161
LM6179_1794		Gp20	NO	lmo2283	#N/A	1.29369	0.00209177
LM6179_1795		Gp21	NO	lmo2282	#N/A	1.18808	0.0357083
LM6179_1796		Gp22	NO	lmo2281	#N/A	1.22641	0.0521507
LM6179_1797		Gp23	NO	#N/A	#N/A	1.51299	0.0875902
LM6179_1798	hol	Holin	NO	#N/A	#N/A	1.9526	0.00835292
LM6179_1799	ply	L-alanyl-D-glutamate peptidase	NO	lmo2278	LMR479a_2389	2.15216	7.71501e-07
LM6179_1800		conserved protein of unknown function	NO	lmo2277	#N/A	-2.03166	1.71643e-07
LM6179_1801		conserved protein of unknown function	NO	lmo2276	#N/A	0.728242	0.0216587
LM6179_1802		Gp23	NO	lmo2275	#N/A	0.902759	0.0577893
LM6179_1803		Protein gp29	NO	#N/A	#N/A	0.549885	0.132576
LM6179_1804		Gp25	NO	#N/A	#N/A	0.328218	0.472335
LM6179_1805		Gp27	NO	#N/A	#N/A	0.995981	0.067261
LM6179_1806		conserved protein of unknown function	NO	lmo2466	LMR479a_2591	-4.73395	4.06805e-09
LM6179_1807		conserved protein of unknown function	NO	lmo2465	LMR479a_2590	-1.73646	1.09342e-12
LM6179_1808		conserved protein of unknown function	NO	lmo2464	LMR479a_2589	-2.15949	3.58515e-21
LM6179_1809		conserved membrane protein of unknown function	YES	lmo2463	LMR479a_2588	5.44971	1.22599e-47
LM6179_1810		conserved protein of unknown function	YES	lmo2462	LMR479a_2587	0.879416	0.000884609
LM6179_1811	sigL	RNA polymerase factor sigma-54	NO	lmo2461	LMR479a_2586	2.38109	4.9575e-44
LM6179_1812	cggR	transcriptional regulator of gapA	YES	lmo2460	LMR479a_2585	2.26104	1.13614e-11
LM6179_1813	gapA	glyceraldehyde-3-phosphate dehydrogenase	YES	lmo2459	LMR479a_2584	2.34646	5.06343e-14
LM6179_1814	pgk	phosphoglycerate kinase	YES	lmo2458	LMR479a_2583	1.34059	0.000752563
LM6179_1815	tpiA	triose phosphate isomerase	YES	lmo2457	LMR479a_2582	1.05482	0.00955929
LM6179_1816	pgm	phosphoglycerate mutase	YES	lmo2456	LMR479a_2581	0.959612	0.021036
LM6179_1817	eno	enolase	YES	lmo2455	LMR479a_2580	0.95732	0.00767167
LM6179_1818		conserved protein of unknown function	YES	lmo2454	LMR479a_2579	6.28682	8.45597e-297
LM6179_1819		conserved protein of unknown function	NO	lmo2453	LMR479a_2578	2.37395	1.62669e-21
LM6179_1820		Carboxylesterase	NO	lmo2452	LMR479a_2577	-1.47384	1.11005e-12
LM6179_1821	secG	preprotein translocase subunit	NO	lmo2451	LMR479a_2576	-1.38955	6.10765e-07
LM6179_1822		protein of unknown function	NO	#N/A	#N/A	-3.82884	0.0129607
LM6179_1823	yvaK	carboxylesterase	NO	lmo2450	LMR479a_2575	-1.99995	2.99647e-21
LM6179_1824	rnr	ribonuclease R	NO	lmo2449	LMR479a_2574	-0.805597	0.00214884
LM6179_1825	smpB	tmRNA-binding protein	NO	lmo2448	LMR479a_2573	-1.86804	2.70022e-27
LM6179_1826		conserved protein of unknown function	NO	lmo2447	LMR479a_2572	-2.99365	3.24895e-13
LM6179_1827		Glycosyl hydrolase, family 31 protein (fragment)	NO	lmo2446	LMR479a_2571	-2.0154	0.0185018
LM6179_1828		Glycosyl hydrolase, family 31 protein (fragment)	NO	lmo2446	LMR479a_2571	1.22236	0.0681841
LM6179_1829		Leucine-rich repeat-containing protein	NO	lmo2445	LMR479a_2570	1.32182	0.0942769
LM6179_1830		Glycosyl hydrolase	NO	lmo2444	LMR479a_2569	0.452567	0.190902
LM6179_1831		Leucine rich repeat domain-containing protein	NO	#N/A	#N/A	-0.240933	0.545121
LM6179_1832		conserved membrane protein of unknown function	NO	lmo2443	LMR479a_2568	-2.40621	2.26215e-05
LM6179_1833		conserved exported protein of unknown function	NO	lmo2442	LMR479a_2567	-3.19646	0.000261341
LM6179_1834		conserved protein of unknown function	NO	lmo2441	LMR479a_2566	0.942303	0.0013095
LM6179_1835		conserved protein of unknown function	NO	lmo2440	LMR479a_2565	0.21998	0.493712
LM6179_1836		conserved protein of unknown function	NO	lmo2439	LMR479a_2564	0.144362	0.717709
LM6179_1837		conserved protein of unknown function	YES	lmo2438	LMR479a_2563	0.586869	0.0275579
LM6179_1838		conserved protein of unknown function	NO	lmo2437	LMR479a_2562	2.56766	2.14585e-48
LM6179_1839	licT	Transcription antiterminator LicT	NO	lmo2436	LMR479a_2561	2.21793	7.9734e-21
LM6179_1840		conserved membrane protein of unknown function	NO	lmo2435	LMR479a_2559	-5.9308	5.79736e-15
LM6179_1841		putative glutamate decarboxylase gamma	YES	lmo2434	LMR479a_2558	7.28277	5.74801e-166
LM6179_1842		Tributyrin esterase	NO	lmo2433	LMR479a_2557	1.72338	3.00909e-07
LM6179_1843		conserved protein of unknown function	NO	lmo2432	LMR479a_2556	6.18503	6.71287e-127
LM6179_1844		conserved exported protein of unknown function	NO	lmo2431	LMR479a_2555	-0.364147	0.294531
LM6179_1845	fecD	iron-dicitrate transporter subunit ; membrane component of ABC superfamily; KpLE2 phage-like element	NO	lmo2430	LMR479a_2554	-2.02634	8.16075e-07
LM6179_1846	fhuC	ferrichrome ABC transporter (ATP-binding protein)	NO	lmo2429	LMR479a_2553	-2.36302	2.54787e-12
LM6179_1847	rodA	factor involved in extension of the lateral walls of the cell	NO	lmo2428	LMR479a_2552	-2.9009	5.68506e-34
LM6179_1848		Cell division protein	NO	lmo2427	LMR479a_2551	-1.52109	3.16724e-08
LM6179_1849	yusI	putative oxidoreductase with thioredoxin domain	NO	lmo2426	LMR479a_2550	2.6418	4.62782e-27
LM6179_1850	yusH	putative glycine cleavage system protein H	NO	lmo2425	LMR479a_2549	2.39836	1.14437e-22
LM6179_1851		conserved protein of unknown function	NO	lmo2424	LMR479a_2548	0.0684264	0.870567
LM6179_1852		Cation efflux family protein	NO	lmo2423	LMR479a_2546	-10.5928	1.54208e-70
LM6179_1853	vanR	Regulatory protein vanR	NO	lmo2422	LMR479a_2545	-3.5453	4.38047e-64
LM6179_1854		Sensor histidine kinase	NO	lmo2421	LMR479a_2544	-3.41057	1.60352e-67
LM6179_1855		conserved protein of unknown function	NO	lmo2420	LMR479a_2543	-5.84889	1.35936e-28
LM6179_1856	metN	methionine ABC transporter (ATP-binding protein)	NO	lmo2419	LMR479a_2542	-0.137575	0.594207
LM6179_1857	metP	methionine ABC transporter, permease component	NO	lmo2418	LMR479a_2541	-0.280829	0.158184
LM6179_1858	metQ	methionine ABC transporter, substrate binding lipoprotein	NO	lmo2417	LMR479a_2540	-0.895724	2.18191e-05
LM6179_1859		conserved exported protein of unknown function	NO	lmo2416	LMR479a_2539	-0.761191	0.035281
LM6179_1860	sufC	sulfur mobilizing ABC protein, ATPase	NO	lmo2415	LMR479a_2538	1.71747	1.18935e-12
LM6179_1861	sufD	FeS assembly protein SufD	NO	lmo2414	LMR479a_2537	1.95312	2.51043e-11
LM6179_1862	sufS	cysteine desulfurase	NO	lmo2413	LMR479a_2536	1.84294	2.41971e-11
LM6179_1863	sufU	iron-sulfur cluster assembly scaffold protein	NO	lmo2412	LMR479a_2535	1.73499	9.80245e-09
LM6179_1864	sufB	FeS cluster formation protein	NO	lmo2411	LMR479a_2534	2.12364	1.30408e-15
LM6179_1865		Predicted protein	NO	#N/A	LMR479a_2533	1.96261	0.00034328
LM6179_1866	yunF	conserved hypothetical protein	NO	lmo2406	LMR479a_2532	2.44735	3.88041e-22
LM6179_1867		conserved membrane protein of unknown function	NO	lmo2405	LMR479a_2531	-0.751457	0.0248762
LM6179_1868		putative membrane protein	NO	lmo2404	LMR479a_2530	-0.805919	0.0209067
LM6179_1869		conserved protein of unknown function	NO	lmo2403	LMR479a_2529	1.90466	3.42984e-21
LM6179_1870	yutD	conserved hypothetical protein	NO	lmo2402	LMR479a_2528	0.796844	0.00124566
LM6179_1871	yutF	putative p-nitrophenyl phosphatase	NO	lmo2401	LMR479a_2527	0.709348	0.00121193
LM6179_1872		Acetyltransferase	NO	lmo2400	LMR479a_2526	0.510623	0.145886
LM6179_1873	yhdP	putative transporter or sensor	YES	lmo2399	LMR479a_2525	3.6353	1.74861e-17
LM6179_1874	yutG	putative phosphatidylglycerophosphatase A	YES	lmo2398	LMR479a_2524	4.17501	2.28126e-53
LM6179_1875		NifU family protein	NO	lmo2397	LMR479a_2523	1.56467	5.60289e-06
LM6179_1876		Internalin	NO	#N/A	#N/A	-2.14411	2.47567e-06
LM6179_1877		conserved protein of unknown function	NO	lmo2394	LMR479a_2518	-1.29223	0.626542
LM6179_1878	yuzD	putative sulfur oxido-reduction management enzyme	NO	lmo2393	LMR479a_2517	2.54154	1.19741e-06
LM6179_1879	yuzB	conserved hypothetical protein	NO	lmo2392	LMR479a_2516	3.23988	2.67787e-07
LM6179_1880	yhfK	Uncharacterized sugar epimerase yhfK	YES	lmo2391	LMR479a_2515	7.48919	3.28906e-102
LM6179_1881	yumC	ferredoxin-NADP+ reductase	NO	lmo2390	LMR479a_2514	0.387926	0.202962
LM6179_1882	yumB	putative NAD-disulfide oxidoreductase	YES	lmo2389	LMR479a_2513	0.492105	0.0636278
LM6179_1883		conserved protein of unknown function	NO	lmo2388	LMR479a_2512	0.0144697	0.9489
LM6179_1884		conserved membrane protein of unknown function	YES	lmo2387	LMR479a_2511	7.2566	1.82562e-76
LM6179_1885	yuiD	putative integral inner membrane protein	YES	lmo2386	LMR479a_2510	4.64821	8.06202e-118
LM6179_1886	yuxO	putative esterase	NO	lmo2385	LMR479a_2509	0.842782	0.000291279
LM6179_1887		conserved membrane protein of unknown function	NO	lmo2384	LMR479a_2508	-1.18506	6.05502e-08
LM6179_1888	mrpF	efflux transporter for Na+ and cholate	NO	lmo2383	LMR479a_2507	-1.25421	2.38318e-09
LM6179_1889	mrpE	non essential component of Na+/H+ antiporter	NO	lmo2382	LMR479a_2506	-1.21623	1.03265e-07
LM6179_1890	mrpD	proton transporter component of Na+/H+ antiporter	NO	lmo2381	LMR479a_2505	-1.51337	1.53309e-14
LM6179_1891	mrpC	component of Na+/H+ antiporter	NO	lmo2380	LMR479a_2504	-1.60527	2.78353e-08
LM6179_1892	phaAB	fragment of pH adaptation potassium efflux system transmembrane protein (part 2)	NO	lmo2379	LMR479a_2503	-1.48624	1.42496e-13
LM6179_1893	phaAB	fragment of pH adaptation potassium efflux system transmembrane protein (part 1)	NO	lmo2378	LMR479a_2502	-0.36458	0.0656641
LM6179_1894	yuxJ	putative exporter	NO	lmo2377	LMR479a_2501	0.353756	0.296142
LM6179_1895		putative peptidyl-prolyl cis-trans isomerase	NO	lmo2376	LMR479a_2500	-1.11354	0.00524925
LM6179_1896		conserved protein of unknown function	NO	lmo2375	LMR479a_2499	-2.58232	6.57684e-16
LM6179_1897	yclM	aspartate kinase III	NO	lmo2374	LMR479a_2498	-2.94901	1.22857e-20
LM6179_1898	licB	phosphotransferase system (PTS) lichenan-specific enzyme IIB component	NO	lmo2373	LMR479a_2497	2.73123	6.04627e-38
LM6179_1899	hrtA	putative hemin import ATP-binding protein HrtA	NO	lmo2372	LMR479a_2496	-0.543616	0.0459622
LM6179_1900		conserved membrane protein of unknown function	NO	lmo2371	LMR479a_2495	-1.15342	7.14743e-09
LM6179_1901		conserved protein of unknown function	NO	lmo2370	LMR479a_2494	2.32707	5.21609e-46
LM6179_1902	yugI	putative RNA degradation protein; putative phosphorylase or nucleotidyl transferase	NO	lmo2369	LMR479a_2493	-0.823097	0.00386269
LM6179_1903		MutT/nudix family protein	NO	lmo2368	LMR479a_2492	0.215269	0.610059
LM6179_1904	pgi	glucose-6-phosphate isomerase	NO	lmo2367	LMR479a_2491	-0.456915	0.0522273
LM6179_1905		DeoR family protein	NO	lmo2366	LMR479a_2490	0.480014	0.0963541
LM6179_1909		protein of unknown function	NO	#N/A	#N/A	-3.75757	0.108972
LM6179_1912		conserved protein of unknown function	NO	#N/A	#N/A	0.530032	0.144497
LM6179_1913		conserved protein of unknown function	NO	#N/A	#N/A	0.650047	0.158858
LM6179_1914		conserved exported protein of unknown function	NO	#N/A	#N/A	0.195253	0.68193
LM6179_1915		conserved protein of unknown function	NO	#N/A	#N/A	0.602848	0.101313
LM6179_1916		Transcriptional regulator	NO	#N/A	#N/A	0.405658	0.329084
LM6179_1917		conserved protein of unknown function	NO	#N/A	#N/A	1.73005	0.00667978
LM6179_1918		conserved protein of unknown function	NO	LISIN_2398	#N/A	1.55876	0.0244186
LM6179_1919		conserved protein of unknown function	NO	lmo2327	#N/A	1.51901	0.0140212
LM6179_1920		conserved protein of unknown function	NO	lmo2326	#N/A	1.45484	0.0200172
LM6179_1921		Phage protein	NO	LISIN_2395	#N/A	-0.412949	0.454003
LM6179_1922		conserved protein of unknown function	NO	#N/A	#N/A	1.57184	0.00181781
LM6179_1923		conserved protein of unknown function	NO	#N/A	#N/A	1.59821	0.00627825
LM6179_1924		Gp43	NO	#N/A	#N/A	1.73977	0.00126207
LM6179_1925		conserved protein of unknown function	NO	#N/A	#N/A	2.15675	3.37866e-05
LM6179_1926		Gp39	NO	#N/A	LMR479a_2433	1.8809	0.00364867
LM6179_1927		Gp42 protein	NO	lmo2320	LMR479a_2431	1.38186	0.108931
LM6179_1928		Gp43 protein	NO	lmo2319	LMR479a_2430	1.20868	0.0582319
LM6179_1929		Gp44 protein	NO	#N/A	LMR479a_2429	1.19317	0.0560046
LM6179_1930		putative gp49	NO	#N/A	#N/A	0.693324	0.293469
LM6179_1931		Cytosine-specific methyltransferase	NO	#N/A	#N/A	1.05159	0.117864
LM6179_1932		Protein phage protein	NO	#N/A	#N/A	1.37035	0.0857133
LM6179_1933		Gp50	NO	#N/A	#N/A	1.0149	0.241231
LM6179_1934		conserved protein of unknown function	NO	#N/A	#N/A	1.32078	0.122798
LM6179_1935		protein of unknown function	NO	#N/A	#N/A	1.15621	0.333438
LM6179_1936		Gp53	NO	#N/A	#N/A	1.19367	0.235125
LM6179_1937		protein of unknown function	NO	#N/A	#N/A	1.31579	0.317456
LM6179_1938		Predicted protein	NO	#N/A	#N/A	1.35147	0.295338
LM6179_1939		conserved protein of unknown function	NO	#N/A	#N/A	1.02164	0.45488
LM6179_1940		Predicted protein	NO	#N/A	#N/A	0.359592	0.82687
LM6179_1941		Gp59	NO	#N/A	#N/A	1.40549	0.218409
LM6179_1942	ssbA	single-strand DNA-binding protein	NO	#N/A	#N/A	1.64965	0.0166838
LM6179_1943		conserved protein of unknown function	NO	#N/A	#N/A	1.03618	0.176192
LM6179_1944		conserved protein of unknown function	NO	lmo2306	#N/A	1.21185	0.144046
LM6179_1945		conserved protein of unknown function	NO	#N/A	#N/A	1.0305	0.157114
LM6179_1946		conserved protein of unknown function	NO	#N/A	#N/A	1.36177	0.0832359
LM6179_1947		putative Positive control factor	NO	#N/A	#N/A	0.474681	0.471856
LM6179_1948		Gp61	NO	#N/A	#N/A	-0.0367648	0.952171
LM6179_1949		conserved protein of unknown function	NO	#N/A	LMR479a_2410	1.12228	0.266483
LM6179_1950		TerS	NO	#N/A	#N/A	1.30731	0.0724762
LM6179_1951		Phage terminase, large subunit, PBSX family	NO	#N/A	#N/A	2.15728	0.00086767
LM6179_1952		Gp3 protein	NO	#N/A	LMR479a_2407	2.09884	0.000689387
LM6179_1953		Gp4	NO	#N/A	LMR479a_2406	1.89073	0.00391787
LM6179_1954		Phage protein	NO	#N/A	LMR479a_2405	2.77224	9.13552e-06
LM6179_1955		Main capsid protein	NO	#N/A	#N/A	2.84729	7.29124e-06
LM6179_1956		Predicted protein	NO	#N/A	#N/A	2.58715	0.00070025
LM6179_1957		conserved protein of unknown function	NO	#N/A	LMR479a_2402	2.4927	6.82219e-05
LM6179_1958		Phage protein	NO	#N/A	LMR479a_2401	2.38492	3.15734e-05
LM6179_1959		Phage protein	NO	#N/A	LMR479a_2400	2.48252	0.000109294
LM6179_1960		conserved protein of unknown function	NO	#N/A	LMR479a_2399	3.06981	1.87371e-05
LM6179_1961		Phage protein	NO	#N/A	LMR479a_2398	3.29257	2.99901e-07
LM6179_1962		Phage protein	NO	#N/A	LMR479a_2396	2.59917	0.000780312
LM6179_1963		Gp14	NO	#N/A	LMR479a_2395	2.30144	0.00832516
LM6179_1964		Gp15	NO	#N/A	LMR479a_2394	2.06512	7.20111e-05
LM6179_1965		conserved protein of unknown function	NO	#N/A	LMR479a_2393	1.70926	0.000283736
LM6179_1966		Phage minor structural protein	NO	#N/A	LMR479a_2392	1.75091	0.000855689
LM6179_1967		conserved protein of unknown function	NO	#N/A	LMR479a_1315	2.08416	0.00607417
LM6179_1968		conserved exported protein of unknown function	NO	#N/A	#N/A	2.5782	0.00556286
LM6179_1969		N-acetylmuramoyl-L-alanine amidase BlyA (fragment)	NO	#N/A	#N/A	2.82255	6.26002e-05
LM6179_1970		Phage protein	NO	#N/A	#N/A	-0.064258	0.889147
LM6179_1971		conserved protein of unknown function	YES	lmo2272	#N/A	-1.23228	0.00438458
LM6179_1972		conserved protein of unknown function	NO	LISIN_2339	#N/A	-1.54193	0.00272686
LM6179_1973		conserved protein of unknown function	NO	#N/A	#N/A	0.134737	0.836997
LM6179_1974		Gp33	NO	#N/A	#N/A	0.75355	0.30725
LM6179_1975		conserved protein of unknown function	YES	lmo1241	LMR479a_1321	7.68709	0
LM6179_1976	ydeI	conserved hypothetical protein	NO	lmo1242	LMR479a_1322	1.85575	3.8801e-25
LM6179_1977		conserved protein of unknown function	NO	lmo1243	LMR479a_1323	2.29795	1.4309e-39
LM6179_1978		Phosphoglycerate mutase family protein	NO	lmo1244	LMR479a_1324	1.82814	3.80126e-12
LM6179_1979		conserved protein of unknown function	NO	lmo1245	LMR479a_1325	0.335547	0.210309
LM6179_1980	deaD	ATP-dependent RNA helicase	NO	lmo1246	LMR479a_1326	0.499424	0.0239482
LM6179_1981		conserved protein of unknown function	NO	lmo1247	LMR479a_1327	-0.0111591	0.974721
LM6179_1982		MutT/nudix family protein	NO	lmo1248	LMR479a_1328	-2.31502	8.88296e-09
LM6179_1983		conserved protein of unknown function	NO	lmo1249	LMR479a_1329	-4.78262	1.26207e-10
LM6179_1984		conserved membrane protein of unknown function	NO	lmo1250	LMR479a_1330	-5.12231	1.50004e-36
LM6179_1985		conserved protein of unknown function	NO	lmo1251	LMR479a_1331	-0.907713	0.0147798
LM6179_1986		conserved protein of unknown function	NO	LISIN_1293	LMR479a_1332	-1.22762	0.00719062
LM6179_1987	yxkD	efflux transporter	NO	lmo1252	LMR479a_1333	-5.56281	1.88922e-59
LM6179_1988		conserved protein of unknown function	NO	LISIN_1295	LMR479a_1334	1.16997	0.00016369
LM6179_1989		conserved protein of unknown function	NO	LISIN_1296	LMR479a_1335	0.942024	0.086275
LM6179_1990	treR	transcriptional regulator (GntR family)	NO	lmo1253	LMR479a_1336	1.45725	3.70816e-13
LM6179_1991	treA	trehalose-6-phosphate hydrolase	NO	lmo1254	LMR479a_1337	-1.97763	1.4934e-15
LM6179_1992	treP	phosphotransferase system (PTS) trehalose-specific enzyme IIBC component	NO	lmo1255	LMR479a_1338	-2.07135	5.03165e-16
LM6179_1993		conserved protein of unknown function	NO	lmo1256	LMR479a_1339	5.6081	1.66403e-47
LM6179_1994		conserved protein of unknown function	NO	lmo1257	LMR479a_1340	-4.59422	1.78618e-47
LM6179_1995		Hydrolase	YES	lmo1258	LMR479a_1341	2.5477	1.30583e-34
LM6179_1996	proA	gamma-glutamyl phosphate reductase	NO	lmo1259	LMR479a_1342	-1.53719	2.60468e-12
LM6179_1997	proB	Glutamate 5-kinase	NO	lmo1260	LMR479a_1343	-2.17571	8.78364e-22
LM6179_1998		conserved membrane protein of unknown function	YES	lmo1261	LMR479a_1344	2.28205	3.79897e-22
LM6179_1999		Transcriptional regulator	NO	lmo1262	LMR479a_1345	-1.92642	1.6981e-12
LM6179_2000		DNA-binding protein	NO	lmo1263	LMR479a_1346	-0.337902	0.665543
LM6179_2001		conserved exported protein of unknown function	YES	lmo1264	LMR479a_1347	0.498963	0.364075
LM6179_2002		conserved exported protein of unknown function	NO	lmo1265	LMR479a_1348	0.45218	0.349209
LM6179_2003		conserved protein of unknown function	NO	lmo1266	LMR479a_1349	-1.37362	1.8134e-08
LM6179_2004	tig	prolyl isomerase (trigger factor)	NO	lmo1267	LMR479a_1350	-3.34112	3.46769e-57
LM6179_2005		conserved protein of unknown function	NO	#N/A	#N/A	-3.01122	2.30698e-19
LM6179_2006	clpX	protein unfolding ATPase required for presentation of proteins to proteases	NO	lmo1268	LMR479a_1351	0.690248	1.04371e-05
LM6179_2007	sipT	type I signal peptidase	NO	lmo1269	LMR479a_1352	0.592559	0.0015115
LM6179_2008		Signal peptidase I	NO	lmo1270	LMR479a_1353	0.254407	0.239609
LM6179_2009	sipS	type I signal peptidase	NO	lmo1271	LMR479a_1354	-1.4084	1.36001e-11
LM6179_2010	rbgA	ribosome biogenesis GTPase A	NO	lmo1272	LMR479a_1355	-1.6809	3.60716e-18
LM6179_2011	rnhB	ribonuclease HII	NO	lmo1273	LMR479a_1356	-1.96444	5.81441e-26
[truncated: 1,164 more rows]

## Sheet: 6179 lactic acid plasmid pLM617
Supplementary Table S1: DeSeq2 results from L. monocytogenes 6179 chromosomal and plasmid genes in response to 30 minutes exposure to lactic acid and hydrogen peroxide stress.
Feature	Gene	Product	log2FoldChange	Q-Value
LM6179_RS15185		conserved protein of unknown function	-0.616249	0.607223
LM6179_RS15190		conserved protein of unknown function	0.299714	0.128373
LM6179_RS15195		conserved protein of unknown function	1.6044	0.00182654
LM6179_RS15200		conserved protein of unknown function	1.39974	0.00899189
LM6179_RS15205		conserved protein of unknown function	1.76103	0.00535939
LM6179_RS15210		conserved protein of unknown function	0.972481	0.25236
LM6179_RS15215		conserved protein of unknown function	1.37609	0.00315053
LM6179_RS15220		conserved exported protein of unknown function	2.72759	0.00182654
LM6179_RS15225	yddH	putative cell wall hydrolase	0.980214	0.250317
LM6179_RS15230		conserved protein of unknown function	0.424521	0.23687
LM6179_RS15235		conserved protein of unknown function	-0.820637	0.399262
LM6179_RS15240		conserved protein of unknown function	0.981148	0.195461
LM6179_RS15245		conserved membrane protein of unknown function	2.04777	1.48344e-05
LM6179_RS15255		conserved protein of unknown function	1.50953	0.0888866
LM6179_RS15260	traI	DNA topoisomerase	0.596056	0.512261
LM6179_RS15265		conserved protein of unknown function	1.98343	0.114936
LM6179_RS15270		conserved protein of unknown function	-0.238514	0.787444
LM6179_RS15280		conserved protein of unknown function	1.78707	0.134601
LM6179_RS15290		conserved protein of unknown function	-2.22145	3.06296e-07
LM6179_RS15295		conserved protein of unknown function	-2.86927	3.06296e-07
LM6179_RS15300		conserved protein of unknown function	-3.60524	0.000291078
LM6179_RS15305		conserved protein of unknown function	-3.8522	0.000107493
LM6179_RS15310		conserved protein of unknown function	-3.09447	4.0868e-14
LM6179_RS15315		conserved protein of unknown function	-2.75042	9.8398e-18
LM6179_RS15320		conserved membrane protein of unknown function	-2.57826	6.55475e-12
LM6179_RS15325		Putative typeII/typeIV secretion system protein	-2.67923	6.20004e-20
LM6179_RS15330		conserved protein of unknown function	-2.13454	3.62982e-08
LM6179_RS15335		conserved protein of unknown function	-2.71442	8.03668e-07
LM6179_RS15340		conserved protein of unknown function	-1.47085	1.77078e-05
LM6179_RS15345	cadA	cadmium-transporting ATPase Tn5422	-1.36875	4.09011e-07
LM6179_RS15350	cadC	Cadmium efflux system accessory protein Tn5422	-1.10262	6.49795e-05
LM6179_RS15355	tnpR	transposase Tn5422	1.41078	3.00211e-11
LM6179_RS15360	tnpA	transposase Tn5422	1.53985	3.01776e-16
LM6179_RS15365	repA	Plasmid replication protein	-2.72038	3.0628e-33
LM6179_RS15370	repB	parA family protein	2.10044	6.34862e-15
LM6179_RS15375		conserved protein of unknown function	2.19905	7.67871e-23
LM6179_RS15380	uvrX	putative DNA repair protein	0.72246	0.029143
LM6179_RS15385		conserved protein of unknown function	0.744423	0.00417958
LM6179_RS15390		conserved protein of unknown function	-0.68863	0.0587696
LM6179_RS15400	clpL	Heat shock protein clpL – stress response	3.15167	2.50254e-29
LM6179_RS15405		Predicted protein	1.48816	0.164161
LM6179_RS15410			-0.145199	0.564622
LM6179_RS15415		putative resolvase	0.790321	0.000648951
LM6179_RS15420		conserved protein of unknown function	-0.272608	0.308544
LM6179_RS15425		conserved protein of unknown function	-1.26719	0.0175559
LM6179_RS15430		conserved protein of unknown function	-2.1774	2.20455e-05
LM6179_RS15435		Predicted protein	-4.5596	2.94187e-10
LM6179_RS15440		Predicted protein	-4.69547	2.63117e-07
LM6179_RS15445		conserved protein of unknown function	-0.959968	1.6214e-05
LM6179_RS15450		Putative toxin-antitoxin system protein	1.03616	1.83879e-05
LM6179_RS15455		Putative toxin-antitoxin system protein	1.24438	2.20455e-05
LM6179_RS15460		conserved protein of unknown function	-1.92769	3.01776e-16
LM6179_RS15465		Putative HTH transcriptional regulator	-2.02353	1.49857e-10
LM6179_RS15470		Helicase conserved C-terminal domain protein (fragment)	0.253485	0.316347
LM6179_RS15475		conserved membrane protein of unknown function	0.796975	0.00069187
LM6179_RS15480		conserved protein of unknown function	-0.617217	0.000574688
LM6179_RS15485		conserved protein of unknown function	-1.08563	1.21404e-06
LM6179_RS15515		conserved protein of unknown function	0.185369	0.650197
LM6179_RS15565		transposase	-0.757898	0.00275725
LM6179_RS15905			-1.65283	0.182534
LM6179_RS15910		conserved protein of unknown function	1.29178	2.11142e-09
