# Supplementary material for: Transcriptome Sequencing of Listeria monocytogenes Reveals Major Gene Expression Changes in Response to Lactic Acid Stress Exposure but a Less Pronounced Response to Oxidative Stress
Source: Front Microbiol. 2020 Jan 21;10:3110. doi: 10.3389/fmicb.2019.03110 (PMC6985202; doi:10.3389/fmicb.2019.03110)
Supplement: Supplementary file 4 [file Table_2.xlsx]

## Sheet: R479a chromosome H2O2
Supplementary Table S2: DeSeq2 results from L. monocytogenes R479a chromosomal and plasmid genes in response to 30 minutes exposure to lactic acid and hydrogen peroxide stress.
Feature	Gene	Product	Member of SigB Regulon	EGDe Locus Tag	6179 Locus Tag	log2FoldChange	Q-Value
LMR479A_0001	dnaA	chromosomal replication initiator protein DnaA	NO	lmo0001	LMR6179_0279	-0.0606941	0.997788
LMR479A_0002	dnaN	DNA polymerase III (beta subunit)	NO	lmo0002	LMR6179_0281	-0.115475	0.997788
LMR479A_0003		conserved membrane protein of unknown function	NO	lmo0003	LMR6179_0282	0.0895796	0.997788
LMR479A_0004		conserved protein of unknown function	NO	lmo0004	LMR6179_0283	-0.0704808	0.997788
LMR479A_0005	recF	DNA repair and genetic recombination factor	NO	lmo0005	LMR6179_0284	-0.0851319	0.997788
LMR479A_0006	gyrB	DNA gyrase (subunit B)	NO	lmo0006	LMR6179_0285	-0.147772	0.997788
LMR479A_0007	gyrA	DNA gyrase (subunit A)	YES	lmo0007	LMR6179_0286	-0.0161393	0.997788
LMR479A_0008	cls	Cardiolipin synthase 1	NO	lmo0008	LMR6179_0287	0.0941348	0.997788
LMR479A_0009	speG	Spermidine N(1)-acetyltransferase	NO	lmo0009	LMR6179_0288	-0.165499	0.997788
LMR479A_0010		conserved protein of unknown function	NO	lmo0010	LMR6179_0289	-0.020084	0.997788
LMR479A_0011		conserved protein of unknown function	NO	lmo0011	LMR6179_0290	-0.164636	0.997788
LMR479A_0012		conserved protein of unknown function	NO	lmo0012	LMR6179_0291	0.0129919	0.997788
LMR479A_0013	qoxA	cytochrome aa3-600 quinol oxidase (subunit II)	YES	lmo0013	LMR6179_0292	-0.288919	0.997788
LMR479A_0014	qoxB	cytochrome aa3-600 quinol oxidase (subunit I)	YES	lmo0014	LMR6179_0293	-0.122007	0.997788
LMR479A_0015	qoxC	cytochrome aa3-600 quinol oxidase (subunit III)	YES	lmo0015	LMR6179_0294	0.00308998	0.997788
LMR479A_0016	qoxD	cytochrome aa3-600 quinol oxidase (subunit IV)	YES	lmo0016	LMR6179_0295	-0.059922	0.997788
LMR479A_0017		conserved exported protein of unknown function	NO	lmo0017	LMR6179_0296	0.0320786	#NUM!
LMR479A_0018	bglH	aryl-phospho-beta-d-glucosidase	NO	lmo0018	LMR6179_0297	0.0177968	0.997788
LMR479A_0019		conserved exported protein of unknown function	YES	lmo0019	LMR6179_0298	0.170867	#NUM!
LMR479A_0020		conserved protein of unknown function	NO	lmo0020	LMR6179_0299	-0.10918	0.997788
LMR479A_0021		conserved protein of unknown function	NO	lmo0021	LMR6179_0300	0.203903	#NUM!
LMR479A_0022		PTS system protein	NO	lmo0022	LMR6179_0301	0.209705	#NUM!
LMR479A_0023		conserved membrane protein of unknown function	NO	lmo0023	LMR6179_0302	-0.0297674	#NUM!
LMR479A_0024		conserved membrane protein of unknown function	NO	lmo0024	LMR6179_0303	-0.015528	#NUM!
LMR479A_0025		conserved protein of unknown function	NO	lmo0025	LMR6179_0304	-0.0146716	#NUM!
LMR479A_0026		conserved protein of unknown function	NO	lmo0026	LMR6179_0305	0.116357	#NUM!
LMR479A_0027	bglP	PTS system beta-glucoside-specific EIIBCA component [Includes: Beta-glucoside-specific phosphotransferase enzyme IIB component ; Beta-glucoside permease IIC component ; Beta-glucoside-specific phosphotransferase enzyme IIA component]	NO	lmo0027	LMR6179_0306	-0.252779	0.997788
LMR479A_0028		conserved protein of unknown function	NO	#N/A	#N/A	-0.279476	0.997788
LMR479A_0029		conserved protein of unknown function	NO	#N/A	#N/A	-0.0954787	#NUM!
LMR479A_0030	yybJ	putative ATP-binding cassette protein	NO	#N/A	#N/A	-0.173458	#NUM!
LMR479A_0031		conserved membrane protein of unknown function	NO	#N/A	#N/A	0.0226233	#NUM!
LMR479A_0032		conserved membrane protein of unknown function	NO	#N/A	#N/A	0.0116556	#NUM!
LMR479A_0033	yybM	putative integral inner membrane protein	NO	#N/A	#N/A	0.322995	#NUM!
LMR479A_0034		conserved exported protein of unknown function	NO	#N/A	#N/A	-0.0297371	0.997788
LMR479A_0035		protein of unknown function	NO	#N/A	#N/A	-0.164911	#NUM!
LMR479A_0036		conserved membrane protein of unknown function	NO	lmo0029	LMR6179_0308	0.106993	0.997788
LMR479A_0037		conserved protein of unknown function	NO	lmo0030	LMR6179_0309	0.0685273	0.997788
LMR479A_0038		LacI family transcription regulator	NO	lmo0031	LMR6179_0310	-0.00874827	0.997788
LMR479A_0039		conserved protein of unknown function	NO	lmo0032	LMR6179_0311	0.11841	#NUM!
LMR479A_0040		conserved protein of unknown function	NO	lmo0033	LMR6179_0312	0.0437565	#NUM!
LMR479A_0041		conserved membrane protein of unknown function	NO	lmo0034	LMR6179_0313	-0.224587	#NUM!
LMR479A_0042		conserved protein of unknown function	NO	lmo0035	LMR6179_0314	-0.277714	#NUM!
LMR479A_0043	ptcA	Putrescine carbamoyltransferase	YES	lmo0036	LMR6179_0315	-0.305407	#NUM!
LMR479A_0044		Amino acid permease family protein	YES	lmo0037	LMR6179_0316	0.136923	#NUM!
LMR479A_0045	aguA	putative agmatine deiminase 1	NO	lmo0038	LMR6179_0317	-0.0781811	#NUM!
LMR479A_0046	arcC	Carbamate kinase	NO	lmo0039	LMR6179_0318	0.106526	#NUM!
LMR479A_0047	aguA	putative agmatine deiminase 2	NO	lmo0040	LMR6179_0319	-0.271311	0.997788
LMR479A_0048		conserved protein of unknown function	NO	lmo0041	LMR6179_0320	-0.27142	#NUM!
LMR479A_0049		putative integral membrane protein (DedA)	NO	lmo0042	LMR6179_0321	-0.209352	0.997788
LMR479A_0050	arcA	Arginine deiminase	YES	lmo0043	LMR6179_0322	-0.212664	#NUM!
LMR479A_0051	rpsF	ribosomal protein S6 (BS9)	NO	lmo0044	LMR6179_0323	-0.0456388	0.997788
LMR479A_0052	ssbA	single-strand DNA-binding protein	NO	lmo0045	LMR6179_0324	0.0986227	0.997788
LMR479A_0053	rpsR	ribosomal protein S18	NO	lmo0046	LMR6179_0325	-0.307884	0.997788
LMR479A_0054		conserved exported protein of unknown function	NO	lmo0047	LMR6179_0326	0.00814888	0.997788
LMR479A_0055		putative AgrB-like protein	NO	lmo0048	LMR6179_0327	0.0691497	0.997788
LMR479A_0056	agrD	Accessory gene regulator protein D	NO	lmo0049	LMR6179_0328	0.0323629	0.997788
LMR479A_0057		putative sensor histidine kinase	NO	lmo0050	LMR6179_0329	0.0336001	0.997788
LMR479A_0058	agrA	Accessory gene regulator protein A	NO	lmo0051	LMR6179_0330	-0.0956622	0.997788
LMR479A_0059	cdnD	phosphodiesterase acting on cyclic dinucleotides	YES	lmo0052	LMR6179_0331	0.0577897	0.997788
LMR479A_0060	rplI	ribosomal protein L9	NO	lmo0053	LMR6179_0332	-0.052475	0.997788
LMR479A_0061	dnaC	replicative DNA helicase	NO	lmo0054	LMR6179_0333	-0.0428101	0.997788
LMR479A_0062		conserved protein of unknown function	NO	#N/A	#N/A	-0.154254	#NUM!
LMR479A_0063	purA	adenylosuccinate synthetase	NO	lmo0055	LMR6179_0334	-0.189154	0.997788
LMR479A_0064	yukE	conserved hypothetical protein	NO	lmo0056	LMR6179_0336	-0.427268	#NUM!
LMR479A_0065		conserved membrane protein of unknown function	NO	lmo0057	LMR6179_0337	0.041706	#NUM!
LMR479A_0066		conserved exported protein of unknown function	NO	lmo0058	LMR6179_0338	0.0138724	#NUM!
LMR479A_0067	esaB	Protein esaB	NO	lmo0059	LMR6179_0339	0.0744288	#NUM!
LMR479A_0068		conserved protein of unknown function	YES	lmo0060	LMR6179_0340	-0.0494721	#NUM!
LMR479A_0069	essC	Protein essC	NO	#N/A	#N/A	-0.0730632	#NUM!
LMR479A_0070		conserved protein of unknown function	NO	#N/A	#N/A	-0.101544	#NUM!
LMR479A_0071		conserved protein of unknown function	NO	#N/A	#N/A	0.0272771	#NUM!
LMR479A_0072		conserved protein of unknown function	NO	#N/A	#N/A	-0.195683	#NUM!
LMR479A_0073		conserved protein of unknown function	NO	#N/A	LMR6179_0353	-0.342666	#NUM!
LMR479A_0074		putative secreted lipoprotein	NO	#N/A	LMR6179_0354	-0.158261	#NUM!
LMR479A_0075		conserved protein of unknown function	NO	#N/A	LMR6179_0355	-0.264494	#NUM!
LMR479A_0076		conserved membrane protein of unknown function	NO	#N/A	LMR6179_0356	-0.118092	#NUM!
LMR479A_0077		Predicted protein	NO	#N/A	LMR6179_0357	-0.230018	#NUM!
LMR479A_0078		conserved exported protein of unknown function	NO	#N/A	#N/A	-0.235593	#NUM!
LMR479A_0079		conserved protein of unknown function	NO	#N/A	#N/A	-0.151847	#NUM!
LMR479A_0080		conserved protein of unknown function	NO	#N/A	#N/A	-0.0390423	#NUM!
LMR479A_0081		conserved membrane protein of unknown function	NO	#N/A	LMR6179_0362	-0.0360131	#NUM!
LMR479A_0082		conserved protein of unknown function	NO	#N/A	LMR6179_0363	0.0981928	#NUM!
LMR479A_0083		conserved exported protein of unknown function	NO	#N/A	#N/A	-0.211541	#NUM!
LMR479A_0084		conserved protein of unknown function	NO	#N/A	#N/A	-0.171459	#NUM!
LMR479A_0085		conserved protein of unknown function	YES	lmo0075	LMR6179_0367	0.313167	#NUM!
LMR479A_0086		conserved protein of unknown function	YES	lmo0076	LMR6179_0368	0.206235	0.997788
LMR479A_0087		Pentapeptide repeat domain-containing protein	NO	lmo0077	LMR6179_0369	-0.299112	0.997788
LMR479A_0088		putative enzyme	NO	lmo0078	LMR6179_0370	0.253028	0.997788
LMR479A_0089		conserved exported protein of unknown function	NO	#N/A	LMR6179_0375	-0.232472	0.997788
LMR479A_0090		conserved protein of unknown function	NO	lmo0083	LMR6179_0376	0.233008	#NUM!
LMR479A_0091		conserved protein of unknown function	NO	lmo0084	LMR6179_0377	0.331505	0.997788
LMR479A_0092		conserved protein of unknown function	NO	LISIN_0086	LMR6179_0378	0.0441003	#NUM!
LMR479A_0093		conserved protein of unknown function	NO	lmo0085	LMR6179_0379	-0.118925	#NUM!
LMR479A_0094		conserved exported protein of unknown function	NO	lmo0086	LMR6179_0380	-0.0285363	#NUM!
LMR479A_0095		conserved protein of unknown function	NO	lmo0087	LMR6179_0381	0.141969	#NUM!
LMR479A_0096	atpE	ATP synthase (subunit c, component F0)	NO	lmo0088	LMR6179_0382	0.10093	#NUM!
LMR479A_0097		ATP synthase	NO	lmo0089	LMR6179_0383	-0.108451	#NUM!
LMR479A_0098	atpA	ATP synthase (subunit alpha, component F1)	NO	lmo0090	LMR6179_0384	-0.0447	#NUM!
LMR479A_0099		conserved protein of unknown function	YES	lmo0091	LMR6179_0385	0.11069	#NUM!
LMR479A_0100	atpD	ATP synthase (subunit beta, component F1)	NO	lmo0092	LMR6179_0386	0.0103342	#NUM!
LMR479A_0101		conserved protein of unknown function	NO	lmo0093	LMR6179_0387	-0.169616	#NUM!
LMR479A_0102		conserved membrane protein of unknown function	NO	lmo0094	LMR6179_0388	-0.378858	#NUM!
LMR479A_0103		conserved protein of unknown function	YES	lmo0095	LMR6179_0389	0.283639	0.997788
LMR479A_0104	manX	PTS system mannose-specific EIIAB component [Includes: Mannose-specific phosphotransferase enzyme IIA component ; Mannose-specific phosphotransferase enzyme IIB component]	NO	lmo0096	LMR6179_0390	-0.281849	0.997788
LMR479A_0105	levF	phosphotransferase system (PTS) fructose-specific enzyme IIC component	NO	lmo0097	LMR6179_0391	-0.383602	#NUM!
LMR479A_0106	levG	phosphotransferase system (PTS) fructose-specific enzyme IID component	NO	lmo0098	LMR6179_0392	-0.42604	0.997788
LMR479A_0107		conserved protein of unknown function	NO	lmo0099	LMR6179_0393	-0.292901	0.997788
LMR479A_0108		conserved protein of unknown function	NO	lmo0100	LMR6179_0394	-0.0965303	0.997788
LMR479A_0109		conserved protein of unknown function	NO	lmo0101	LMR6179_0395	-0.00179999	0.997788
LMR479A_0110		conserved protein of unknown function	NO	lmo0102	LMR6179_0396	0.0841039	0.997788
LMR479A_0111	ydgI	putative dehydrogenase	NO	lmo0103	LMR6179_0397	0.0641664	0.997788
LMR479A_0112		conserved protein of unknown function	NO	lmo0104	LMR6179_0398	0.0131296	0.997788
LMR479A_0113		conserved exported protein of unknown function	YES	lmo0105	LMR6179_0399	-0.0349264	0.997788
LMR479A_0114		conserved protein of unknown function	NO	lmo0106	LMR6179_0400	0.135866	0.997788
LMR479A_0115	yknV	putative ABC transporter (ATP-binding protein)	NO	lmo0107	LMR6179_0401	0.0114664	0.997788
LMR479A_0116		conserved membrane protein of unknown function	NO	lmo0108	LMR6179_0402	0.022506	0.997788
LMR479A_0117		conserved protein of unknown function	NO	lmo0109	LMR6179_0403	0.184025	#NUM!
LMR479A_0118		conserved protein of unknown function	NO	lmo0110	LMR6179_0404	0.187203	#NUM!
LMR479A_0119		EAL domain-containing protein	NO	lmo0111	LMR6179_0405	-0.206164	0.997788
LMR479A_0120		conserved protein of unknown function	NO	lmo0112	LMR6179_0406	-0.15821	#NUM!
LMR479A_0121		conserved protein of unknown function	NO	lmo0113	LMR6179_0407	0.00157827	0.997788
LMR479A_0122		conserved protein of unknown function	NO	lmo0114	LMR6179_0408	-0.00331519	0.997788
LMR479A_0123	lmaD	AD protein	NO	lmo0115	LMR6179_0409	-0.362078	#NUM!
LMR479A_0124		LmaC	NO	lmo0116	LMR6179_0410	-0.547144	#NUM!
LMR479A_0125	lmaB	Antigen B	NO	lmo0117	LMR6179_0411	-0.45591	0.96748
LMR479A_0126	lmaA	Antigen A	NO	lmo0118	LMR6179_0412	-0.0293149	0.997788
LMR479A_0127		conserved protein of unknown function	NO	lmo0119	LMR6179_0413	-0.127806	0.997788
LMR479A_0128		conserved protein of unknown function	NO	lmo0120	LMR6179_0414	-0.285031	0.997788
LMR479A_0129		conserved membrane protein of unknown function	NO	lmo0121	LMR6179_0415	-0.0319923	0.997788
LMR479A_0130		conserved protein of unknown function	YES	lmo0122	LMR6179_0416	-0.250182	0.997788
LMR479A_0131		conserved protein of unknown function	NO	lmo0123	LMR6179_0417	-0.237122	0.997788
LMR479A_0132		conserved protein of unknown function	NO	lmo0124	LMR6179_0418	-0.134663	0.997788
LMR479A_0133		conserved protein of unknown function	NO	lmo0125	LMR6179_0419	-0.15838	0.997788
LMR479A_0134		conserved protein of unknown function	NO	lmo0126	LMR6179_0420	-0.0136693	0.997788
LMR479A_0135		conserved protein of unknown function	NO	lmo0127	#N/A	-0.19569	0.997788
LMR479A_0136		conserved protein of unknown function	NO	lmo0128	LMR6179_0422	-0.292214	0.997788
LMR479A_0137		N-acetylmuramoyl-L-alanine amidase	NO	lmo0129	LMR6179_0423	-0.258469	0.997788
LMR479A_0138		conserved exported protein of unknown function	NO	lmo0130	LMR6179_0424	-0.247964	0.997788
LMR479A_0139		EAL domain-containing protein	NO	lmo0131	LMR6179_0425	-0.249599	0.997788
LMR479A_0140	IMPDH	Inosine-5'-monophosphate dehydrogenase	NO	lmo0132	LMR6179_0426	0.158859	0.997788
LMR479A_0141		conserved protein of unknown function	YES	lmo0133	LMR6179_0427	0.226266	#NUM!
LMR479A_0142		conserved protein of unknown function	YES	lmo0134	LMR6179_0428	0.340361	#NUM!
LMR479A_0143		Oligopeptide ABC transporter	NO	lmo0135	LMR6179_0429	0.454655	0.997788
LMR479A_0144	appB	oligopeptide ABC transporter (permease)	NO	lmo0136	LMR6179_0430	0.414846	0.997788
LMR479A_0145	appC	oligopeptide ABC transporter (permease)	NO	lmo0137	LMR6179_0431	0.449146	0.997788
LMR479A_0146		conserved protein of unknown function	NO	LISIN_0140	#N/A	-0.0399153	#NUM!
LMR479A_0147		conserved protein of unknown function	NO	lmo0138	LMR6179_0432	0.159226	#NUM!
LMR479A_0148		conserved protein of unknown function	NO	lmo0139	LMR6179_0433	0.36526	#NUM!
LMR479A_0149		conserved protein of unknown function	NO	lmo0140	#N/A	0.283187	#NUM!
LMR479A_0150		conserved protein of unknown function	NO	lmo0141	#N/A	-0.0284213	#NUM!
LMR479A_0151		conserved protein of unknown function	NO	lmo0142	#N/A	-0.227306	#NUM!
LMR479A_0152		conserved protein of unknown function	NO	lmo0143	#N/A	-0.132895	#NUM!
LMR479A_0153		conserved protein of unknown function	NO	lmo0144	#N/A	-0.0426264	#NUM!
LMR479A_0154		protein of unknown function	NO	#N/A	#N/A	-0.0548126	#NUM!
LMR479A_0155		conserved protein of unknown function	NO	lmo0146	#N/A	-0.171956	#NUM!
LMR479A_0156		conserved protein of unknown function	NO	lmo0147	LMR6179_0435	-0.084381	#NUM!
LMR479A_0157		conserved protein of unknown function	NO	lmo0148	LMR6179_0436	-0.126025	#NUM!
LMR479A_0158		conserved protein of unknown function	NO	lmo0149	LMR6179_0437	-0.118941	#NUM!
LMR479A_0159		conserved protein of unknown function	NO	lmo0150	#N/A	-0.259017	#NUM!
LMR479A_0160		conserved protein of unknown function	NO	lmo0151	#N/A	-0.052178	#NUM!
LMR479A_0161		conserved exported protein of unknown function	NO	lmo0152	LMR6179_0442	0.514058	0.997788
LMR479A_0162	znuA	Zn(II)-binding lipoprotein	NO	lmo0153	LMR6179_0443	-0.21541	0.997788
LMR479A_0163	znuC	Zn(II) transporter (ATP-binding protein)	NO	lmo0154	LMR6179_0444	-0.460598	#NUM!
LMR479A_0164	znuB	high affinity Zn(II) ABC transporter (permease)	NO	lmo0155	LMR6179_0445	0.0115615	#NUM!
LMR479A_0165		conserved protein of unknown function	NO	lmo0156	LMR6179_0446	0.0558013	#NUM!
LMR479A_0166		conserved protein of unknown function	NO	lmo0157	LMR6179_0447	0.300679	0.997788
LMR479A_0167		conserved protein of unknown function	NO	lmo0158	LMR6179_0448	0.0560402	0.997788
LMR479A_0168		Peptidoglycan binding protein	NO	lmo0159	LMR6179_0449	0.271933	#NUM!
LMR479A_0169		Peptidoglycan binding protein	NO	lmo0160	LMR6179_0450	-0.303646	0.997788
LMR479A_0170		conserved protein of unknown function	NO	lmo0161	LMR6179_0451	-0.128432	0.997788
LMR479A_0171	holB	DNA polymerase III delta' subunit	NO	lmo0162	LMR6179_0452	0.124763	0.997788
LMR479A_0172	yaaT	conserved hypothetical protein	NO	lmo0163	LMR6179_0453	-0.0377785	0.997788
LMR479A_0173	dnaH	subunit of the DNA replication complex	NO	lmo0164	LMR6179_0454	-0.0527008	0.997788
LMR479A_0174	yabB	putative methyltransferase	NO	lmo0165	LMR6179_0455	-0.118098	0.997788
LMR479A_0175	yazA	putative UvrC-Intron-type (URI) endonuclease	NO	lmo0166	LMR6179_0456	-0.0109639	0.997788
LMR479A_0176	rsmI	Ribosomal RNA small subunit methyltransferase I	NO	lmo0167	LMR6179_0457	0.0572736	0.997788
LMR479A_0177	abrB	transcriptional regulator for transition state genes	NO	lmo0168	LMR6179_0458	-0.173344	0.997788
LMR479A_0178	glcU	glucose permease	YES	lmo0169	LMR6179_0459	0.0307607	#NUM!
LMR479A_0179		conserved protein of unknown function	YES	lmo0170	LMR6179_0460	0.285548	0.997788
LMR479A_0180		conserved exported protein of unknown function	NO	lmo0171	LMR6179_0461	-0.137702	0.997788
LMR479A_0181		conserved protein of unknown function	NO	lmo0172	#N/A	0.0387842	#NUM!
LMR479A_0182		protein of unknown function	NO	LISIN_0176	#N/A	-0.108771	#NUM!
LMR479A_0183		conserved protein of unknown function	NO	#N/A	#N/A	0.046305	#NUM!
LMR479A_0184		Peptidoglycan binding protein	NO	lmo0175	LMR6179_0464	-0.14305	#NUM!
LMR479A_0185		conserved membrane protein of unknown function	NO	lmo0176	LMR6179_0466	-0.0655386	0.997788
LMR479A_0186	metS	methionyl-tRNA synthetase	NO	lmo0177	LMR6179_0467	-0.169282	0.997788
LMR479A_0187		conserved protein of unknown function	NO	lmo0178	LMR6179_0468	-0.382912	0.997788
LMR479A_0188		Sugar ABC transporter	NO	lmo0179	LMR6179_0469	-0.440488	0.997788
LMR479A_0189		Sugar ABC transporter	NO	lmo0180	LMR6179_0470	-0.397677	#NUM!
LMR479A_0190		Sugar ABC transporter	NO	lmo0181	LMR6179_0471	-0.423926	0.997788
LMR479A_0191		conserved protein of unknown function	NO	lmo0182	LMR6179_0472	-0.30993	#NUM!
LMR479A_0192		Alpha-glucosidase 2	NO	lmo0183	LMR6179_0473	-0.000924366	#NUM!
LMR479A_0193	treA	trehalose-6-phosphate hydrolase	NO	lmo0184	LMR6179_0474	-0.27632	0.997788
LMR479A_0194	yabD	metal-dependent DNase	NO	lmo0185	LMR6179_0475	0.163407	0.997788
LMR479A_0195		conserved protein of unknown function	YES	lmo0186	LMR6179_0476	-0.228421	0.997788
LMR479A_0196	rnmV	ribonuclease M5	NO	lmo0187	LMR6179_0477	-0.0977974	0.997788
LMR479A_0197	ksgA	dimethyladenosine 16S ribosomal RNA transferase	NO	lmo0188	LMR6179_0478	-0.130048	0.997788
LMR479A_0198	veg	conserved hypothetical protein	NO	lmo0189	LMR6179_0479	-0.158181	0.997788
LMR479A_0199	ispE	4-(cytidine 5'-diphospho)-2-C-methyl-D-erythritol kinase	NO	lmo0190	LMR6179_0480	0.198881	0.997788
LMR479A_0200		conserved protein of unknown function	NO	lmo0191	LMR6179_0481	0.128395	0.997788
LMR479A_0201	purR	transcriptional regulator of the purine biosynthesis operon	NO	lmo0192	LMR6179_0482	-0.0177921	0.997788
LMR479A_0202		conserved exported protein of unknown function	NO	lmo0193	LMR6179_0483	0.18054	0.997788
LMR479A_0203	yvrO	putative ABC transporter (ATP-binding protein)	NO	lmo0194	LMR6179_0484	0.249066	0.997788
LMR479A_0204		conserved membrane protein of unknown function	NO	lmo0195	LMR6179_0485	0.220155	0.997788
LMR479A_0205	spoVG	regulator required for spore cortex synthesis (stage V sporulation)	NO	lmo0196	LMR6179_0486	0.157137	0.997788
LMR479A_0206	spoVG	regulator required for spore cortex synthesis (stage V sporulation)	NO	lmo0197	LMR6179_0487	-0.0467444	0.997788
LMR479A_0207	gcaD	UDP-N-acetylglucosamine pyrophosphorylase	NO	lmo0198	LMR6179_0488	0.0272298	0.997788
LMR479A_0208	prs	phosphoribosylpyrophosphate synthetase	NO	lmo0199	LMR6179_0489	-0.159559	0.997788
LMR479A_0209	prfA	Listeriolysin regulatory protein	YES	lmo0200	LMR6179_0490	-0.196602	0.997788
LMR479A_0210	plcA	1-phosphatidylinositol phosphodiesterase	NO	lmo0201	LMR6179_0491	-0.0563555	#NUM!
LMR479A_0211	hly	Listeriolysin O	NO	lmo0202	LMR6179_0492	0.171946	0.997788
LMR479A_0212	mpl	Zinc metalloproteinase	NO	lmo0203	LMR6179_0493	0.198081	#NUM!
LMR479A_0213	actA	Actin assembly-inducing protein	NO	lmo0204	#N/A	0.0875127	#NUM!
LMR479A_0214	plcB	Phospholipase C	NO	lmo0205	LMR6179_0495	0.0148939	#NUM!
LMR479A_0215		conserved protein of unknown function	NO	lmo0206	LMR6179_0496	0.00835487	#NUM!
LMR479A_0216		conserved exported protein of unknown function	NO	lmo0207	LMR6179_0497	-0.15325	#NUM!
LMR479A_0217		conserved protein of unknown function	NO	lmo0208	LMR6179_0498	0.404361	0.997788
LMR479A_0218		conserved protein of unknown function	NO	lmo0209	LMR6179_0499	-0.0305499	0.997788
LMR479A_0219	ldh	L-lactate dehydrogenase	YES	lmo0210	LMR6179_0500	0.145912	0.997788
LMR479A_0220	ctc	ribosomal protein Ctc, binding 5S RNA	YES	lmo0211	LMR6179_0501	0.378586	0.997788
LMR479A_0221		conserved protein of unknown function	NO	lmo0212	LMR6179_0502	0.0601865	0.997788
LMR479A_0222	pth	peptidyl-tRNA hydrolase	NO	lmo0213	LMR6179_0503	-0.169062	0.997788
LMR479A_0223	mfd	transcription-repair coupling factor	NO	lmo0214	LMR6179_0504	0.0210628	0.997788
LMR479A_0224		Polysaccharide biosynthesis family protein	NO	lmo0215	LMR6179_0505	0.18828	0.997788
LMR479A_0225	hslR	ribosomal RNA binding protein involved in 50S recycling; heat shock protein	NO	lmo0216	LMR6179_0506	-0.0921859	0.997788
LMR479A_0226		conserved exported protein of unknown function	NO	lmo0217	LMR6179_0507	0.0439085	0.997788
LMR479A_0227	yabR	putative RNA degradation protein; polyribonucleotide nucleotidyltransferase or phosphorylase	NO	lmo0218	LMR6179_0508	-0.0160939	0.997788
LMR479A_0228	tilS/hprT	Bifunctional protein tilS/hprT [Includes: tRNA(Ile)-lysidine synthase ; Hypoxanthine-guanine phosphoribosyltransferase]	NO	lmo0219	LMR6179_0509	-0.107522	0.997788
LMR479A_0229	ftsH	cell-division protein and general stress protein (class III heat-shock)	YES	lmo0220	LMR6179_0510	0.0425395	0.997788
LMR479A_0230	coaX	pantothenate kinase	YES	lmo0221	LMR6179_0511	0.117371	0.997788
LMR479A_0231	hslO	disulfide bond chaperone (heat shock protein HSP33)	YES	lmo0222	LMR6179_0512	0.0551058	0.997788
LMR479A_0232	cysK	cysteine synthase	NO	lmo0223	LMR6179_0514	0.526297	0.997788
LMR479A_0233		conserved protein of unknown function	NO	#N/A	#N/A	-0.0444935	0.997788
LMR479A_0234	folP	dihydropteroate synthase	NO	lmo0224	LMR6179_0516	0.241886	0.997788
LMR479A_0235	folB	dihydroneopterin aldolase	NO	lmo0225	LMR6179_0517	-0.14734	0.997788
LMR479A_0236	folK	7,8-dihydro-6-hydroxymethylpterin pyrophosphokinase	NO	lmo0226	LMR6179_0518	-0.0137807	0.997788
LMR479A_0237	dusB	tRNA-dihydrouridine synthase B	NO	lmo0227	LMR6179_0519	0.0457322	0.997788
LMR479A_0238	lysS	lysyl-tRNA synthetase	YES	lmo0228	LMR6179_0520	-0.126241	0.997788
LMR479A_0242	ctsR	transcriptional regulator	NO	lmo0229	LMR6179_0526	-0.25253	#NUM!
LMR479A_0243		conserved protein of unknown function	YES	lmo0230	LMR6179_0527	-0.101624	#NUM!
LMR479A_0244	mcsB	protein tyrosine kinase	YES	lmo0231	LMR6179_0528	-0.0630366	0.997788
LMR479A_0245	clpC	class III stress response-related ATPase, AAA+ superfamily	YES	lmo0232	LMR6179_0529	0.182946	0.997788
LMR479A_0246	radA	DNA repair protein; 6-O-methylguanine-DNA methyltransferase	NO	lmo0233	LMR6179_0530	0.29559	0.997788
LMR479A_0247	yacL	putative membrane protein	NO	lmo0234	LMR6179_0531	0.00382954	0.997788
LMR479A_0248	ispD	2-C-methyl-D-erythritol 4-phosphate cytidylyltransferase, nonmevalonate isoprenoid pathway	NO	lmo0235	LMR6179_0532	0.295343	0.997788
LMR479A_0249	ispF	2-C-methyl-D-erythritol-2,4-cyclodiphosphate synthase	NO	lmo0236	LMR6179_0533	0.150367	0.997788
LMR479A_0250	gltX	glutamyl-tRNA synthetase	NO	lmo0237	LMR6179_0534	0.0140253	0.997788
LMR479A_0251	cysE	serine acetyltransferase	NO	lmo0238	LMR6179_0535	-0.117125	0.997788
LMR479A_0252	cysS	cysteinyl-tRNA synthetase	NO	lmo0239	LMR6179_0536	-0.219446	0.997788
LMR479A_0253	mrnC	ribonuclease for 23S RNA maturation	NO	lmo0240	LMR6179_0537	0.0255466	0.997788
LMR479A_0254	rlmB	23S rRNA methyltransferase	NO	lmo0241	LMR6179_0538	-0.0977913	0.997788
LMR479A_0255	yacP	putative ribonuclease with PIN and NYN domains	NO	lmo0242	LMR6179_0539	0.0741839	0.997788
LMR479A_0256	sigH	RNA polymerase sigma-30 factor (sigma(H))	NO	lmo0243	LMR6179_0540	0.102625	0.997788
LMR479A_0257	secE	preprotein translocase subunit	NO	lmo0245	LMR6179_0541	-0.010575	0.997788
LMR479A_0258	nusG	transcription antitermination factor	NO	lmo0246	LMR6179_0542	-0.0312584	0.997788
LMR479A_0259		conserved protein of unknown function	NO	lmo0247	LMR6179_0543	0.0975881	0.997788
LMR479A_0260	rplK	ribosomal protein L11 (BL11)	NO	lmo0248	LMR6179_0544	0.0122518	0.997788
LMR479A_0261	rplA	ribosomal protein L1 (BL1)	NO	lmo0249	LMR6179_0545	-0.193497	0.997788
LMR479A_0262	rplJ	ribosomal protein L10 (BL5)	NO	lmo0250	LMR6179_0547	-0.625184	0.471504
LMR479A_0263	rplL	ribosomal protein L12 (BL9)	NO	lmo0251	LMR6179_0548	-0.681919	0.363179
LMR479A_0264		conserved protein of unknown function	NO	#N/A	#N/A	-0.167608	#NUM!
LMR479A_0265	ybxB	ribosomal RNA methyltransferase	NO	lmo0256	LMR6179_0553	0.227856	0.997788
LMR479A_0266		protein of unknown function	NO	LISIN_0264	LMR6179_0554	0.121606	0.997788
LMR479A_0267		protein of unknown function	NO	LISIN_0265	#N/A	-0.0818769	#NUM!
LMR479A_0268		conserved protein of unknown function	NO	lmo0257	LMR6179_0555	0.117001	0.997788
LMR479A_0269		Transcriptional regulator, LacI family	NO	#N/A	LMR6179_0556	-0.0774064	0.997788
LMR479A_0270		Maltose/maltodextrin transport system substrate-binding protein	NO	#N/A	LMR6179_0557	-0.195505	#NUM!
LMR479A_0271		Maltose/maltodextrin transport system permease protein	NO	#N/A	LMR6179_0558	0.0472227	#NUM!
LMR479A_0272		Maltose/maltodextrin transport system permease protein	NO	#N/A	LMR6179_0559	-0.301356	#NUM!
LMR479A_0273	malL	Oligo-1,6-glucosidase	NO	#N/A	LMR6179_0560	-0.0872105	#NUM!
LMR479A_0274	gtfA	Sucrose phosphorylase	NO	#N/A	LMR6179_0561	-0.352299	#NUM!
LMR479A_0275		conserved protein of unknown function	NO	#N/A	LMR6179_0562	-0.0497308	0.997788
LMR479A_0276	rpoB	RNA polymerase (beta subunit)	YES	lmo0258	LMR6179_0563	-0.0369667	0.997788
LMR479A_0277	rpoC	RNA polymerase (beta' subunit)	NO	lmo0259	LMR6179_0564	0.0693738	0.997788
LMR479A_0278		conserved protein of unknown function	NO	lmo0260	LMR6179_0565	0.294658	0.997788
LMR479A_0279	bglH	aryl-phospho-beta-d-glucosidase	NO	lmo0261	LMR6179_0566	0.201341	0.997788
LMR479A_0280	inlG	Internalin G	NO	lmo0262	#N/A	0.27434	#NUM!
LMR479A_0281	inlC2	Internalin C2	YES	lmo0263	LMR6179_0567	0.225247	#NUM!
LMR479A_0282	inlD	Internalin D	NO	#N/A	#N/A	0.275694	#NUM!
LMR479A_0283	inlE	Internalin E	NO	lmo0264	LMR6179_0568	-0.0321307	#NUM!
LMR479A_0284	dapE	putative succinyl-diaminopimelate desuccinylase	NO	#N/A	LMR6179_0569	0.426018	#NUM!
LMR479A_0285		Uncharacterized HTH-type transcriptional regulator BC_1936	NO	lmo0266	LMR6179_0570	0.14213	#NUM!
LMR479A_0286	mhqA	putative ring-cleaving dioxygenase mhqA	NO	lmo0267	LMR6179_0571	0.243995	#NUM!
LMR479A_0287		conserved protein of unknown function	NO	lmo0268	LMR6179_0572	-0.0387784	0.997788
LMR479A_0288		conserved membrane protein of unknown function	NO	lmo0269	LMR6179_0573	0.00280918	0.997788
LMR479A_0289		conserved protein of unknown function	NO	lmo0270	LMR6179_0575	-0.162282	0.997788
LMR479A_0290	bglC	aryl-phospho-beta-d-glucosidase	NO	lmo0271	LMR6179_0576	0.0270365	0.997788
LMR479A_0291	yxeH	putative hydrolase	NO	lmo0272	LMR6179_0577	-0.296896	0.997788
LMR479A_0292		conserved protein of unknown function	NO	lmo0273	LMR6179_0578	0.170285	0.997788
LMR479A_0293		conserved protein of unknown function	YES	lmo0274	LMR6179_0579	-0.157522	0.997788
LMR479A_0294		conserved exported protein of unknown function	NO	lmo0275	LMR6179_0580	-0.122758	0.997788
LMR479A_0295		conserved protein of unknown function	NO	lmo0276	LMR6179_0581	-0.00485091	0.997788
LMR479A_0296		conserved protein of unknown function	NO	lmo0277	LMR6179_0582	-0.0522629	0.997788
LMR479A_0297	msmX	multiple sugar-binding transporter ATP-binding protein	NO	lmo0278	LMR6179_0583	0.0421014	0.997788
LMR479A_0298	nrdD	Anaerobic ribonucleoside-triphosphate reductase	NO	lmo0279	LMR6179_0584	-0.131266	0.997788
LMR479A_0299	nrdG	Anaerobic ribonucleoside-triphosphate reductase-activating protein	NO	lmo0280	LMR6179_0585	-0.0391129	#NUM!
LMR479A_0300		conserved protein of unknown function	NO	lmo0281	LMR6179_0586	-0.178071	0.997788
LMR479A_0301	mtnU	ketoglutaramate omega-amidase	NO	lmo0282	LMR6179_0587	-0.27806	0.997788
LMR479A_0302	metP	methionine ABC transporter, permease component	NO	lmo0283	LMR6179_0588	-0.196857	0.997788
LMR479A_0303	metN	methionine ABC transporter (ATP-binding protein)	NO	lmo0284	LMR6179_0589	-0.275019	0.997788
LMR479A_0304	metQ	D-methionine-binding lipoprotein metQ	NO	lmo0285	LMR6179_0590	-0.323581	0.997788
LMR479A_0305	mtnE	methionine-glutamine aminotransferase	NO	lmo0286	LMR6179_0591	-0.0605775	0.997788
LMR479A_0306	walR	two-component response regulator [YycF]	NO	lmo0287	LMR6179_0592	0.115136	0.997788
LMR479A_0307	walK	two-component sensor histidine kinase [YycG]	YES	lmo0288	LMR6179_0593	0.0957602	0.997788
LMR479A_0308		conserved protein of unknown function	NO	lmo0289	LMR6179_0594	-0.0200499	0.997788
LMR479A_0309		conserved protein of unknown function	NO	lmo0290	LMR6179_0595	-0.0122851	0.997788
LMR479A_0310	walJ	putative hydrolase	NO	lmo0291	LMR6179_0596	0.0908143	0.997788
LMR479A_0311		conserved protein of unknown function	YES	lmo0292	LMR6179_0597	0.356153	0.997788
LMR479A_0312		conserved protein of unknown function	NO	#N/A	#N/A	0.0422514	#NUM!
LMR479A_0313		Predicted protein	NO	LISIN_0302	LMR6179_0598	0.0367754	#NUM!
LMR479A_0314	yydA	conserved hypothetical protein	NO	lmo0293	LMR6179_0599	0.169096	#NUM!
LMR479A_0315		conserved protein of unknown function	NO	lmo0294	LMR6179_0600	-0.178372	0.997788
LMR479A_0316		conserved protein of unknown function	NO	lmo0295	LMR6179_0601	-0.181981	#NUM!
LMR479A_0317		conserved membrane protein of unknown function	NO	lmo0296	LMR6179_0602	0.288636	#NUM!
LMR479A_0318		conserved protein of unknown function	NO	lmo0297	LMR6179_0603	-0.0859524	0.997788
LMR479A_0319		PTS system, IIC component	NO	lmo0298	LMR6179_0604	0.157422	#NUM!
LMR479A_0320	celA	Cellobiose-specific phosphotransferase enzyme IIB component	NO	lmo0299	LMR6179_0605	-0.0895572	#NUM!
LMR479A_0321	lacG	6-phospho-beta-galactosidase	NO	lmo0300	LMR6179_0606	0.131686	#NUM!
LMR479A_0322		PTS system, beta-glucoside-specific, IIA component	NO	lmo0301	LMR6179_0607	0.0398871	#NUM!
LMR479A_0323		conserved protein of unknown function	NO	lmo0302	#N/A	0.141014	#NUM!
LMR479A_0324		Putaive secreted, lysin rich protein	NO	lmo0303	#N/A	-0.0910653	0.997788
LMR479A_0325		conserved protein of unknown function	NO	lmo0304	#N/A	-0.196367	0.997788
LMR479A_0326		conserved protein of unknown function	YES	lmo0305	LMR6179_0611	0.125032	0.997788
LMR479A_0327		conserved protein of unknown function	NO	lmo0314	LMR6179_0613	0.180035	0.997788
LMR479A_0328		conserved protein of unknown function	YES	lmo0315	LMR6179_0614	-0.0870943	#NUM!
LMR479A_0329	thiM	hydroxyethylthiazole kinase	NO	lmo0316	LMR6179_0615	-0.368394	#NUM!
LMR479A_0330	thiD	phosphomethylpyrimidine kinase, 4-amino-5-hydroxymethyl-2-methylpyrimidine and 4-amino-5-hydroxymethyl-2-methylpyrimidine pyrophosphate kinase	NO	lmo0317	LMR6179_0616	0.0275793	#NUM!
LMR479A_0331	thiE	thiamine-phosphate pyrophosphorylase	NO	lmo0318	LMR6179_0617	-0.0759652	#NUM!
LMR479A_0332	bglH	aryl-phospho-beta-d-glucosidase	NO	lmo0319	LMR6179_0618	0.0549401	0.997788
LMR479A_0333		conserved membrane protein of unknown function	YES	lmo0321	LMR6179_0620	0.31079	#NUM!
LMR479A_0334		conserved protein of unknown function	NO	lmo0322	LMR6179_0621	-0.0202235	#NUM!
LMR479A_0335		conserved protein of unknown function	NO	lmo0323	LMR6179_0622	0.0321467	#NUM!
LMR479A_0336		conserved exported protein of unknown function	NO	lmo0324	LMR6179_0623	0.330377	#NUM!
LMR479A_0337		conserved protein of unknown function	YES	lmo0325	LMR6179_0625	-0.272862	0.997788
LMR479A_0338		conserved protein of unknown function	NO	lmo0326	LMR6179_0626	0.0957803	#NUM!
LMR479A_0339		conserved protein of unknown function	NO	lmo0327	#N/A	0.0111903	#NUM!
LMR479A_0340		conserved protein of unknown function	NO	lmo0328	LMR6179_0628	0.0168831	#NUM!
LMR479A_0341		protein of unknown function	NO	#N/A	#N/A	0.0143151	#NUM!
LMR479A_0342		conserved exported protein of unknown function	NO	lmo0331	LMR6179_0629	-0.0393002	0.997788
LMR479A_0343		conserved membrane protein of unknown function	NO	lmo0332	LMR6179_0632	-0.0393733	#NUM!
LMR479A_0344	inlI	Internalin-I	NO	lmo0333	LMR6179_0633	0.00572338	0.997788
LMR479A_0345		conserved protein of unknown function	YES	lmo0334	LMR6179_0634	-0.0345711	#NUM!
LMR479A_0346		conserved protein of unknown function	NO	#N/A	#N/A	0.0468975	#NUM!
LMR479A_0347		conserved protein of unknown function	NO	#N/A	#N/A	0.0224184	#NUM!
LMR479A_0348		conserved protein of unknown function	NO	#N/A	#N/A	-0.183295	#NUM!
LMR479A_0349		conserved protein of unknown function	NO	#N/A	#N/A	-0.147916	#NUM!
LMR479A_0350		conserved protein of unknown function	NO	#N/A	#N/A	0.190561	#NUM!
LMR479A_0351		conserved protein of unknown function	NO	lmo0340	LMR6179_0640	-0.214394	#NUM!
LMR479A_0352		conserved protein of unknown function	NO	lmo0341	LMR6179_0641	-0.0217772	0.997788
LMR479A_0353	tkt	transketolase	NO	lmo0342	LMR6179_0642	0.346123	0.997788
LMR479A_0354	ywjH	putative transaldolase	NO	lmo0343	LMR6179_0643	0.277292	#NUM!
LMR479A_0355		Short chain dehydrogenase	NO	lmo0344	LMR6179_0644	0.384009	#NUM!
LMR479A_0356	rpiB	Ribose-5-phosphate isomerase B	NO	lmo0345	LMR6179_0645	0.406388	#NUM!
LMR479A_0357	tpiA	Triosephosphate isomerase 2	NO	lmo0346	LMR6179_0646	-0.106553	0.997788
LMR479A_0358	dhaL	PTS-dependent dihydroxyacetone kinase, ADP-binding subunit dhaL	NO	lmo0347	LMR6179_0647	0.141515	#NUM!
LMR479A_0359		conserved protein of unknown function	NO	lmo0348	LMR6179_0648	0.177922	#NUM!
LMR479A_0360		conserved membrane protein of unknown function	NO	lmo0349	LMR6179_0649	-0.019139	#NUM!
LMR479A_0361		conserved membrane protein of unknown function	NO	lmo0350	LMR6179_0650	-0.0639648	#NUM!
LMR479A_0362		conserved protein of unknown function	NO	lmo0351	LMR6179_0651	0.00393912	#NUM!
LMR479A_0363		Transcriptional regulator	YES	lmo0352	LMR6179_0652	-0.0981899	0.997788
LMR479A_0364		conserved protein of unknown function	NO	lmo0353	LMR6179_0653	0.222629	#NUM!
LMR479A_0365		conserved protein of unknown function	NO	lmo0354	LMR6179_0654	0.133999	0.997788
LMR479A_0366		Fumarate reductase, flavoprotein subunit	NO	lmo0355	LMR6179_0655	0.496674	0.823318
LMR479A_0367	yhhX	Uncharacterized oxidoreductase yhhX	NO	lmo0356	LMR6179_0656	0.181428	0.997788
LMR479A_0368		conserved protein of unknown function	NO	lmo0357	LMR6179_0657	-0.0810304	#NUM!
LMR479A_0369		Pts system fructose-specific eiibbc component (Eiibbc-fru)	YES	lmo0358	LMR6179_0658	0.19388	#NUM!
LMR479A_0370		Fructose-bisphosphate aldolase	YES	lmo0359	LMR6179_0659	0.309634	0.997788
LMR479A_0371		Transcriptional regulator	YES	lmo0360	LMR6179_0660	0.166723	0.997788
LMR479A_0372		conserved protein of unknown function	NO	LISIN_0371	LMR6179_0661	-0.00655607	#NUM!
LMR479A_0373	tatCY	component of the twin-arginine pre-protein translocation pathway	NO	lmo0361	LMR6179_0662	0.272145	#NUM!
LMR479A_0374	tatAY	component of the twin-arginine pre-protein translocation pathway	NO	lmo0362	LMR6179_0663	0.162998	#NUM!
LMR479A_0375	efeU	ferrous ion permease	NO	lmo0365	LMR6179_0667	0.0924087	#NUM!
LMR479A_0376	efeM	lipoprotein binding ferrous or ferric iron for transport	NO	lmo0366	LMR6179_0668	0.123255	#NUM!
LMR479A_0377	efeN	ferric iron converting into ferrous iron peroxidase	NO	lmo0367	LMR6179_0669	0.304196	#NUM!
LMR479A_0378		putative enzyme	NO	lmo0368	LMR6179_0670	0.238353	0.997788
LMR479A_0379	yeeI	conserved hypothetical protein	NO	lmo0369	LMR6179_0671	-0.103696	0.997788
LMR479A_0380		putative alkylphosphonate uptake protein (PhnA) in phosphonate metabolism	NO	lmo0370	LMR6179_0672	0.238615	0.997788
LMR479A_0381		conserved protein of unknown function	NO	lmo0371	LMR6179_0673	0.00219035	0.997788
LMR479A_0382	gmuD	mannoside-phospho-beta-d-glucosidase	YES	lmo0372	LMR6179_0674	-0.0943836	#NUM!
LMR479A_0383		conserved membrane protein of unknown function	YES	lmo0373	LMR6179_0675	-0.283131	#NUM!
LMR479A_0384	licB	phosphotransferase system (PTS) lichenan-specific enzyme IIB component	NO	lmo0374	LMR6179_0676	-0.0600267	#NUM!
LMR479A_0385		conserved protein of unknown function	NO	lmo0375	LMR6179_0677	-0.417506	0.997788
LMR479A_0386		conserved protein of unknown function	NO	lmo0376	LMR6179_0678	0.0263018	0.997788
LMR479A_0387		conserved protein of unknown function	NO	lmo0377	LMR6179_0679	0.335835	0.997788
LMR479A_0388		conserved protein of unknown function	NO	lmo0378	LMR6179_0680	-0.15384	#NUM!
LMR479A_0389		conserved protein of unknown function	NO	lmo0379	LMR6179_0681	-0.123626	#NUM!
LMR479A_0390		conserved protein of unknown function	NO	#N/A	#N/A	0.0525512	#NUM!
LMR479A_0391		conserved protein of unknown function	YES	lmo0380	LMR6179_0683	-0.0577343	#NUM!
LMR479A_0392		conserved protein of unknown function	NO	lmo0381	LMR6179_0684	-0.0297386	#NUM!
LMR479A_0393	iolR	transcriptional regulator (DeoR family)	NO	lmo0382	LMR6179_0685	-0.0115982	#NUM!
LMR479A_0394	mmsA	methylmalonate-semialdehyde dehydrogenase	YES	lmo0383	LMR6179_0686	0.100592	#NUM!
LMR479A_0395	iolB	5-deoxy-D-glucuronic acid isomerase	NO	lmo0384	LMR6179_0687	0.0373699	#NUM!
LMR479A_0396	iolC	2-deoxy-5-keto-D-gluconic acid kinase	NO	lmo0385	LMR6179_0688	0.133674	#NUM!
LMR479A_0397	iolD	3D-(3,5/4)-trihydroxycyclohexane-1,2-dione hydrolase	NO	lmo0386	LMR6179_0689	0.148619	#NUM!
LMR479A_0398	fra	frataxin; iron chaperone	NO	lmo0387	LMR6179_0690	0.223298	0.997788
LMR479A_0399		conserved membrane protein of unknown function	NO	lmo0388	LMR6179_0691	-0.152958	0.997788
LMR479A_0400	ltrA	Low temperature requirement protein A	NO	lmo0389	LMR6179_0692	-0.126019	#NUM!
LMR479A_0401	ung	Uracil-DNA glycosylase 1	NO	lmo0390	LMR6179_0693	0.214544	0.997788
LMR479A_0402		conserved protein of unknown function	NO	lmo0391	LMR6179_0694	0.100303	0.997788
LMR479A_0403	yqfA	conserved hypothetical protein	NO	lmo0392	LMR6179_0695	0.145572	0.997788
LMR479A_0404		conserved protein of unknown function	NO	lmo0393	LMR6179_0696	0.0740343	0.997788
LMR479A_0405		NLP/P60 family protein	NO	lmo0394	LMR6179_0697	-0.142839	0.997788
LMR479A_0406		conserved protein of unknown function	NO	lmo0395	LMR6179_0698	0.117105	0.997788
LMR479A_0407	proC	Pyrroline-5-carboxylate reductase	NO	lmo0396	LMR6179_0699	0.280624	0.997788
LMR479A_0408		conserved protein of unknown function	NO	lmo0397	LMR6179_0700	0.0297217	0.997788
LMR479A_0409		conserved protein of unknown function	YES	lmo0398	LMR6179_0701	0.0580756	0.997788
LMR479A_0410	frwB	Fructose-like phosphotransferase enzyme IIB component 2	YES	lmo0399	LMR6179_0702	0.0875748	#NUM!
LMR479A_0411		conserved membrane protein of unknown function	YES	lmo0400	LMR6179_0703	0.200537	#NUM!
LMR479A_0412		Alpha-mannosidase	YES	lmo0401	LMR6179_0704	0.13294	0.997788
LMR479A_0413		conserved protein of unknown function	YES	lmo0402	LMR6179_0705	-0.00789336	0.997788
LMR479A_0414		conserved membrane protein of unknown function	NO	lmo0403	LMR6179_0706	-0.0957449	0.997788
LMR479A_0415		conserved membrane protein of unknown function	NO	lmo0404	LMR6179_0707	-0.101112	0.997788
LMR479A_0416	pit	low-affinity inorganic phosphate transporter	YES	lmo0405	LMR6179_0708	0.204956	0.997788
LMR479A_0417	yyaH	putative lyase	YES	lmo0406	LMR6179_0709	0.351154	0.997788
LMR479A_0418		conserved protein of unknown function	YES	lmo0407	LMR6179_0710	-0.144433	0.997788
LMR479A_0419		conserved exported protein of unknown function	YES	lmo0408	LMR6179_0711	0.312486	0.997788
LMR479A_0420	inlF	Internalin F	NO	lmo0409	#N/A	-0.0299886	#NUM!
LMR479A_0421	pps	putative PEP-dependent enzyme	NO	lmo0410	LMR6179_0712	0.290165	0.997788
LMR479A_0422		conserved protein of unknown function	NO	lmo0412	LMR6179_0713	0.00141094	0.99826
LMR479A_0423		conserved protein of unknown function	NO	lmo0413	LMR6179_0714	0.322123	0.997788
LMR479A_0424	Slc39a	Zinc transporter ZIP11	NO	lmo0414	LMR6179_0715	0.0491583	0.997788
LMR479A_0425		conserved exported protein of unknown function	YES	lmo0415	LMR6179_0716	-0.00586021	0.997788
LMR479A_0426		conserved protein of unknown function	NO	lmo0416	LMR6179_0717	0.051076	#NUM!
LMR479A_0427		conserved membrane protein of unknown function	NO	lmo0417	LMR6179_0718	0.0104312	#NUM!
LMR479A_0428		conserved protein of unknown function	NO	lmo0418	LMR6179_0719	0.117174	0.997788
LMR479A_0429		conserved membrane protein of unknown function	NO	lmo0419	LMR6179_0720	-0.0461566	0.997788
LMR479A_0430	ybjI	Phosphatase ybjI	NO	lmo0420	LMR6179_0721	-0.0201339	0.997788
LMR479A_0431		conserved membrane protein of unknown function	NO	lmo0421	LMR6179_0722	-0.0244698	0.997788
LMR479A_0432	lstR	Lineage-specific thermal regulator protein	NO	lmo0422	LMR6179_0723	-0.137747	#NUM!
LMR479A_0433		RNA polymerase factor sigma C	NO	lmo0423	LMR6179_0724	-0.16186	#NUM!
LMR479A_0434		conserved membrane protein of unknown function	NO	lmo0424	LMR6179_0725	-0.0337119	#NUM!
LMR479A_0435		conserved protein of unknown function	NO	lmo0425	LMR6179_0726	0.0376488	0.997788
LMR479A_0436		conserved protein of unknown function	NO	lmo0426	LMR6179_0727	-0.0622099	#NUM!
LMR479A_0437	fruA	fragment of phosphotransferase system, fructose-specific IIBC component (part 1)	NO	lmo0427	LMR6179_0728	0.121332	#NUM!
LMR479A_0438	fruA	fragment of phosphotransferase system, fructose-specific IIBC component (part 2)	NO	lmo0428	LMR6179_0729	-0.0740052	#NUM!
LMR479A_0439		conserved protein of unknown function	NO	lmo0429	LMR6179_0730	0.06015	0.997788
LMR479A_0440		conserved protein of unknown function	NO	lmo0430	LMR6179_0731	-0.111799	0.997788
LMR479A_0441		Acetyltransferase, CysE/LacA/LpxA/NodL family	NO	lmo0431	LMR6179_0732	0.209282	#NUM!
LMR479A_0442		putative enzyme	NO	lmo0432	LMR6179_0733	0.0466156	#NUM!
LMR479A_0443	inlA	Internalin-A	YES	lmo0433	LMR6179_0734	0.145835	#NUM!
LMR479A_0444	inlB	Internalin B	YES	lmo0434	LMR6179_0736	-0.13438	#NUM!
LMR479A_0445		conserved protein of unknown function	NO	lmo0436	LMR6179_0740	0.102608	0.997788
LMR479A_0446		conserved protein of unknown function	NO	lmo0437	LMR6179_0741	0.221078	#NUM!
LMR479A_0447	lntA	conserved protein of unknown function	YES	lmo0438	LMR6179_0742	-0.231764	#NUM!
LMR479A_0448		conserved protein of unknown function	YES	lmo0439	LMR6179_0743	-0.289593	0.997788
LMR479A_0449		conserved protein of unknown function	NO	lmo0440	LMR6179_0744	-0.185139	0.997788
LMR479A_0450		conserved exported protein of unknown function	NO	lmo0441	LMR6179_0745	-0.339927	0.997788
LMR479A_0451		conserved protein of unknown function	NO	lmo0442	LMR6179_0746	0.135549	#NUM!
LMR479A_0452	msrR	Regulatory protein msrR	NO	lmo0443	LMR6179_0747	-0.32544	0.997788
LMR479A_0453		conserved membrane protein of unknown function	NO	lmo0444	#N/A	-0.250616	0.997788
LMR479A_0454		conserved protein of unknown function	YES	lmo0445	#N/A	-0.187	0.997788
LMR479A_0455		conserved protein of unknown function	NO	lmo0446	#N/A	-0.0101027	#NUM!
LMR479A_0456	gadA	Glutamate decarboxylase alpha	NO	lmo0447	#N/A	-0.0594413	#NUM!
LMR479A_0457	gadC	glutamate:gamma-aminobutyric acid antiporter	NO	lmo0448	#N/A	-0.101427	#NUM!
LMR479A_0458		Predicted protein	NO	LISIN_0463	#N/A	-0.10271	#NUM!
LMR479A_0459		putative Membrane protein	NO	lmo0449	LMR6179_0750	0.0290925	0.997788
LMR479A_0460		conserved membrane protein of unknown function	YES	lmo0450	LMR6179_0751	0.31929	0.997788
LMR479A_0461		conserved protein of unknown function	NO	lmo0451	LMR6179_0752	-0.0628974	0.997788
LMR479A_0462		conserved membrane protein of unknown function	NO	lmo0452	LMR6179_0753	0.318293	0.997788
LMR479A_0463		conserved protein of unknown function	NO	lmo0453	LMR6179_0754	0.119452	0.997788
LMR479A_0464	yeaC	conserved hypothetical protein	NO	lmo0454	LMR6179_0755	0.219813	0.997788
LMR479A_0465		conserved protein of unknown function	NO	lmo0455	LMR6179_0756	-0.142005	0.997788
LMR479A_0466		conserved membrane protein of unknown function	NO	lmo0456	LMR6179_0757	-0.0216186	#NUM!
LMR479A_0467		conserved protein of unknown function	NO	lmo0457	LMR6179_0758	0.164029	#NUM!
LMR479A_0468		conserved protein of unknown function	NO	lmo0458	LMR6179_0759	0.102012	#NUM!
LMR479A_0470		exported protein of unknown function	NO	#N/A	#N/A	-0.293887	#NUM!
LMR479A_0471		conserved exported protein of unknown function	NO	#N/A	#N/A	-0.428256	0.997788
LMR479A_0472		conserved protein of unknown function	NO	#N/A	#N/A	-0.1686	#NUM!
LMR479A_0473		conserved protein of unknown function	NO	#N/A	#N/A	-0.02457	#NUM!
LMR479A_0474		conserved exported protein of unknown function	NO	#N/A	#N/A	-0.160127	#NUM!
LMR479A_0475		conserved protein of unknown function	NO	#N/A	#N/A	-0.104451	#NUM!
LMR479A_0476		conserved protein of unknown function	NO	#N/A	#N/A	-0.00702197	#NUM!
LMR479A_0477		conserved protein of unknown function	NO	lmo0474	LMR6179_0772	-0.0982583	#NUM!
LMR479A_0478		conserved membrane protein of unknown function	NO	lmo0475	LMR6179_0773	-0.0698367	#NUM!
LMR479A_0479	ydhJ	putative metal-dependent phosphohydrolase	NO	lmo0476	LMR6179_0774	0.464322	#NUM!
LMR479A_0480		Predicted protein	NO	LISIN_0496	#N/A	-0.030537	#NUM!
LMR479A_0482		putative secreted protein	NO	lmo0477	LMR6179_0776	0.0990035	#NUM!
LMR479A_0484		putative secreted protein	NO	lmo0478	LMR6179_0777	-0.226306	#NUM!
LMR479A_0485		putative secreted protein	NO	lmo0479	#N/A	-0.0345899	#NUM!
LMR479A_0486		Predicted protein	NO	#N/A	LMR6179_0778	0.170316	#NUM!
LMR479A_0487		conserved protein of unknown function	NO	lmo0480	LMR6179_0779	0.0946012	#NUM!
LMR479A_0488		conserved exported protein of unknown function	NO	lmo0481	LMR6179_0780	0.241519	0.997788
LMR479A_0489	rlmN	23S rRNA m2A2503 methyltransferase	NO	lmo0482	LMR6179_0781	-0.0548542	0.997788
LMR479A_0490		conserved protein of unknown function	NO	lmo0483	LMR6179_0782	0.348418	0.997788
LMR479A_0491	isdG	Heme-degrading monooxygenase isdG	NO	lmo0484	LMR6179_0783	-0.0572362	0.997788
LMR479A_0492		conserved protein of unknown function	YES	lmo0485	LMR6179_0784	0.173444	0.997788
LMR479A_0493	rpmF	50S ribosomal protein L32-1	NO	lmo0486	LMR6179_0785	0.177156	0.997788
LMR479A_0494		conserved protein of unknown function	NO	lmo0487	LMR6179_0786	-0.115231	0.997788
LMR479A_0495		conserved protein of unknown function	NO	lmo0488	LMR6179_0787	-0.0508581	#NUM!
LMR479A_0496		conserved protein of unknown function	YES	lmo0489	LMR6179_0788	0.179258	0.997788
LMR479A_0497	aroE	Shikimate dehydrogenase	NO	lmo0490	LMR6179_0789	0.25367	0.997788
LMR479A_0498	aroC	3-dehydroquinate dehydratase	NO	lmo0491	LMR6179_0790	0.224224	0.997788
LMR479A_0499		putative transcriptional regulator (LysR family)	NO	lmo0492	#N/A	-0.0689767	0.997788
LMR479A_0500		conserved protein of unknown function	NO	lmo0493	#N/A	-0.0193629	#NUM!
LMR479A_0501		conserved protein of unknown function	NO	lmo0494	LMR6179_0791	0.15097	0.997788
LMR479A_0502		conserved membrane protein of unknown function	NO	lmo0495	LMR6179_0792	0.0976878	0.997788
LMR479A_0503	ynzC	conserved hypothetical protein	YES	lmo0496	LMR6179_0793	-0.24534	0.997788
LMR479A_0504		conserved protein of unknown function	NO	lmo0497	LMR6179_0794	-0.0548624	0.997788
LMR479A_0505	rpiB	Ribose-5-phosphate isomerase B	NO	lmo0498	LMR6179_0795	0.151209	#NUM!
LMR479A_0506		conserved protein of unknown function	NO	lmo0499	LMR6179_0796	0.0350886	#NUM!
LMR479A_0507		conserved protein of unknown function	NO	lmo0500	LMR6179_0797	0.00144921	#NUM!
LMR479A_0508		conserved protein of unknown function	NO	lmo0501	LMR6179_0798	-0.0369674	#NUM!
LMR479A_0509		conserved protein of unknown function	NO	lmo0502	LMR6179_0799	-0.0633776	#NUM!
LMR479A_0510		PTS system protein	NO	lmo0503	LMR6179_0800	0.101183	#NUM!
LMR479A_0511		conserved protein of unknown function	NO	lmo0504	LMR6179_0801	-0.0572378	#NUM!
LMR479A_0512	rpe	ribulose-5-phosphate 3-epimerase	NO	lmo0505	LMR6179_0802	0.0840038	#NUM!
LMR479A_0513		conserved protein of unknown function	NO	lmo0506	LMR6179_0803	-0.144473	#NUM!
LMR479A_0514		conserved exported protein of unknown function	NO	lmo0507	LMR6179_0804	-0.0147556	#NUM!
LMR479A_0515		conserved membrane protein of unknown function	NO	lmo0508	LMR6179_0805	-0.249447	#NUM!
LMR479A_0516	prs	phosphoribosylpyrophosphate synthetase	NO	lmo0509	LMR6179_0806	0.0312668	0.997788
LMR479A_0517		conserved protein of unknown function	NO	lmo0510	LMR6179_0807	-0.227112	#NUM!
LMR479A_0518		conserved protein of unknown function	NO	lmo0511	LMR6179_0808	-0.0721675	0.997788
LMR479A_0519		conserved protein of unknown function	NO	lmo0512	LMR6179_0809	0.104387	0.997788
LMR479A_0520		conserved protein of unknown function	NO	lmo0513	LMR6179_0810	0.214324	0.997788
LMR479A_0521		conserved exported protein of unknown function	NO	lmo0514	LMR6179_0812	-0.131921	0.997788
LMR479A_0522		conserved protein of unknown function	YES	lmo0515	LMR6179_0813	-0.103486	0.997788
LMR479A_0523		conserved protein of unknown function	NO	lmo0516	LMR6179_0814	-0.122629	0.997788
LMR479A_0524		Phosphoglycerate mutase family protein	NO	lmo0517	LMR6179_0815	-0.0872157	#NUM!
LMR479A_0525		conserved membrane protein of unknown function	NO	lmo0518	LMR6179_0823	-0.0406067	#NUM!
LMR479A_0526	lmrB	efflux transporter; drug-export protein	NO	lmo0519	LMR6179_0824	-0.0969795	0.997788
LMR479A_0527		conserved protein of unknown function	NO	lmo0520	LMR6179_0825	0.0534353	#NUM!
LMR479A_0528		Type I restriction enzyme, R subunit	NO	#N/A	#N/A	-0.0384288	0.997788
LMR479A_0529		Type I restriction enzyme M protein	NO	#N/A	#N/A	-0.196973	0.997788
LMR479A_0530		conserved protein of unknown function	NO	#N/A	#N/A	-0.122821	0.997788
LMR479A_0531		Integrase	NO	#N/A	#N/A	-0.353421	#NUM!
LMR479A_0532		Type I restriction enzyme, S subunit	NO	#N/A	#N/A	-0.300369	0.997788
LMR479A_0533	licH	6-phospho-beta-glucosidase	NO	lmo0521	LMR6179_0826	0.38588	0.997788
LMR479A_0534		Phosphosugar-binding transcriptional regulator	NO	lmo0522	LMR6179_0827	0.108061	0.997788
LMR479A_0535		conserved membrane protein of unknown function	YES	lmo0523	LMR6179_0828	-0.396684	#NUM!
LMR479A_0536		Sulfate transporter family protein	YES	lmo0524	LMR6179_0829	0.0434021	0.997788
LMR479A_0537		conserved protein of unknown function	NO	lmo0525	LMR6179_0830	0.197443	0.997788
LMR479A_0538		conserved protein of unknown function	NO	lmo0526	LMR6179_0831	-0.237694	0.997788
LMR479A_0539		Transmembrane protein	YES	lmo0527	LMR6179_0832	-0.181607	0.997788
LMR479A_0540		conserved exported protein of unknown function	NO	lmo0528	LMR6179_0833	-0.289131	0.997788
LMR479A_0541	ydaM	putative glycosyltransferase associated to biofilm formation	YES	lmo0529	LMR6179_0834	-0.0942654	0.997788
LMR479A_0542		conserved exported protein of unknown function	YES	lmo0530	LMR6179_0835	-0.0931934	0.997788
LMR479A_0543		conserved membrane protein of unknown function	NO	lmo0531	LMR6179_0836	-0.108679	0.997788
LMR479A_0544		conserved protein of unknown function	NO	lmo0532	LMR6179_0837	0.141099	0.997788
LMR479A_0545		conserved protein of unknown function	NO	lmo0533	LMR6179_0838	-0.124875	0.997788
LMR479A_0546		conserved protein of unknown function	NO	lmo0534	LMR6179_0839	0.153525	0.997788
LMR479A_0547		conserved protein of unknown function	NO	lmo0535	LMR6179_0840	0.141595	0.997788
LMR479A_0548	licH	6-phospho-beta-glucosidase	NO	lmo0536	LMR6179_0841	-0.102407	0.997788
LMR479A_0549		Allantoate amidohydrolase	NO	lmo0537	LMR6179_0842	0.225502	0.997788
LMR479A_0550		conserved protein of unknown function	NO	lmo0538	LMR6179_0843	0.344752	0.997788
LMR479A_0551	lacD	Tagatose 1,6-diphosphate aldolase	YES	lmo0539	LMR6179_0844	0.37374	0.997788
LMR479A_0552	pbpX	putative penicillin-binding protein pbpX	NO	lmo0540	LMR6179_0845	-0.0814342	0.997788
LMR479A_0553		conserved exported protein of unknown function	NO	lmo0541	LMR6179_0846	-0.147211	0.997788
LMR479A_0554		conserved protein of unknown function	NO	lmo0542	LMR6179_0847	0.13286	#NUM!
LMR479A_0555	srlE	Glucitol/sorbitol-specific phosphotransferase enzyme IIB component	NO	lmo0543	LMR6179_0848	0.179481	#NUM!
LMR479A_0556	srlA	Glucitol/sorbitol permease IIC component	NO	lmo0544	LMR6179_0849	0.0108915	#NUM!
LMR479A_0557		conserved protein of unknown function	NO	lmo0545	LMR6179_0850	-0.0939542	#NUM!
LMR479A_0558		conserved protein of unknown function	NO	lmo0546	LMR6179_0851	0.039636	#NUM!
LMR479A_0559		putative DeoR transcriptional regulator	NO	lmo0547	LMR6179_0852	0.00741051	0.997788
LMR479A_0560		conserved protein of unknown function	NO	lmo0548	LMR6179_0853	-0.0992584	#NUM!
LMR479A_0561		conserved exported protein of unknown function	NO	lmo0549	LMR6179_0854	0.0241309	#NUM!
LMR479A_0562		conserved exported protein of unknown function	NO	lmo0550	LMR6179_0855	0.0685004	#NUM!
LMR479A_0563		conserved exported protein of unknown function	YES	lmo0551	LMR6179_0856	-0.0777749	#NUM!
LMR479A_0564		conserved exported protein of unknown function	NO	lmo0552	LMR6179_0857	-0.187719	#NUM!
LMR479A_0565		conserved protein of unknown function	NO	lmo0553	LMR6179_0858	0.00686558	0.997788
LMR479A_0566	yugJ	putative NADH-dependent butanol dehydrogenase	YES	lmo0554	LMR6179_0859	0.093907	0.997788
LMR479A_0567	dtpT	di-tripeptide-proton ABC symporter	YES	lmo0555	LMR6179_0860	-0.120716	0.997788
LMR479A_0568		Phosphoglycerate mutase	NO	lmo0556	LMR6179_0861	-0.0158614	0.997788
LMR479A_0569		Phosphoglycerate mutase	NO	lmo0557	LMR6179_0862	-0.126405	0.997788
LMR479A_0570		conserved protein of unknown function	NO	lmo0558	LMR6179_0863	0.184951	0.997788
LMR479A_0571		putative membrane protein	NO	lmo0559	LMR6179_0864	-0.288179	0.997788
LMR479A_0572	gdhA	glutamate dehydrogenase, NADP-specific	NO	lmo0560	LMR6179_0865	0.526565	0.997788
LMR479A_0573	hisI	fragment of phosphoribosyl-AMP cyclohydrolase; phosphoribosyl-ATP pyrophosphohydrolase (part 2)	NO	lmo0561	LMR6179_0866	0.138005	#NUM!
LMR479A_0574	hisI	fragment of phosphoribosyl-AMP cyclohydrolase; phosphoribosyl-ATP pyrophosphohydrolase (part 1)	NO	lmo0562	LMR6179_0867	0.115136	#NUM!
LMR479A_0575	hisF	imidazole glycerol phosphate synthase subunit	NO	lmo0563	LMR6179_0868	0.33288	0.997788
LMR479A_0576	hisA	phosphoribosylformimino-5-aminoimidazole carboxamide ribotide isomerase	NO	lmo0564	LMR6179_0869	0.399844	#NUM!
LMR479A_0577	hisH	amidotransferase (glutaminase)	NO	lmo0565	LMR6179_0870	0.180744	#NUM!
LMR479A_0578	hisB	imidazoleglycerol-phosphate dehydratase	NO	lmo0566	LMR6179_0871	0.0248005	#NUM!
LMR479A_0579	hisD	histidinol dehydrogenase	NO	lmo0567	LMR6179_0872	0.232803	0.997788
LMR479A_0580	hisG	ATP phosphoribosyltransferase	NO	lmo0568	LMR6179_0873	0.209066	#NUM!
LMR479A_0581	hisZ	ATP phosphoribosyltransferase regulatory subunit	NO	lmo0569	LMR6179_0874	0.11745	0.997788
LMR479A_0582	hisK	Histidinol-phosphatase	NO	lmo0570	LMR6179_0875	-0.0263691	0.997788
LMR479A_0583		conserved protein of unknown function	NO	lmo0571	LMR6179_0876	0.00678026	#NUM!
LMR479A_0584		conserved protein of unknown function	NO	lmo0572	LMR6179_0877	-0.313551	0.997788
LMR479A_0585	pbuG	hypoxanthine/guanine permease	NO	lmo0573	LMR6179_0878	0.681654	0.363179
LMR479A_0586	gmuD	mannoside-phospho-beta-d-glucosidase	NO	lmo0574	LMR6179_0879	0.113783	0.997788
LMR479A_0587	gmuR	transcriptional regulator (GntR family)	NO	lmo0575	LMR6179_0880	-0.194738	0.997788
LMR479A_0588		conserved membrane protein of unknown function	NO	lmo0576	LMR6179_0881	-0.0330687	0.997788
LMR479A_0589		conserved membrane protein of unknown function	NO	lmo0577	LMR6179_0882	0.291802	0.997788
LMR479A_0590		conserved membrane protein of unknown function	NO	lmo0578	LMR6179_0883	-0.00740844	0.997788
LMR479A_0591		conserved protein of unknown function	YES	lmo0579	LMR6179_0884	0.349376	0.997788
LMR479A_0592		conserved protein of unknown function	YES	lmo0580	LMR6179_0885	0.205383	0.997788
LMR479A_0593	ywbD	putative AdoMet-dependent methyltransferase	NO	lmo0581	LMR6179_0886	-0.260768	0.997788
LMR479A_0594	iap	Protein p60	YES	lmo0582	LMR6179_0887	-0.0271922	0.997788
LMR479A_0595	secA	Protein translocase subunit secA 2	NO	lmo0583	LMR6179_0888	0.146405	0.997788
LMR479A_0596	yubA	putative integral inner membrane protein	YES	lmo0584	LMR6179_0889	-0.0710047	0.997788
LMR479A_0597		putative secreted protein	NO	lmo0585	LMR6179_0890	-0.0845337	0.997788
LMR479A_0598		conserved exported protein of unknown function	NO	lmo0586	LMR6179_0891	-0.451353	0.997788
LMR479A_0599		putative secreted protein	NO	lmo0587	LMR6179_0892	-0.2071	0.997788
LMR479A_0600	phr	Deoxyribodipyrimidine photo-lyase	NO	lmo0588	LMR6179_0893	0.14694	0.997788
LMR479A_0601		conserved membrane protein of unknown function	YES	lmo0589	LMR6179_0894	-0.084896	#NUM!
LMR479A_0602		conserved protein of unknown function	YES	lmo0590	LMR6179_0895	-0.115424	0.997788
LMR479A_0603		conserved membrane protein of unknown function	YES	lmo0591	LMR6179_0896	0.0707043	#NUM!
LMR479A_0604		conserved protein of unknown function	YES	lmo0592	LMR6179_0897	0.268725	0.997788
LMR479A_0605		Formate/nitrite transporter family protein	YES	lmo0593	LMR6179_0898	-0.271611	0.997788
LMR479A_0606	metX	Homoserine O-acetyltransferase	NO	lmo0594	LMR6179_0899	0.118175	0.997788
LMR479A_0607	metY	homocysteine synthase	NO	lmo0595	LMR6179_0900	0.231483	0.997788
LMR479A_0608		conserved membrane protein of unknown function	YES	lmo0596	LMR6179_0901	0.0855052	0.997788
LMR479A_0609		putative transcription regulator CRP/FNR family	NO	lmo0597	LMR6179_0902	-0.146546	0.997788
LMR479A_0610		putative biotin biosynthesis protein BioY	NO	LISIN_0620	LMR6179_0903	-0.0697612	#NUM!
LMR479A_0611		PadR family transcriptional regulator	NO	lmo0599	LMR6179_0904	0.0627725	#NUM!
LMR479A_0612		conserved membrane protein of unknown function	NO	lmo0600	LMR6179_0905	0.00435235	0.997788
LMR479A_0613		conserved exported protein of unknown function	NO	lmo0601	LMR6179_0906	-0.0137439	0.997788
LMR479A_0614		conserved protein of unknown function	YES	lmo0602	LMR6179_0907	0.373866	0.997788
LMR479A_0615		conserved membrane protein of unknown function	NO	lmo0603	LMR6179_0908	0.12716	0.997788
LMR479A_0616		conserved membrane protein of unknown function	NO	lmo0604	LMR6179_0909	-0.121843	0.997788
LMR479A_0617		conserved membrane protein of unknown function	YES	lmo0605	LMR6179_0910	-0.364818	0.997788
LMR479A_0618		conserved protein of unknown function	NO	lmo0606	LMR6179_0912	0.306391	0.997788
LMR479A_0619		conserved membrane protein of unknown function	NO	lmo0607	LMR6179_0913	0.235138	0.997788
LMR479A_0620	yfiC	putative ABC transporter (ATP-binding protein)	NO	lmo0608	LMR6179_0914	0.369175	0.997788
LMR479A_0621		conserved protein of unknown function	NO	lmo0609	LMR6179_0915	-0.0383716	0.997788
LMR479A_0622		conserved exported protein of unknown function	YES	lmo0610	LMR6179_0916	0.0747205	#NUM!
LMR479A_0623		protein of unknown function	NO	LISIN_0633	LMR6179_0917	-0.0115373	#NUM!
LMR479A_0624	yocJ	putative oxidoreductase of the azoreductase family	NO	lmo0611	LMR6179_0918	-0.19778	0.997788
LMR479A_0625		conserved protein of unknown function	NO	lmo0612	LMR6179_0919	0.121428	#NUM!
LMR479A_0626		Quinone oxidoreductase-like protein At1g23740, chloroplastic	NO	lmo0613	LMR6179_0920	0.329456	0.997788
LMR479A_0627		conserved protein of unknown function	NO	lmo0614	LMR6179_0921	-0.00908651	0.997788
LMR479A_0628		conserved protein of unknown function	NO	lmo0615	LMR6179_0922	-0.269765	#NUM!
LMR479A_0629		Glycerophosphoryl diester phosphodiesterase	NO	lmo0616	LMR6179_0923	-0.0683777	0.997788
LMR479A_0630		conserved exported protein of unknown function	NO	lmo0617	LMR6179_0924	-0.129131	0.997788
LMR479A_0631		conserved membrane protein of unknown function	NO	lmo0618	LMR6179_0925	0.0529493	0.997788
LMR479A_0632		conserved protein of unknown function	NO	lmo0619	LMR6179_0926	-0.122465	#NUM!
LMR479A_0633		conserved protein of unknown function	NO	#N/A	LMR6179_0927	-0.137355	0.997788
LMR479A_0634		conserved membrane protein of unknown function	NO	lmo0621	LMR6179_0928	-0.0667704	0.997788
LMR479A_0635		conserved membrane protein of unknown function	NO	lmo0622	LMR6179_0929	-0.218969	#NUM!
LMR479A_0636		conserved protein of unknown function	YES	lmo0623	LMR6179_0930	-0.318691	0.997788
LMR479A_0637	yycN	Uncharacterized N-acetyltransferase yycN	NO	lmo0624	LMR6179_0931	0.209339	0.997788
LMR479A_0638		conserved protein of unknown function	NO	lmo0625	LMR6179_0932	0.2801	0.997788
LMR479A_0639	ykoS	Uncharacterized membrane protein ykoS	NO	lmo0626	LMR6179_0933	-0.0274522	0.997788
LMR479A_0640		Pepdidoglycan bound protein	NO	lmo0627	LMR6179_0934	0.0833935	0.997788
LMR479A_0641		conserved protein of unknown function	YES	lmo0628	LMR6179_0935	0.145786	#NUM!
LMR479A_0642		conserved protein of unknown function	YES	lmo0629	LMR6179_0936	0.127335	0.997788
LMR479A_0643		conserved protein of unknown function	NO	lmo0630	LMR6179_0937	0.0192303	#NUM!
LMR479A_0644		conserved protein of unknown function	NO	lmo0631	LMR6179_0938	-0.0870448	#NUM!
LMR479A_0645	manP	fragment of phosphotransferase system (PTS) mannose-specific enzyme IIBCA component (part 1)	NO	lmo0632	LMR6179_0939	0.0370392	#NUM!
LMR479A_0646	manP	fragment of phosphotransferase system (PTS) mannose-specific enzyme IIBCA component (part 2)	NO	lmo0633	LMR6179_0940	-0.00665841	#NUM!
LMR479A_0647		conserved protein of unknown function	NO	lmo0634	LMR6179_0941	-0.182137	#NUM!
LMR479A_0648		conserved protein of unknown function	NO	lmo0635	LMR6179_0942	-0.340146	0.997788
LMR479A_0649		conserved protein of unknown function	NO	lmo0636	LMR6179_0943	0.248958	0.997788
LMR479A_0650		conserved protein of unknown function	NO	lmo0637	LMR6179_0944	0.365076	0.997788
LMR479A_0651		protein of unknown function	NO	#N/A	LMR6179_0945	-0.107296	#NUM!
LMR479A_0652		Glutamyl endopeptidase	NO	#N/A	LMR6179_0946	-0.246521	#NUM!
LMR479A_0653		conserved exported protein of unknown function	NO	#N/A	LMR6179_0947	-0.109704	#NUM!
LMR479A_0654		Phage protein	NO	#N/A	LMR6179_0948	0.0347108	#NUM!
LMR479A_0655		conserved membrane protein of unknown function	NO	lmo0639	LMR6179_0949	0.153641	0.997788
LMR479A_0656		Oxidoreductase	NO	lmo0640	LMR6179_0950	0.332826	0.997788
LMR479A_0657	zosA	Zn transporter	YES	lmo0641	LMR6179_0951	0.183024	0.997788
LMR479A_0658		conserved membrane protein of unknown function	NO	lmo0642	LMR6179_0952	0.0573938	0.997788
LMR479A_0659		conserved protein of unknown function	YES	lmo0643	LMR6179_0953	-0.0891557	#NUM!
LMR479A_0660		conserved membrane protein of unknown function	NO	lmo0644	LMR6179_0954	-0.0320036	0.997788
LMR479A_0661	yfnA	metabolite permease	NO	lmo0645	LMR6179_0955	0.162178	0.997788
LMR479A_0662	catE	Catechol-2,3-dioxygenase	NO	lmo0646	LMR6179_0956	0.420591	0.997788
LMR479A_0663		conserved membrane protein of unknown function	YES	lmo0647	LMR6179_0957	0.102431	0.997788
LMR479A_0664		protein of unknown function	NO	#N/A	#N/A	-0.0418148	#NUM!
LMR479A_0665		Magnesium transporter	YES	lmo0648	LMR6179_0958	-0.180254	#NUM!
LMR479A_0666		Transcriptional regulator	NO	lmo0649	LMR6179_0959	-0.12918	0.997788
LMR479A_0667		conserved membrane protein of unknown function	NO	lmo0650	LMR6179_0960	0.0938198	0.997788
LMR479A_0668		conserved protein of unknown function	NO	lmo0651	LMR6179_0961	-0.146756	0.997788
LMR479A_0669		conserved protein of unknown function	NO	lmo0652	LMR6179_0962	0.370393	0.997788
LMR479A_0670		conserved membrane protein of unknown function	NO	lmo0653	LMR6179_0963	0.391652	0.997788
LMR479A_0671		conserved protein of unknown function	YES	lmo0654	LMR6179_0964	0.200955	0.997788
LMR479A_0672		conserved protein of unknown function	YES	lmo0655	LMR6179_0965	-0.0749392	#NUM!
LMR479A_0673	yozB	putative integral inner membrane protein	NO	lmo0656	LMR6179_0966	-0.088404	0.997788
LMR479A_0674		conserved protein of unknown function	NO	lmo0657	LMR6179_0967	0.135119	0.997788
LMR479A_0675		conserved protein of unknown function	NO	lmo0658	LMR6179_0968	0.00313158	0.997788
LMR479A_0676		conserved protein of unknown function	NO	lmo0659	LMR6179_0969	-0.138001	#NUM!
LMR479A_0677		conserved protein of unknown function	NO	LISIN_0685	LMR6179_0970	0.0109259	#NUM!
LMR479A_0678		conserved protein of unknown function	NO	lmo0660	LMR6179_0971	-0.0556308	#NUM!
LMR479A_0679		conserved protein of unknown function	NO	lmo0661	LMR6179_0972	0.133196	#NUM!
LMR479A_0680	pdxK	pyridoxine, pyridoxal, and pyridoxamine kinase	NO	lmo0662	LMR6179_0973	0.179847	0.997788
LMR479A_0681		conserved protein of unknown function	NO	lmo0663	LMR6179_0974	-0.0841377	0.997788
LMR479A_0682	maa	maltose O-acetyltransferase	NO	lmo0664	LMR6179_0975	0.177854	0.997788
LMR479A_0683		conserved protein of unknown function	NO	lmo0665	LMR6179_0976	0.391301	0.997788
LMR479A_0684	ywdK	conserved hypothetical protein	NO	lmo0666	LMR6179_0977	0.19415	0.997788
LMR479A_0685	yadG	putative transporter subunit: ATP-binding component of ABC superfamily	NO	lmo0667	LMR6179_0978	0.0424014	0.997788
LMR479A_0686	yadH	putative transporter subunit: membrane component of ABC superfamily	NO	lmo0668	LMR6179_0979	-0.0822739	0.997788
LMR479A_0687	yhxD	putative oxidoreductase	YES	lmo0669	LMR6179_0980	0.278982	#NUM!
LMR479A_0688		conserved protein of unknown function	YES	lmo0670	LMR6179_0981	0.000684145	#NUM!
LMR479A_0689		conserved exported protein of unknown function	YES	lmo0671	LMR6179_0982	-0.0646402	0.997788
LMR479A_0690		conserved membrane protein of unknown function	NO	lmo0672	LMR6179_0983	-0.217253	#NUM!
LMR479A_0691		conserved protein of unknown function	NO	lmo0673	LMR6179_0984	-0.10055	0.997788
LMR479A_0692	mogR	Motility gene repressor mogR	NO	lmo0674	LMR6179_0985	-0.0622086	0.997788
LMR479A_0693		conserved protein of unknown function	NO	lmo0675	LMR6179_0986	-0.0723313	0.997788
LMR479A_0694		Flagellar biosynthesis protein FliP	NO	lmo0676	LMR6179_0987	-0.136386	0.997788
LMR479A_0695		Flagellar biosynthetic protein FliQ	NO	lmo0677	LMR6179_0988	-0.189983	0.997788
LMR479A_0696		conserved membrane protein of unknown function	NO	lmo0678	LMR6179_0989	-0.278398	0.997788
LMR479A_0697		Flagellar biosynthesis protein FlhB	NO	lmo0679	LMR6179_0990	-0.198632	0.997788
LMR479A_0698		Flagellar biosynthesis protein FlhA	NO	lmo0680	LMR6179_0991	-0.0988498	0.997788
LMR479A_0699		Flagellar biosynthesis regulator FlhF	NO	lmo0681	LMR6179_0992	-0.288633	0.997788
LMR479A_0700		conserved protein of unknown function	NO	lmo0682	LMR6179_0993	-0.0143617	#NUM!
LMR479A_0701	cheR	Chemotaxis protein methyltransferase	NO	lmo0683	LMR6179_0994	-0.179681	#NUM!
LMR479A_0702		conserved protein of unknown function	NO	lmo0684	LMR6179_0995	-0.444242	#NUM!
LMR479A_0703	motA	motility protein A; MotA component of the stator flagellum complex	NO	lmo0685	LMR6179_0996	-0.346943	0.997788
LMR479A_0704	motB	motility protein B; MotB component of the stator flagellum complex	NO	lmo0686	LMR6179_0997	-0.0539522	0.997788
LMR479A_0705		conserved protein of unknown function	NO	lmo0687	LMR6179_0998	-0.457641	#NUM!
LMR479A_0706		conserved protein of unknown function	NO	lmo0688	LMR6179_0999	-0.358705	0.997788
LMR479A_0707	cheV	Chemotaxis protein CheV	NO	lmo0689	LMR6179_1000	-0.28804	0.997788
LMR479A_0708	flaA	Flagellin	NO	lmo0690	LMR6179_1001	-0.207046	0.997788
LMR479A_0709	cheY	regulator of chemotaxis and motility	NO	lmo0691	LMR6179_1002	-0.0052928	0.997788
LMR479A_0710	cheA	chemotactic two-component sensor histidine kinase	NO	lmo0692	LMR6179_1003	-0.0363722	0.997788
LMR479A_0711		Flagellar motor switch protein	NO	lmo0693	LMR6179_1004	-0.0714275	0.997788
LMR479A_0712		conserved protein of unknown function	NO	lmo0694	LMR6179_1005	0.0271999	0.997788
LMR479A_0713		conserved protein of unknown function	NO	lmo0695	LMR6179_1006	0.0424751	0.997788
LMR479A_0714	flgD	Flagellar basal body rod modification protein	NO	lmo0696	LMR6179_1007	-0.0635839	0.997788
LMR479A_0715	flgE	Flagellar hook protein FlgE	NO	lmo0697	LMR6179_1008	0.120163	0.997788
LMR479A_0716		Flagellar motor switch protein	NO	lmo0698	LMR6179_1009	0.19152	0.997788
LMR479A_0717	fliM	Flagellar motor switch protein FliM	NO	lmo0699	LMR6179_1010	-0.0513619	0.997788
LMR479A_0718		conserved protein of unknown function	NO	lmo0700	LMR6179_1011	0.057655	0.997788
LMR479A_0719		conserved exported protein of unknown function	NO	lmo0701	LMR6179_1012	-0.0159488	0.997788
LMR479A_0720		conserved protein of unknown function	NO	lmo0702	LMR6179_1013	-0.168721	0.997788
LMR479A_0721		conserved protein of unknown function	NO	lmo0703	LMR6179_1014	-0.236662	0.997788
LMR479A_0722		conserved protein of unknown function	NO	lmo0704	LMR6179_1015	-0.149714	0.997788
LMR479A_0723		Flagellar hook-associated protein FlgK	NO	lmo0705	LMR6179_1016	-0.0388928	0.997788
LMR479A_0724	flgL	Flagellar hook-associated protein FlgL	NO	lmo0706	LMR6179_1017	-0.0963643	0.997788
LMR479A_0725	fliD	Flagellar capping protein	NO	lmo0707	LMR6179_1018	-0.0762192	0.997788
LMR479A_0726		conserved protein of unknown function	NO	lmo0708	LMR6179_1019	-0.261763	0.997788
LMR479A_0727		conserved protein of unknown function	NO	lmo0709	LMR6179_1020	-0.227141	0.997788
LMR479A_0728		conserved protein of unknown function	NO	lmo0710	LMR6179_1021	-0.11224	0.997788
LMR479A_0729	flgC	flagellar component of cell-proximal portion of basal-body rod	NO	lmo0711	LMR6179_1022	-0.0303377	0.997788
LMR479A_0730	fliE	Flagellar hook-basal body complex protein fliE	NO	lmo0712	LMR6179_1023	-0.0876793	0.997788
LMR479A_0731		Flagellar MS-ring protein	NO	lmo0713	LMR6179_1024	-0.268867	0.997788
LMR479A_0732		conserved protein of unknown function	NO	lmo0714	LMR6179_1025	-0.213938	0.997788
LMR479A_0733	fliH	Flagellar assembly protein H	NO	lmo0715	LMR6179_1026	-0.263982	0.997788
LMR479A_0734	fliI	flagellar-specific ATPase	NO	lmo0716	LMR6179_1027	-0.246055	0.997788
LMR479A_0735		Transglycosylase, SLT family	NO	lmo0717	LMR6179_1028	0.0335713	0.997788
LMR479A_0736		conserved protein of unknown function	NO	lmo0718	LMR6179_1029	-0.253954	0.997788
LMR479A_0737		Transcriptional regulator	NO	lmo0719	LMR6179_1030	0.321002	0.997788
LMR479A_0738		conserved protein of unknown function	NO	lmo0720	LMR6179_1031	0.381493	0.997788
LMR479A_0739		putative fibronectin-binding protein	NO	lmo0721	LMR6179_1032	-0.00519728	0.997788
LMR479A_0740	ydaP	putative enzyme with pyruvate as substrate	YES	lmo0722	LMR6179_1033	0.514744	#NUM!
LMR479A_0741		conserved exported protein of unknown function	YES	lmo0723	LMR6179_1034	0.077966	0.997788
LMR479A_0742		conserved protein of unknown function	YES	lmo0724	LMR6179_1035	0.442919	#NUM!
LMR479A_0743		putative Membrane protein	NO	lmo0725	LMR6179_1036	-0.272735	0.997788
LMR479A_0744		conserved protein of unknown function	NO	lmo0726	LMR6179_1037	-0.0182666	0.997788
LMR479A_0745	glmS	L-glutamine-D-fructose-6-phosphate amidotransferase	NO	lmo0727	LMR6179_1039	0.0435389	0.997788
LMR479A_0746		conserved protein of unknown function	NO	lmo0728	LMR6179_1040	0.0418087	0.997788
LMR479A_0747		conserved protein of unknown function	NO	lmo0729	LMR6179_1041	0.179894	0.997788
LMR479A_0748		conserved protein of unknown function	NO	lmo0730	LMR6179_1042	0.0303877	0.997788
LMR479A_0749		conserved membrane protein of unknown function	NO	lmo0731	LMR6179_1043	-0.333376	0.997788
LMR479A_0750		conserved protein of unknown function	NO	LISIN_0758	#N/A	-0.0451409	#NUM!
LMR479A_0751		Peptidoglycan binding protein	NO	lmo0732	LMR6179_1044	0.02409	0.997788
LMR479A_0752		conserved protein of unknown function	NO	lmo0733	LMR6179_1045	-0.299691	#NUM!
LMR479A_0753		conserved protein of unknown function	NO	lmo0734	LMR6179_1046	-0.384123	0.997788
LMR479A_0754	rpe	Ribulose-phosphate 3-epimerase	NO	lmo0735	LMR6179_1047	-0.146882	#NUM!
LMR479A_0755	rpiB	Ribose-5-phosphate isomerase B	NO	lmo0736	LMR6179_1048	0.200038	#NUM!
LMR479A_0756		conserved protein of unknown function	NO	lmo0737	LMR6179_1049	0.0128822	#NUM!
LMR479A_0757	bglP	phosphotransferase system (PTS) beta-glucoside-specific enzyme IIBCA component	NO	lmo0738	LMR6179_1050	0.254586	#NUM!
LMR479A_0758	bglH	aryl-phospho-beta-d-glucosidase	NO	lmo0739	LMR6179_1051	0.302684	0.997788
LMR479A_0759		conserved protein of unknown function	NO	lmo0740	LMR6179_1052	0.174475	0.997788
LMR479A_0760		conserved protein of unknown function	NO	lmo0741	LMR6179_1053	-0.0897152	#NUM!
LMR479A_0761		conserved protein of unknown function	NO	lmo0742	LMR6179_1054	-0.221618	#NUM!
LMR479A_0762		conserved membrane protein of unknown function	NO	lmo0743	LMR6179_1055	0.0270861	#NUM!
LMR479A_0763		conserved membrane protein of unknown function	NO	lmo0744	LMR6179_1056	-0.172338	#NUM!
LMR479A_0764		conserved exported protein of unknown function	NO	lmo0745	LMR6179_1057	0.045336	#NUM!
LMR479A_0765		conserved protein of unknown function	NO	lmo0746	LMR6179_1058	-0.109877	#NUM!
LMR479A_0766		conserved protein of unknown function	NO	lmo0747	LMR6179_1059	-0.0721247	#NUM!
LMR479A_0767		conserved membrane protein of unknown function	NO	lmo0748	LMR6179_1060	-0.0628428	#NUM!
LMR479A_0768	ygzD	Uncharacterized HTH-type transcriptional regulator ygzD	NO	lmo0749	LMR6179_1061	-0.0163616	0.997788
LMR479A_0769		conserved membrane protein of unknown function	NO	lmo0750	LMR6179_1062	-0.158921	0.997788
LMR479A_0770		conserved protein of unknown function	NO	lmo0751	LMR6179_1063	-0.106934	#NUM!
LMR479A_0771		putative enzyme	NO	lmo0752	LMR6179_1064	0.07192	0.997788
LMR479A_0772		Transcriptional regulator	NO	lmo0753	LMR6179_1065	0.162656	#NUM!
LMR479A_0773		conserved protein of unknown function	NO	lmo0754	LMR6179_1066	0.17361	0.997788
LMR479A_0774		conserved exported protein of unknown function	NO	lmo0755	LMR6179_1067	0.0521124	0.997788
LMR479A_0775	yhcH	putative ABC transporter (ATP-binding protein)	NO	lmo0756	LMR6179_1068	-0.0192836	0.997788
LMR479A_0776		conserved membrane protein of unknown function	NO	lmo0757	LMR6179_1069	0.0875848	0.997788
LMR479A_0777		conserved protein of unknown function	NO	lmo0758	LMR6179_1070	0.408767	#NUM!
LMR479A_0778	mhqA	putative ring-cleaving dioxygenase mhqA	YES	lmo0759	LMR6179_1071	0.483892	#NUM!
LMR479A_0779	yodD	putative hydrolase	NO	lmo0760	LMR6179_1072	0.282567	#NUM!
LMR479A_0780		conserved protein of unknown function	NO	lmo0761	LMR6179_1073	0.212338	#NUM!
LMR479A_0781	ynbA	putative GTP-binding protein ynbA	NO	lmo0762	LMR6179_1074	-0.123906	0.997788
LMR479A_0782		conserved protein of unknown function	NO	lmo0763	LMR6179_1075	0.0524717	0.997788
LMR479A_0783	lplJ	lipoate-protein ligase	NO	lmo0764	LMR6179_1076	-0.159912	0.997788
LMR479A_0784		conserved protein of unknown function	NO	lmo0765	LMR6179_1077	-0.144766	#NUM!
LMR479A_0785		ABC transporter	NO	lmo0766	LMR6179_1078	0.0732996	#NUM!
LMR479A_0786		ABC transporter	NO	lmo0767	LMR6179_1079	-0.205918	#NUM!
LMR479A_0787		conserved exported protein of unknown function	NO	lmo0768	LMR6179_1080	0.0200032	#NUM!
LMR479A_0788		conserved protein of unknown function	NO	lmo0769	LMR6179_1081	-0.406545	#NUM!
LMR479A_0789		conserved protein of unknown function	NO	lmo0770	LMR6179_1082	0.0114359	0.997788
LMR479A_0790		conserved membrane protein of unknown function	NO	lmo0771	LMR6179_1083	-0.0627423	0.997788
LMR479A_0791		Transcriptional regulator	NO	lmo0772	LMR6179_1084	0.0024377	0.997788
LMR479A_0792	yhfP	putative oxidoreductase	NO	lmo0773	LMR6179_1085	0.232606	0.997788
LMR479A_0793		conserved protein of unknown function	NO	lmo0774	LMR6179_1086	0.238981	0.997788
LMR479A_0794		conserved protein of unknown function	NO	lmo0775	LMR6179_1087	-0.0279813	0.997788
LMR479A_0795		conserved protein of unknown function	NO	lmo0776	LMR6179_1088	-0.144977	#NUM!
LMR479A_0796		conserved protein of unknown function	NO	lmo0777	LMR6179_1089	-0.104153	0.997788
LMR479A_0797		conserved protein of unknown function	NO	lmo0778	LMR6179_1090	-0.228434	0.997788
LMR479A_0798		conserved membrane protein of unknown function	NO	lmo0779	LMR6179_1091	-0.0429023	0.997788
LMR479A_0799		conserved protein of unknown function	NO	lmo0780	LMR6179_1092	0.0543533	#NUM!
LMR479A_0800	levG	phosphotransferase system (PTS) fructose-specific enzyme IID component	YES	lmo0781	LMR6179_1093	0.0796875	0.997788
LMR479A_0801	levF	phosphotransferase system (PTS) fructose-specific enzyme IIC component	YES	lmo0782	LMR6179_1094	-0.0347289	0.997788
LMR479A_0802	levE	phosphotransferase system (PTS) fructose-specific enzyme IIB component	YES	lmo0783	LMR6179_1095	0.50466	0.997788
LMR479A_0803		Pts system mannose-specific eiiab component (Eiiab-man)	YES	lmo0784	LMR6179_1096	0.462242	0.853811
LMR479A_0804		Sigma54-associated activator ManR	NO	lmo0785	LMR6179_1097	-0.151005	0.997788
LMR479A_0805	azoR	FMN-dependent NADH-azoreductase 2	NO	lmo0786	LMR6179_1098	-0.167364	0.997788
LMR479A_0806	ydgF	putative amino acid permease	NO	lmo0787	LMR6179_1099	-0.00245702	0.997788
LMR479A_0807		conserved protein of unknown function	NO	lmo0788	LMR6179_1100	0.245506	0.997788
LMR479A_0808		conserved protein of unknown function	NO	lmo0789	LMR6179_1102	-0.0263763	0.997788
LMR479A_0809		Protein ebsC	NO	lmo0790	LMR6179_1103	-0.110901	0.997788
LMR479A_0810		putative Lipoprotein	NO	lmo0791	LMR6179_1104	-0.390493	0.997788
LMR479A_0811		conserved exported protein of unknown function	NO	#N/A	#N/A	0.106803	0.997788
LMR479A_0812		conserved membrane protein of unknown function	NO	lmo0793	LMR6179_1106	-0.223037	0.997788
LMR479A_0813	ywnB	putative oxidoreductase	YES	lmo0794	LMR6179_1107	0.336914	0.997788
LMR479A_0814	yojE	Uncharacterized transporter yojE	NO	lmo0795	LMR6179_1108	-0.0424269	0.997788
LMR479A_0815		conserved protein of unknown function	YES	lmo0796	LMR6179_1109	0.256047	0.997788
LMR479A_0816		Transcriptional regulator	NO	lmo0797	LMR6179_1110	-0.145503	0.997788
LMR479A_0817	lysP	lysine-specific permease	NO	lmo0798	LMR6179_1111	-0.164728	0.997788
LMR479A_0818	ytvA	blue light GTP-binding receptor	NO	lmo0799	LMR6179_1112	-0.179189	0.997788
LMR479A_0819		conserved protein of unknown function	NO	lmo0800	LMR6179_1113	0.137499	0.997788
LMR479A_0820	relQ	(p)ppGpp synthetase	NO	lmo0802	LMR6179_1115	0.277424	0.997788
LMR479A_0821	nhaK	Sodium, potassium, lithium and rubidium/H(+) antiporter	NO	lmo0803	LMR6179_1116	0.232808	0.997788
LMR479A_0822		conserved protein of unknown function	NO	#N/A	#N/A	0.0705767	0.997788
LMR479A_0823		conserved exported protein of unknown function	NO	#N/A	#N/A	-0.0824569	0.997788
LMR479A_0824		DNA-binding protein	NO	lmo0806	LMR6179_1119	-0.309957	0.997788
LMR479A_0825	potA	Spermidine/putrescine import ATP-binding protein PotA	NO	lmo0807	LMR6179_1120	-0.335089	0.997788
LMR479A_0826		Spermidine/putrescine ABC transporter, permease protein	YES	lmo0808	LMR6179_1121	-0.200509	0.997788
LMR479A_0827		Spermidine/putrescine ABC transporter	NO	lmo0809	LMR6179_1122	-0.451241	0.997788
LMR479A_0828		putative spermidine/putrescine-binding protein	NO	lmo0810	LMR6179_1123	-0.122295	0.997788
LMR479A_0829		conserved protein of unknown function	NO	lmo0811	LMR6179_1125	-0.176013	0.997788
LMR479A_0830		HD domain-containing protein	NO	lmo0812	LMR6179_1126	0.281873	0.997788
LMR479A_0831	gmuE	ROK fructokinase	YES	lmo0813	LMR6179_1127	0.396735	0.997788
LMR479A_0832		conserved protein of unknown function	NO	lmo0814	LMR6179_1128	0.391935	0.997788
LMR479A_0833	yybA	putative transcriptional regulator (MarR family)	NO	lmo0815	LMR6179_1129	-0.159988	#NUM!
LMR479A_0834	paiA	polyamine N-acetyltransferase	NO	lmo0816	LMR6179_1130	-0.0746372	#NUM!
LMR479A_0835		conserved protein of unknown function	NO	lmo0817	LMR6179_1131	0.353442	0.997788
LMR479A_0836	yloB	Calcium-transporting ATPase	NO	lmo0818	LMR6179_1132	0.171446	0.997788
LMR479A_0837		conserved protein of unknown function	YES	lmo0819	LMR6179_1133	0.0225162	0.997788
LMR479A_0838		conserved protein of unknown function	NO	lmo0820	LMR6179_1134	0.169023	0.997788
LMR479A_0839		conserved exported protein of unknown function	YES	lmo0821	LMR6179_1135	-0.0509053	0.997788
LMR479A_0840		Uncharacterized HTH-type transcriptional regulator HI_0186	NO	lmo0822	LMR6179_1136	0.238581	0.997788
LMR479A_0841	yvgN	glyoxal/methylglyoxal reductase	NO	lmo0823	LMR6179_1137	0.270788	0.997788
LMR479A_0842		conserved protein of unknown function	NO	lmo0824	LMR6179_1138	0.100122	0.997788
LMR479A_0843	mvaA	3-hydroxy-3-methylglutaryl-coenzyme A reductase	NO	lmo0825	LMR6179_1139	0.104679	0.997788
LMR479A_0844		conserved membrane protein of unknown function	NO	lmo0826	LMR6179_1140	-0.174825	0.997788
LMR479A_0845		conserved protein of unknown function	NO	lmo0174	LMR6179_0462	0.0287149	#NUM!
LMR479A_0846		conserved protein of unknown function	NO	lmo0828	LMR6179_2040	-0.0875213	#NUM!
LMR479A_0847	nifJ	Pyruvate-flavodoxin oxidoreductase	NO	lmo0829	LMR6179_1141	0.162461	0.997788
LMR479A_0848	fbp	fructose-1,6-bisphosphatase	YES	lmo0830	LMR6179_1142	-0.187376	0.997788
LMR479A_0849		conserved membrane protein of unknown function	NO	lmo0831	LMR6179_1143	-0.02934	0.997788
LMR479A_0850		conserved protein of unknown function	NO	lmo0832	LMR6179_1144	-0.0540912	#NUM!
LMR479A_0851		conserved protein of unknown function	NO	lmo0833	LMR6179_1145	-0.249709	0.997788
LMR479A_0852		conserved protein of unknown function	NO	lmo0834	LMR6179_1146	-0.181466	0.997788
LMR479A_0853		Peptidoglycan binding protein	NO	lmo0835	LMR6179_1147	0.141928	0.997788
LMR479A_0854	psiE	phosphate starvation inducible protein	NO	lmo0836	LMR6179_1148	0.0709087	0.997788
LMR479A_0855	ywjA	putative ABC lipid transporter (ATP-binding protein)	NO	lmo0837	LMR6179_1149	0.0218942	0.997788
LMR479A_0856	uhpT	Hexose phosphate transport protein	YES	lmo0838	LMR6179_1150	-0.0958211	#NUM!
LMR479A_0857		conserved membrane protein of unknown function	YES	lmo0839	LMR6179_1151	0.086381	#NUM!
LMR479A_0858		conserved protein of unknown function	NO	lmo0840	LMR6179_1152	-0.107005	0.997788
LMR479A_0859	yloB	Calcium-transporting ATPase	NO	lmo0841	LMR6179_1153	0.320016	0.997788
LMR479A_0860		Peptidoglycan binding protein	NO	lmo0842	LMR6179_1154	0.0316089	0.997788
LMR479A_0861		conserved membrane protein of unknown function	NO	lmo0843	LMR6179_1155	-0.332784	0.997788
LMR479A_0862	yabJ	putative enzyme resulting in alteration of gene expression	NO	lmo0844	LMR6179_1156	0.199857	0.997788
LMR479A_0863	yxjH	putative methyl-tetrahydrofolate methyltransferase	NO	lmo0845	LMR6179_1157	0.420441	0.997788
LMR479A_0864		Excinuclease ABC subunit C domain-containing protein	NO	lmo0846	LMR6179_1158	0.00737156	0.997788
LMR479A_0865		conserved membrane protein of unknown function	NO	lmo0847	LMR6179_1159	0.621676	0.0951461
LMR479A_0866	artR	High affinity arginine ABC transporter (ATP-binding protein)	NO	lmo0848	LMR6179_1160	0.812137	0.0045454
LMR479A_0867		Amidase	NO	lmo0849	LMR6179_1161	-0.128428	#NUM!
LMR479A_0869		conserved protein of unknown function	YES	lmo0850	LMR6179_1162	-0.220681	#NUM!
LMR479A_0870		conserved protein of unknown function	NO	lmo0851	LMR6179_1163	0.149413	0.997788
LMR479A_0871		conserved protein of unknown function	NO	lmo0852	LMR6179_1164	-0.0464199	0.997788
LMR479A_0872	ykkC	efflux transporter	NO	lmo0853	LMR6179_1165	0.0200359	#NUM!
LMR479A_0873	ykkD	efflux transporter	NO	lmo0854	LMR6179_1166	-0.0803022	#NUM!
LMR479A_0874	ddl	D-alanyl-D-alanine ligase A	NO	lmo0855	LMR6179_1167	0.0240994	0.997788
LMR479A_0875	murF	UDP-N-acetylmuramoylalanyl-D-glutamyl-2,6-diaminopimelate-D-alanyl-D-alanine ligase	NO	lmo0856	LMR6179_1168	0.0131188	0.997788
LMR479A_0876		Hydrolase	NO	lmo0857	LMR6179_1169	0.0146545	0.997788
LMR479A_0877		conserved protein of unknown function	NO	lmo0858	LMR6179_1170	-0.0482496	0.997788
LMR479A_0878		conserved exported protein of unknown function	NO	lmo0859	LMR6179_1171	-0.0412041	#NUM!
LMR479A_0879		putative sugar ABC transporter, permease protein	NO	lmo0860	LMR6179_1172	-0.102914	#NUM!
LMR479A_0880		Sugar ABC transporter	NO	lmo0861	LMR6179_1173	-0.0993714	#NUM!
LMR479A_0881		conserved protein of unknown function	NO	lmo0862	LMR6179_1174	-0.00207033	#NUM!
LMR479A_0882		conserved protein of unknown function	YES	lmo0863	LMR6179_1175	-0.159319	#NUM!
LMR479A_0883		conserved protein of unknown function	NO	lmo0864	LMR6179_1176	-0.18505	#NUM!
LMR479A_0884	pgcA	Phosphoglucomutase	NO	lmo0865	LMR6179_1177	0.051512	#NUM!
LMR479A_0885	cshA	ATP-dependent RNA helicase; cold shock	NO	lmo0866	LMR6179_1178	-0.367688	0.997788
LMR479A_0886		conserved protein of unknown function	NO	LISIN_0894	LMR6179_1180	0.00580747	#NUM!
LMR479A_0887		conserved membrane protein of unknown function	NO	lmo0867	LMR6179_1181	-0.515555	0.933884
LMR479A_0888		conserved protein of unknown function	NO	lmo0868	LMR6179_1182	0.063399	#NUM!
LMR479A_0889		conserved protein of unknown function	YES	lmo0869	LMR6179_1183	-0.148926	0.997788
LMR479A_0890		conserved protein of unknown function	YES	lmo0870	LMR6179_1184	-0.0392146	0.997788
LMR479A_0891		conserved protein of unknown function	NO	lmo0871	LMR6179_1185	0.085913	0.997788
LMR479A_0892	ytbD	putative transporter	NO	lmo0872	LMR6179_1186	0.0991904	#NUM!
LMR479A_0893		conserved protein of unknown function	NO	lmo0873	LMR6179_1187	-0.024748	#NUM!
LMR479A_0894	lacF	Lactose-specific phosphotransferase enzyme IIA component	NO	lmo0874	LMR6179_1188	-0.224994	#NUM!
LMR479A_0895		PTS system protein	NO	lmo0875	LMR6179_1189	-0.00558411	#NUM!
LMR479A_0896		PTS system protein	NO	lmo0876	LMR6179_1190	0.0122274	#NUM!
LMR479A_0897		conserved protein of unknown function	NO	lmo0877	LMR6179_1191	-0.111492	#NUM!
LMR479A_0898		conserved protein of unknown function	NO	lmo0878	LMR6179_1192	0.120608	#NUM!
LMR479A_0899		conserved protein of unknown function	NO	lmo0879	LMR6179_1193	-0.04859	#NUM!
LMR479A_0900		conserved exported protein of unknown function	YES	lmo0880	LMR6179_1194	0.0627794	#NUM!
LMR479A_0901		conserved protein of unknown function	YES	lmo0880	LMR6179_1194	-0.0676709	#NUM!
LMR479A_0902		conserved exported protein of unknown function	NO	lmo0881	#N/A	-0.00360209	#NUM!
LMR479A_0903	ydbS	conserved hypothetical protein	NO	lmo0882	LMR6179_1196	0.0536486	0.997788
LMR479A_0904		conserved membrane protein of unknown function	NO	lmo0883	LMR6179_1197	-0.0700215	0.997788
LMR479A_0905	hemY	Protoporphyrinogen oxidase	NO	lmo0884	LMR6179_1198	0.0921014	0.997788
LMR479A_0906	acpS	holo-acyl carrier protein synthase	NO	lmo0885	LMR6179_1199	0.0770097	0.997788
LMR479A_0907	alrA	D-alanine racemase	NO	lmo0886	LMR6179_1200	0.155336	0.997788
LMR479A_0908		Transcriptional regulator, CopG family	NO	lmo0887	LMR6179_1201	0.304658	0.997788
LMR479A_0909	ndoA	endoribonuclease toxin	NO	lmo0888	LMR6179_1202	-0.30954	0.997788
LMR479A_0910	rsbRA	component of the piezosome (stressosome); positive regulation of sigma(B) activity in response to salt and heat stress	NO	lmo0889	LMR6179_1203	-0.166497	0.997788
LMR479A_0911	rsbS	antagonist of RsbT	NO	lmo0890	LMR6179_1204	-0.259245	0.997788
LMR479A_0912	rsbT	switch protein/serine-threonine kinase; controls the activity of the piezosome (stressosome)	NO	lmo0891	LMR6179_1205	-0.133519	0.997788
LMR479A_0913	rsbU	serine phosphatase; controls the activity of the piezosome (stressosome)	NO	lmo0892	LMR6179_1206	-0.186876	0.997788
LMR479A_0914	rsbV	anti-anti-sigma factor (antagonist of RsbW)	YES	lmo0893	LMR6179_1207	-0.150419	0.997788
LMR479A_0915	rsbW	switch protein/serine kinase and anti-sigma factor (inhibitory sigma-B binding protein)	YES	lmo0894	LMR6179_1208	-0.0286732	0.997788
LMR479A_0916	sigB	RNA polymerase sigma-37 factor (sigma(B))	YES	lmo0895	LMR6179_1209	0.0322484	0.997788
LMR479A_0917	rsbX	Indirect negative regulation of sigma B dependant gene expression (Serine phosphatase)	YES	lmo0896	LMR6179_1210	-0.223804	0.997788
LMR479A_0918	yvdB	putative anion transporter	NO	lmo0897	LMR6179_1211	0.175718	#NUM!
LMR479A_0919	ydcI	putative RNA helicase	NO	lmo0898	LMR6179_1212	0.123997	0.997788
LMR479A_0920	ydcK	conserved hypothetical protein	NO	lmo0899	LMR6179_1213	0.0982171	0.997788
LMR479A_0921		conserved protein of unknown function	NO	LISIN_0928	LMR6179_1214	-0.117285	#NUM!
LMR479A_0922		conserved protein of unknown function	NO	lmo0900	LMR6179_1215	-0.0369086	0.997788
LMR479A_0923	gmuC	oligo-alpha-mannoside phosphotransferase system enzyme IIC	NO	lmo0901	LMR6179_1216	-0.0852835	#NUM!
LMR479A_0924	gmuR	transcriptional regulator (GntR family)	NO	lmo0902	LMR6179_1217	0.11399	0.997788
LMR479A_0925		OsmC/Ohr family protein	NO	lmo0903	LMR6179_1218	0.516858	0.933884
LMR479A_0926		conserved protein of unknown function	NO	lmo0904	LMR6179_1219	0.292952	0.997788
LMR479A_0927		conserved protein of unknown function	NO	lmo0905	LMR6179_1220	0.283853	0.997788
LMR479A_0928	gor	Glutathione reductase	NO	lmo0906	LMR6179_1221	0.30984	0.997788
LMR479A_0929		conserved protein of unknown function	NO	lmo0907	LMR6179_1222	0.326721	0.997788
LMR479A_0930		conserved membrane protein of unknown function	NO	lmo0908	LMR6179_1223	-0.173677	0.997788
LMR479A_0932		conserved protein of unknown function	NO	lmo0909	LMR6179_1225	0.237853	#NUM!
LMR479A_0933		conserved membrane protein of unknown function	NO	lmo0910	LMR6179_1226	0.155808	0.997788
LMR479A_0934		conserved protein of unknown function	YES	lmo0911	LMR6179_1227	0.0109307	0.997788
LMR479A_0935	yrhG	putative formate/nitrite transporter	NO	lmo0912	LMR6179_1228	0.34919	0.997788
LMR479A_0936	gabD	succinate-semialdehyde dehydrogenase	YES	lmo0913	LMR6179_1229	0.187891	#NUM!
LMR479A_0937		conserved exported protein of unknown function	NO	lmo0914	LMR6179_1230	-0.0141213	#NUM!
LMR479A_0938		PTS system protein	NO	lmo0915	LMR6179_1231	-0.197933	#NUM!
LMR479A_0939		conserved protein of unknown function	NO	lmo0916	LMR6179_1232	-0.109612	#NUM!
LMR479A_0940	bglH	Aryl-phospho-beta-D-glucosidase BglH	NO	lmo0917	LMR6179_1233	0.256314	#NUM!
LMR479A_0941		conserved protein of unknown function	NO	lmo0918	LMR6179_1234	-0.166971	#NUM!
LMR479A_0942		conserved protein of unknown function	NO	lmo0919	LMR6179_1235	-0.113581	0.997788
LMR479A_0943	ycgR	putative permease	NO	lmo0920	LMR6179_1236	0.108962	0.997788
LMR479A_0944	ycgQ	conserved hypothetical protein	NO	lmo0921	LMR6179_1237	0.0402914	0.997788
LMR479A_0945	coaA	Pantothenate kinase	NO	lmo0922	LMR6179_1238	-0.0801963	0.997788
LMR479A_0946		conserved protein of unknown function	NO	lmo0923	LMR6179_1239	0.145015	0.997788
LMR479A_0947		putative membrane protein	NO	lmo0925	LMR6179_1240	0.245686	0.997788
LMR479A_0948		putative transcription regulator (TetR/AcrR family)	NO	lmo0926	LMR6179_1241	0.280298	0.997788
LMR479A_0949	ltaSA	exported glycerol phosphate lipoteichoic acid synthetase and anion-binding protein	NO	lmo0927	LMR6179_1242	-0.0972111	0.997788
LMR479A_0950		putative 3-methyladenine DNA glycosylase	NO	lmo0928	LMR6179_1243	0.095315	0.997788
LMR479A_0951		Sortase family protein	YES	lmo0929	LMR6179_1244	-0.204611	0.997788
LMR479A_0952	yhfI	putative metal-dependent hydrolase	NO	lmo0930	LMR6179_1245	0.219916	0.997788
LMR479A_0953	lplJ	lipoate-protein ligase	NO	lmo0931	LMR6179_1246	0.0446671	0.997788
LMR479A_0954	yhjE	Uncharacterized membrane protein yhjE	NO	lmo0932	LMR6179_1247	0.0476157	0.997788
LMR479A_0955	ykcC	putative glycosyltransferase	NO	lmo0933	LMR6179_1248	0.0917849	0.997788
LMR479A_0956	queG	epoxyqueuosine reductase	NO	lmo0934	LMR6179_1249	0.202998	0.997788
LMR479A_0957	trmL	2'-O-methyltransferase TrmL	NO	lmo0935	LMR6179_1250	0.0827969	0.997788
LMR479A_0958	nfrA	FMN-containing NADPH-linked nitro/flavin reductase	NO	lmo0936	LMR6179_1251	-0.073613	0.997788
LMR479A_0959		conserved protein of unknown function	YES	lmo0937	LMR6179_1252	-0.0741039	0.997788
LMR479A_0960	yfkJ	Low molecular weight protein-tyrosine-phosphatase yfkJ	NO	lmo0938	LMR6179_1253	0.0208342	0.997788
LMR479A_0961		conserved protein of unknown function	NO	lmo0939	LMR6179_1254	-0.341684	0.997788
LMR479A_0962		conserved protein of unknown function	NO	lmo0940	#N/A	0.294927	0.997788
LMR479A_0963		conserved protein of unknown function	NO	lmo0941	#N/A	0.235551	0.997788
LMR479A_0964		conserved protein of unknown function	NO	lmo0942	LMR6179_1256	0.0479743	0.997788
LMR479A_0965	dps	DNA protection during starvation protein	NO	lmo0943	LMR6179_1257	0.0308149	0.997788
LMR479A_0966		conserved protein of unknown function	YES	lmo0944	LMR6179_1258	0.128186	0.997788
LMR479A_0967		conserved protein of unknown function	NO	LISIN_0974	#N/A	-0.220023	#NUM!
LMR479A_0968		conserved exported protein of unknown function	NO	lmo0945	LMR6179_1259	-0.0789978	0.997788
LMR479A_0969		conserved protein of unknown function	NO	lmo0946	LMR6179_1260	-0.208013	0.997788
LMR479A_0970	yycB	Uncharacterized transporter yycB	NO	lmo0947	LMR6179_1261	-0.0592636	0.997788
LMR479A_0971		Transcriptional regulator	NO	lmo0948	LMR6179_1262	0.264082	0.997788
LMR479A_0972	ydbI	putative integral inner membrane protein	NO	lmo0949	LMR6179_1263	-0.0520317	0.997788
LMR479A_0973		conserved protein of unknown function	NO	lmo0950	LMR6179_1264	0.0625078	0.997788
LMR479A_0974		conserved exported protein of unknown function	NO	lmo0951	LMR6179_1265	0.0694777	0.997788
LMR479A_0975		conserved membrane protein of unknown function	NO	lmo0952	LMR6179_1266	-0.325925	0.997788
LMR479A_0976		protein of unknown function	NO	LISIN_0983	LMR6179_1267	-0.0161652	#NUM!
LMR479A_0977		conserved exported protein of unknown function	YES	lmo0953	LMR6179_1268	0.291287	0.997788
LMR479A_0978		conserved exported protein of unknown function	NO	lmo0954	LMR6179_1269	0.231783	0.997788
LMR479A_0979		conserved protein of unknown function	NO	lmo0955	LMR6179_1270	0.0644955	0.997788
LMR479A_0980	nagA	N-acetylglucosamine-6-phosphate deacetylase	YES	lmo0956	LMR6179_1271	0.333735	0.997788
LMR479A_0981	nagBA	N-acetylglucosamine-6-phosphate isomerase	YES	lmo0957	LMR6179_1272	-0.0912183	0.997788
LMR479A_0982		Complete genome	YES	lmo0958	LMR6179_1273	0.0420696	0.997788
LMR479A_0983	tagO	putative undecaprenyl-phosphate N-acetylglucosaminyl 1-phosphate transferase	NO	lmo0959	LMR6179_1275	-0.12566	0.997788
LMR479A_0984		conserved protein of unknown function	NO	lmo0960	LMR6179_1276	0.0872324	0.997788
LMR479A_0985	yrrO	putative hydrolase	NO	lmo0961	LMR6179_1277	0.321448	0.997788
LMR479A_0986	lemA	Protein LemA	NO	lmo0962	LMR6179_1278	-0.0951445	0.997788
LMR479A_0987	htpX	Protease HtpX homolog	NO	lmo0963	LMR6179_1279	-0.0146707	0.997788
LMR479A_0988		conserved protein of unknown function	NO	lmo0964	LMR6179_1280	0.0888748	0.997788
LMR479A_0989	yjbK	putative RNA/thiamine triphosphatase	NO	lmo0965	LMR6179_1281	0.219974	0.997788
LMR479A_0990		TPR domain-containing protein	NO	lmo0966	LMR6179_1282	0.355159	0.997788
LMR479A_0991	relP	(p)ppGpp synthetase	NO	lmo0967	LMR6179_1283	0.180339	0.997788
LMR479A_0992	ppnKA	inorganic polyphosphate/ATP-NAD kinase	NO	lmo0968	LMR6179_1284	0.133529	0.997788
LMR479A_0993		protein of unknown function	NO	LISIN_1001	#N/A	-0.0325236	0.997788
LMR479A_0994	yjbO	pseudouridylate synthase	NO	lmo0969	LMR6179_1285	-0.0550048	0.997788
LMR479A_0995	fabI	enoyl-acyl carrier protein reductase	NO	lmo0970	LMR6179_1286	-0.189653	0.997788
LMR479A_0996		DltD protein	NO	lmo0971	LMR6179_1287	0.148274	0.997788
LMR479A_0997	dltC	D-alanyl carrier protein	NO	lmo0972	LMR6179_1288	0.0897506	0.997788
LMR479A_0998	dltB	putative D-alanine esterase for lipoteichoic acid and wall teichoic acid	NO	lmo0973	LMR6179_1289	0.0536071	0.997788
LMR479A_0999	dltA	D-alanine:D-alanyl-carrier protein ligase	NO	lmo0974	LMR6179_1290	0.0280323	0.997788
LMR479A_1000	ywzH	conserved hypothetical protein	NO	LISIN_1008	LMR6179_1291	-0.0123088	0.997788
LMR479A_1001	rpiA	Ribose-5-phosphate isomerase A	NO	lmo0975	LMR6179_1292	-0.0430679	#NUM!
LMR479A_1002		conserved protein of unknown function	NO	lmo0976	LMR6179_1293	0.246563	0.997788
LMR479A_1003	yjcH	putative hydrolase	NO	lmo0977	LMR6179_1294	0.0198208	0.997788
LMR479A_1004	ilvE	Branched-chain-amino-acid aminotransferase	NO	lmo0978	LMR6179_1295	0.255785	0.997788
LMR479A_1005		conserved protein of unknown function	NO	lmo0979	LMR6179_1296	0.232618	#NUM!
LMR479A_1006		conserved membrane protein of unknown function	NO	lmo0980	LMR6179_1297	0.254929	#NUM!
LMR479A_1007		conserved membrane protein of unknown function	NO	lmo0981	LMR6179_1298	-0.163053	0.997788
LMR479A_1008	yhfE	putative endoglucanase	NO	lmo0982	LMR6179_1299	0.412038	0.997788
LMR479A_1009	gpo	Glutathione peroxidase	NO	lmo0983	LMR6179_1300	-0.0214294	0.997788
LMR479A_1010		conserved protein of unknown function	NO	lmo0984	LMR6179_1301	-0.0515556	0.997788
LMR479A_1011		conserved membrane protein of unknown function	NO	lmo0985	LMR6179_1302	0.0150336	#NUM!
LMR479A_1012		ABC transporter	NO	lmo0986	LMR6179_1303	-0.0901495	#NUM!
LMR479A_1013		conserved membrane protein of unknown function	NO	lmo0987	LMR6179_1304	-0.132602	#NUM!
LMR479A_1014	prfC	Peptide chain release factor 3	NO	lmo0988	LMR6179_1305	-0.0705436	0.997788
LMR479A_1015		conserved protein of unknown function	NO	lmo0989	LMR6179_1306	0.0844618	0.997788
LMR479A_1016	mepA	Multidrug export protein mepA	NO	lmo0990	LMR6179_1307	0.0135222	#NUM!
LMR479A_1017		Membrane protein	NO	lmo0991	LMR6179_1308	0.0986959	0.997788
LMR479A_1018		conserved membrane protein of unknown function	NO	lmo0992	LMR6179_1309	0.147172	0.997788
LMR479A_1019	ktrD	K+-transporting ATPase	YES	lmo0993	LMR6179_1310	0.104	0.997788
LMR479A_1020		conserved membrane protein of unknown function	YES	lmo0994	LMR6179_1311	0.132133	0.997788
LMR479A_1021	ykrP	putative integral inner membrane protein; putative acyltransferase	YES	lmo0995	LMR6179_1312	0.120783	0.997788
LMR479A_1022	ogt	O6-alkylguanine DNA alkyltransferase	NO	lmo0996	LMR6179_1313	0.0999846	0.997788
LMR479A_1023	clpE	ATP-dependent Clp protease (class III stress gene)	NO	lmo0997	LMR6179_1314	-0.0470124	0.997788
LMR479A_1024		CAAX amino terminal protease	NO	lmo0998	LMR6179_1315	-0.209067	0.997788
LMR479A_1025		conserved membrane protein of unknown function	NO	lmo0999	LMR6179_1316	0.0333855	0.997788
LMR479A_1026		conserved protein of unknown function	NO	lmo1000	LMR6179_1317	0.131815	0.997788
LMR479A_1027		conserved protein of unknown function	NO	lmo1001	LMR6179_1318	-0.0819895	0.997788
LMR479A_1028	ptsH	histidine-containing phosphocarrier protein of the phosphotransferase system (PTS) (HPr protein)	NO	lmo1002	LMR6179_1319	-0.0437418	0.997788
LMR479A_1029	ptsI	phosphotransferase system (PTS) enzyme I	NO	lmo1003	LMR6179_1320	-0.224293	0.997788
LMR479A_1030		conserved membrane protein of unknown function	NO	lmo1004	LMR6179_1321	-0.127936	0.997788
LMR479A_1031	ykwC	putative beta-hydroxyacid dehydrogenase	YES	lmo1005	LMR6179_1322	0.0998899	0.997788
LMR479A_1032	dapG	N-acetyl-L,L-diaminopimelate aminotransferase	NO	lmo1006	LMR6179_1323	0.0998042	0.997788
LMR479A_1033		conserved protein of unknown function	NO	lmo1007	LMR6179_1324	0.0950176	#NUM!
LMR479A_1034	ykuJ	putative RNA-specific modification enzyme	NO	lmo1008	LMR6179_1325	-0.401675	0.997788
LMR479A_1035	ykuL	conserved hypothetical protein	NO	lmo1009	LMR6179_1326	-0.101522	0.997788
LMR479A_1036	ccpC	transcriptional repressor of citB and citZ	NO	lmo1010	LMR6179_1327	0.0495652	0.997788
LMR479A_1037	dapH	tetrahydrodipicolinate N-acetyltransferase	NO	lmo1011	LMR6179_1328	0.0839629	0.997788
LMR479A_1038	dapL	N-acetyl-diaminopimelate deacetylase	NO	lmo1012	LMR6179_1329	0.167808	0.997788
LMR479A_1039	ykuT	putative small-conductance mechanosensitive channel	NO	lmo1013	LMR6179_1330	-0.0855102	0.997788
LMR479A_1040	opuAA	glycine betaine ABC transporter (ATP-binding protein)	YES	lmo1014	LMR6179_1331	-0.082098	0.997788
LMR479A_1041	opuAB	glycine betaine ABC transporter (permease)	YES	lmo1015	LMR6179_1332	0.0166492	0.997788
LMR479A_1042	opuAC	glycine betaine ABC transporter (glycine betaine-binding lipoprotein)	YES	lmo1016	LMR6179_1333	0.137837	0.997788
LMR479A_1043		putative PTS system, glucose-specific, IIA component	NO	lmo1017	LMR6179_1334	0.00142355	0.997788
LMR479A_1044		conserved protein of unknown function	YES	lmo1018	LMR6179_1335	0.147147	0.997788
LMR479A_1045		conserved protein of unknown function	NO	lmo1019	LMR6179_1336	-0.112034	0.997788
LMR479A_1046		conserved membrane protein of unknown function	NO	lmo1020	LMR6179_1337	0.111577	0.997788
LMR479A_1047		conserved exported protein of unknown function	NO	lmo1021	LMR6179_1338	0.140252	0.997788
LMR479A_1048	liaR	two-component response regulator [YvqE] responding to cell wall stress	NO	lmo1022	LMR6179_1339	0.237123	0.997788
LMR479A_1049	ktrC	potassium uptake protein	NO	lmo1023	LMR6179_1340	0.141895	0.997788
LMR479A_1050		conserved membrane protein of unknown function	NO	lmo1024	LMR6179_1341	-0.231751	0.997788
LMR479A_1051		conserved membrane protein of unknown function	NO	lmo1025	LMR6179_1342	-0.249315	0.997788
LMR479A_1052	lytR	Transcriptional regulator lytR	NO	lmo1026	LMR6179_1343	0.0342164	0.997788
LMR479A_1053	rnjA	ribonuclease J1	NO	lmo1027	LMR6179_1344	-0.0610241	0.997788
LMR479A_1054	rnpZA	omega 1 subunit of RNA polymerase	NO	lmo1028	LMR6179_1345	-0.217271	0.997788
LMR479A_1055		protein of unknown function	NO	LISIN_1063	LMR6179_1346	-0.0658639	0.997788
LMR479A_1056	ykrA	putative hydrolase	YES	lmo1029	LMR6179_1347	0.124403	0.997788
LMR479A_1057		conserved protein of unknown function	NO	lmo1030	LMR6179_1348	-0.03572	0.997788
LMR479A_1058		conserved protein of unknown function	NO	lmo1031	LMR6179_1349	-0.406113	#NUM!
LMR479A_1059		putative transketolase N-terminal section	NO	lmo1032	LMR6179_1350	-0.378293	#NUM!
LMR479A_1060		putative transketolase C-terminal section	NO	lmo1033	LMR6179_1351	-0.285359	#NUM!
LMR479A_1061	glpK	Glycerol kinase 1	NO	lmo1034	LMR6179_1352	-0.126796	#NUM!
LMR479A_1062	bglP	PTS system beta-glucoside-specific EIIBCA component [Includes: Beta-glucoside-specific phosphotransferase enzyme IIB component ; Beta-glucoside permease IIC component ; Beta-glucoside-specific phosphotransferase enzyme IIA component]	NO	lmo1035	LMR6179_1353	-0.00987709	#NUM!
LMR479A_1063		conserved protein of unknown function	NO	lmo1036	LMR6179_1354	0.117664	0.997788
LMR479A_1064	yoaT	putative integral inner membrane protein	NO	lmo1037	LMR6179_1355	-0.412009	0.997788
LMR479A_1065		conserved protein of unknown function	NO	lmo1038	LMR6179_1356	0.157366	0.997788
LMR479A_1066		putative ABC transporter, ATP-binding protein	NO	lmo1039	LMR6179_1357	-0.0154092	0.997788
LMR479A_1067		Molybdenum ABC transporter	NO	lmo1040	LMR6179_1358	-0.000123553	0.999609
LMR479A_1068		Molybdenum ABC transporter	NO	lmo1041	LMR6179_1359	0.153739	0.997788
LMR479A_1069		conserved protein of unknown function	NO	lmo1042	LMR6179_1360	0.183523	0.997788
LMR479A_1070		conserved protein of unknown function	NO	lmo1043	LMR6179_1361	-0.0740054	#NUM!
LMR479A_1071	moaE	Molybdopterin synthase catalytic subunit	NO	lmo1044	LMR6179_1362	-0.197894	#NUM!
LMR479A_1072		conserved protein of unknown function	NO	lmo1045	LMR6179_1363	-0.0650349	#NUM!
LMR479A_1073	moaC	molybdenum cofactor biosynthesis protein C	NO	lmo1046	LMR6179_1364	-0.0772936	#NUM!
LMR479A_1074	moaA	Molybdenum cofactor biosynthesis protein A	NO	lmo1047	LMR6179_1365	-0.00583764	#NUM!
LMR479A_1075	moaB	Molybdenum cofactor biosynthesis protein B	NO	lmo1048	LMR6179_1366	-0.249997	#NUM!
LMR479A_1076		conserved protein of unknown function	NO	lmo1049	LMR6179_1367	-0.105708	0.997788
LMR479A_1077		conserved protein of unknown function	NO	lmo1050	LMR6179_1368	0.202955	0.997788
LMR479A_1078	defB	formylmethionine deformylase A	NO	lmo1051	LMR6179_1369	0.0970096	0.997788
LMR479A_1079		conserved protein of unknown function	NO	LISIN_1087	LMR6179_1370	-0.0638609	#NUM!
LMR479A_1080	pdhA	pyruvate dehydrogenase (E1 alpha subunit)	YES	lmo1052	LMR6179_1371	-0.463272	0.96748
LMR479A_1081	pdhB	pyruvate dehydrogenase (E1 beta subunit)	NO	lmo1053	LMR6179_1372	-0.276064	0.997788
LMR479A_1082	pdhC	pyruvate dehydrogenase (dihydrolipoamide acetyltransferase E2 subunit)	NO	lmo1054	LMR6179_1373	-0.32685	0.997788
LMR479A_1083	pdhD	dihydrolipoamide dehydrogenase E3 subunit of both pyruvate dehydrogenase and 2-oxoglutarate dehydrogenase complexes	NO	lmo1055	LMR6179_1374	-0.335936	0.997788
LMR479A_1084		conserved protein of unknown function	NO	lmo1056	LMR6179_1375	-0.174744	0.997788
LMR479A_1085		conserved protein of unknown function	NO	lmo1057	LMR6179_1376	0.0768691	0.997788
LMR479A_1086	yktA	conserved hypothetical protein	NO	lmo1058	LMR6179_1377	0.188704	0.997788
LMR479A_1087		conserved protein of unknown function	NO	lmo1059	LMR6179_1378	-0.0275901	0.997788
LMR479A_1088	vanRB	Regulatory protein vanRB	NO	lmo1060	LMR6179_1379	-0.111696	#NUM!
LMR479A_1089		HAMP domain-containing protein	NO	lmo1061	LMR6179_1380	-0.00198753	0.997788
LMR479A_1090		conserved membrane protein of unknown function	NO	lmo1062	LMR6179_1381	-0.0499905	#NUM!
LMR479A_1091	yclH	putative ABC transporter (ATPase component)	NO	lmo1063	LMR6179_1382	0.0765693	#NUM!
LMR479A_1092		Magnesium transporter CorA family protein	YES	lmo1064	LMR6179_1383	-0.163858	0.997788
LMR479A_1093	yktB	conserved hypothetical protein	NO	lmo1065	LMR6179_1385	-0.0541634	0.997788
LMR479A_1094	suhB	inositol monophosphatase	NO	lmo1066	LMR6179_1386	0.325095	0.997788
LMR479A_1095	bipA	GTPase	YES	lmo1067	LMR6179_1387	-0.0587376	0.997788
LMR479A_1096		conserved exported protein of unknown function	YES	lmo1068	LMR6179_1388	-0.00255767	0.997788
LMR479A_1097		conserved protein of unknown function	NO	lmo1069	LMR6179_1389	-0.158925	0.997788
LMR479A_1098	ylaN	conserved hypothetical protein	NO	lmo1070	LMR6179_1390	0.214663	0.997788
LMR479A_1099	ftsW	cell-division protein	NO	lmo1071	LMR6179_1391	-0.148935	0.997788
LMR479A_1100	pycA	pyruvate carboxylase	YES	lmo1072	LMR6179_1392	-0.0324836	0.997788
LMR479A_1101	yvrC	Uncharacterized ABC transporter substrate-binding lipoprotein yvrC	NO	lmo1073	LMR6179_1393	-0.446353	0.997788
LMR479A_1102	tagG	teichoic acid precursors permease	NO	lmo1074	LMR6179_1394	-0.0939135	0.997788
LMR479A_1103	tagH	Teichoic acids export ATP-binding protein TagH	NO	lmo1075	LMR6179_1395	-0.109902	0.997788
LMR479A_1104		N-acetylmuramoyl-L-alanine amidase	NO	lmo1076	LMR6179_1396	0.099925	0.997788
LMR479A_1105		Glycosyl transferase	NO	lmo1077	LMR6179_1397	0.0605094	0.997788
LMR479A_1106	gtaB	UTP-glucose-1-phosphate uridylyltransferase	NO	lmo1078	LMR6179_1398	-0.39244	0.997788
LMR479A_1107		conserved membrane protein of unknown function	NO	lmo1079	LMR6179_1399	-0.222824	0.997788
LMR479A_1108		conserved protein of unknown function	NO	lmo1080	LMR6179_1400	-0.154287	0.997788
LMR479A_1109	spsI	putative dTDP-glucose pyrophosphorylase	NO	lmo1081	LMR6179_1401	-0.150257	0.997788
LMR479A_1110	rmlC	dTDP-4-deoxyrhamnose-3,5-epimerase	NO	lmo1082	LMR6179_1402	-0.172426	0.997788
LMR479A_1111	spsJ	putative dTDP-glucose 4,6-dehydratase	NO	lmo1083	LMR6179_1403	-0.0836228	0.997788
LMR479A_1112		conserved protein of unknown function	NO	lmo1084	LMR6179_1404	-0.0859385	0.997788
LMR479A_1113		conserved protein of unknown function	NO	lmo1085	LMR6179_1405	-0.0639949	0.997788
LMR479A_1114	ispD	putative 2-C-methyl-D-erythritol 4-phosphate cytidylyltransferase 2	NO	lmo1086	LMR6179_1406	0.0531797	0.997788
LMR479A_1115	tarJ	putative ribitol-5-phosphate dehydrogenase	NO	lmo1087	LMR6179_1407	-0.0870173	0.997788
LMR479A_1116		conserved protein of unknown function	NO	lmo1088	LMR6179_1408	-0.0348853	0.997788
LMR479A_1117	tagD	glycerol-3-phosphate cytidylyltransferase	NO	lmo1089	LMR6179_1409	-0.0664932	0.997788
LMR479A_1118		Glycosyltransferase	NO	lmo1090	LMR6179_1410	-0.0841077	0.997788
LMR479A_1119		conserved protein of unknown function	NO	lmo1091	LMR6179_1411	-0.186926	0.997788
LMR479A_1120	pncB	nicotinate phosphoribosyltransferase	NO	lmo1092	LMR6179_1412	-0.0705572	0.997788
LMR479A_1121	nadE	ammonium-dependent NAD+ synthetase	NO	lmo1093	LMR6179_1413	0.0954306	0.997788
LMR479A_1122		conserved protein of unknown function	NO	#N/A	LMR6179_1414	0.182054	0.997788
LMR479A_1123		PTS system, Lactose/Cellobiose specific IIB subunit subfamily	NO	lmo1095	LMR6179_1415	0.116371	0.997788
LMR479A_1124	guaA	GMP synthetase	YES	lmo1096	LMR6179_1416	0.116288	0.997788
LMR479A_1125		Site-specific DNA-methyltransferase (Adenine-specific)	NO	#N/A	#N/A	-0.105968	0.997788
LMR479A_1126		Type III restriction enzyme	NO	#N/A	#N/A	-0.0921814	0.997788
LMR479A_1127		Phage integrase family site-specific recombinase (fragment)	NO	#N/A	#N/A	-0.267507	0.997788
LMR479A_1128		conserved protein of unknown function	NO	#N/A	#N/A	-0.129565	0.997788
LMR479A_1129		conserved protein of unknown function	NO	lmo1117	#N/A	-0.054256	#NUM!
LMR479A_1130		Glyoxalase (fragment)	NO	lmo1117	#N/A	-0.0742941	#NUM!
LMR479A_1131		protein of unknown function	NO	#N/A	#N/A	0.080327	#NUM!
LMR479A_1132		protein of unknown function	NO	#N/A	#N/A	-0.151353	0.997788
LMR479A_1133		conserved protein of unknown function	NO	#N/A	#N/A	-0.053074	0.997788
LMR479A_1134		conserved protein of unknown function	NO	#N/A	LMR6179_1417	-0.288755	0.997788
LMR479A_1135		conserved protein of unknown function	NO	#N/A	LMR6179_1418	-0.19141	0.997788
LMR479A_1136		conserved protein of unknown function	NO	#N/A	LMR6179_1420	0.0768915	#NUM!
LMR479A_1137		conserved protein of unknown function	NO	#N/A	LMR6179_1420	0.263935	#NUM!
LMR479A_1138		conserved protein of unknown function	NO	#N/A	#N/A	0.247113	#NUM!
LMR479A_1139		conserved protein of unknown function	NO	#N/A	#N/A	0.197841	#NUM!
LMR479A_1140		conserved protein of unknown function	NO	#N/A	#N/A	0.0587608	#NUM!
LMR479A_1141		conserved protein of unknown function	NO	lmo1121	LMR6179_1423	0.0117048	#NUM!
LMR479A_1142		conserved protein of unknown function	NO	lmo1122	#N/A	0.0480841	#NUM!
LMR479A_1143		conserved protein of unknown function	YES	lmo1123	LMR6179_1425	-0.112249	#NUM!
LMR479A_1144		conserved protein of unknown function	YES	lmo1124	LMR6179_1426	0.00198872	#NUM!
LMR479A_1145		conserved protein of unknown function	NO	LISIN_1163	LMR6179_1427	0.162546	#NUM!
LMR479A_1146		conserved protein of unknown function	NO	lmo1125	LMR6179_1428	-0.139445	#NUM!
LMR479A_1147		conserved protein of unknown function	NO	lmo1126	LMR6179_1429	-0.191539	#NUM!
LMR479A_1148		conserved protein of unknown function	NO	lmo1127	LMR6179_1430	-0.231685	#NUM!
LMR479A_1149		conserved exported protein of unknown function	NO	lmo1128	LMR6179_1431	0.340496	#NUM!
LMR479A_1150		conserved protein of unknown function	NO	lmo1129	LMR6179_1432	0.0435325	#NUM!
LMR479A_1151		conserved protein of unknown function	NO	lmo1130	LMR6179_1433	-0.218548	#NUM!
LMR479A_1152		Predicted protein	NO	LISIN_1170	#N/A	-0.0740826	#NUM!
LMR479A_1153		Uncharacterized ABC transporter ATP-binding protein HI_0663	NO	lmo1131	LMR6179_1438	0.0500719	#NUM!
LMR479A_1154		conserved membrane protein of unknown function	NO	lmo1132	LMR6179_1439	0.00652686	#NUM!
LMR479A_1155		conserved protein of unknown function	NO	lmo1133	LMR6179_1440	-0.178451	#NUM!
LMR479A_1156		conserved protein of unknown function	NO	lmo1134	LMR6179_1441	-0.284746	0.997788
LMR479A_1157		conserved protein of unknown function	NO	lmo1135	LMR6179_1442	-0.0507763	0.997788
LMR479A_1158		conserved exported protein of unknown function	NO	lmo1136	LMR6179_1443	-0.177179	0.997788
LMR479A_1159		conserved protein of unknown function	NO	lmo1137	LMR6179_1444	0.0956577	#NUM!
LMR479A_1160	clpP	ATP-dependent Clp protease proteolytic subunit 3	NO	lmo1138	LMR6179_1445	0.542573	0.517897
LMR479A_1161		conserved protein of unknown function	YES	lmo1140	LMR6179_1447	0.378479	0.997788
LMR479A_1162		conserved protein of unknown function	NO	lmo1141	LMR6179_1448	-0.126049	0.997788
LMR479A_1163		conserved protein of unknown function	NO	lmo1142	LMR6179_1449	0.0388313	#NUM!
LMR479A_1164		conserved protein of unknown function	NO	lmo1143	LMR6179_1450	0.10134	#NUM!
LMR479A_1165	ypfE	putative carboxysome-like ethanolaminosome structural protein with putative role in ethanol utilization	NO	lmo1144	LMR6179_1451	-0.195395	#NUM!
LMR479A_1166	pduV	Propanediol utilization protein pduV	NO	lmo1145	LMR6179_1452	-0.0251076	#NUM!
LMR479A_1167		conserved protein of unknown function	NO	lmo1146	LMR6179_1453	-0.0200621	#NUM!
LMR479A_1168	cobU	Bifunctional adenosylcobalamin biosynthesis protein CobU	NO	lmo1147	LMR6179_1454	-0.167146	#NUM!
LMR479A_1169	cobS	Cobalamin synthase	NO	lmo1148	LMR6179_1455	-0.214828	#NUM!
LMR479A_1170		conserved protein of unknown function	YES	lmo1149	LMR6179_1456	-0.173663	#NUM!
LMR479A_1171	pocR	Regulatory protein pocR	NO	lmo1150	LMR6179_1457	-0.0697911	#NUM!
LMR479A_1172	cchA	putative carboxysome-like ethanolaminosome structural protein, ethanolamine utilization protein	YES	lmo1151	LMR6179_1458	-0.0185603	#NUM!
LMR479A_1173	pduB	Propanediol utilization protein pduB	YES	lmo1152	LMR6179_1459	0.04468	#NUM!
LMR479A_1174	pduC	Propanediol dehydratase large subunit	YES	lmo1153	LMR6179_1460	-0.01594	#NUM!
LMR479A_1175	pduD	Propanediol dehydratase medium subunit	YES	lmo1154	LMR6179_1461	-0.105287	#NUM!
LMR479A_1176	pduE	Propanediol dehydratase small subunit	NO	lmo1155	LMR6179_1462	-0.168976	#NUM!
LMR479A_1177		conserved protein of unknown function	YES	lmo1156	LMR6179_1463	-0.00639403	#NUM!
LMR479A_1178		conserved protein of unknown function	NO	lmo1157	LMR6179_1464	0.165169	#NUM!
LMR479A_1179		conserved protein of unknown function	NO	lmo1158	LMR6179_1465	-0.0222784	#NUM!
LMR479A_1180	cchA	putative carboxysome-like ethanolaminosome structural protein, ethanolamine utilization protein	YES	lmo1159	LMR6179_1466	0.0201981	#NUM!
LMR479A_1181		conserved protein of unknown function	NO	lmo1160	LMR6179_1467	-0.159256	#NUM!
LMR479A_1182	eutJ	Ethanolamine utilization protein eutJ	NO	lmo1161	LMR6179_1468	-0.0124228	#NUM!
LMR479A_1183		conserved protein of unknown function	NO	lmo1162	LMR6179_1469	-0.0336683	#NUM!
LMR479A_1184	ccmL	Carbon dioxide concentrating mechanism protein CcmL	NO	lmo1163	LMR6179_1470	-0.107974	#NUM!
LMR479A_1185		ATP:cob(I)alamin adenosyltransferase protein PduO	YES	lmo1164	LMR6179_1471	-0.243936	#NUM!
LMR479A_1186	eutE	putative aldehyde dehydrogenase, ethanolamine utilization protein	NO	lmo1165	LMR6179_1472	-0.184082	#NUM!
LMR479A_1187		conserved protein of unknown function	NO	lmo1166	LMR6179_1473	-0.0886117	#NUM!
LMR479A_1188	glpF	glycerol permease	NO	lmo1167	LMR6179_1474	0.0573646	#NUM!
LMR479A_1189	ackA	acetate kinase	YES	lmo1168	LMR6179_1475	0.0674779	0.997788
LMR479A_1190	cobD	Threonine-phosphate decarboxylase	NO	lmo1169	LMR6179_1476	0.162331	0.997788
LMR479A_1191		conserved protein of unknown function	NO	lmo1170	LMR6179_1477	0.264966	0.997788
LMR479A_1192		conserved protein of unknown function	NO	lmo1171	LMR6179_1478	-0.199649	0.997788
LMR479A_1193	pdtaR	putative transcriptional regulatory protein pdtaR	NO	lmo1172	LMR6179_1479	0.292553	0.997788
LMR479A_1194		Sensor histidine kinase	NO	lmo1173	LMR6179_1480	-0.0712225	0.997788
LMR479A_1195	eutA	Reactivating factor for ethanolamine ammonia lyase	NO	lmo1174	LMR6179_1481	0.0180241	#NUM!
LMR479A_1196	eutB	Ethanolamine ammonia-lyase heavy chain	NO	lmo1175	LMR6179_1482	0.0182161	#NUM!
LMR479A_1197	eutC	Ethanolamine ammonia-lyase light chain	NO	lmo1176	LMR6179_1483	0.0848484	#NUM!
LMR479A_1198	eutL	putative carboxysome-related structural protein with putative role in ethanolamine utilization	NO	lmo1177	LMR6179_1484	0.106744	#NUM!
LMR479A_1199		conserved protein of unknown function	NO	lmo1178	LMR6179_1485	-0.0345309	#NUM!
LMR479A_1200		Aldehyde dehydrogenase	NO	lmo1179	LMR6179_1486	-0.209779	#NUM!
LMR479A_1201	cchA	putative carboxysome-like ethanolaminosome structural protein, ethanolamine utilization protein	NO	lmo1180	LMR6179_1487	0.000722296	#NUM!
LMR479A_1202		conserved protein of unknown function	NO	lmo1181	LMR6179_1488	-0.202693	#NUM!
LMR479A_1203		conserved protein of unknown function	NO	lmo1182	LMR6179_1489	-0.0226608	#NUM!
LMR479A_1204		conserved protein of unknown function	NO	lmo1183	LMR6179_1490	-0.00387526	#NUM!
LMR479A_1205	ccmL	Carbon dioxide concentrating mechanism protein CcmL	NO	lmo1184	LMR6179_1491	-0.204312	#NUM!
LMR479A_1206		conserved protein of unknown function	NO	lmo1185	LMR6179_1492	-0.0803729	#NUM!
LMR479A_1207	yxeR	putative ethanolamine transporter	NO	lmo1186	LMR6179_1493	0.136279	#NUM!
LMR479A_1208		conserved protein of unknown function	NO	lmo1187	LMR6179_1494	-0.10487	#NUM!
LMR479A_1209		conserved protein of unknown function	NO	lmo1188	LMR6179_1495	-0.186247	0.997788
LMR479A_1210		conserved protein of unknown function	NO	lmo1189	LMR6179_1496	-0.0158687	0.997788
LMR479A_1211		conserved membrane protein of unknown function	NO	lmo1190	LMR6179_1497	-0.181853	#NUM!
LMR479A_1212	cobB	Cobyrinic acid A,C-diamide synthase	NO	lmo1191	LMR6179_1498	0.0166078	#NUM!
LMR479A_1213	cobD	Cobalamin biosynthesis protein CobD	NO	lmo1192	LMR6179_1499	-0.0684772	#NUM!
LMR479A_1214	cbiC	Cobalt-precorrin-8X methylmutase	NO	lmo1193	LMR6179_1500	-0.0372483	#NUM!
LMR479A_1215	cbiD	putative cobalt-precorrin-6A synthase [deacetylating]	NO	lmo1194	LMR6179_1501	-0.0133186	#NUM!
LMR479A_1216	cbiE	putative cobalt-precorrin-6Y C(5)-methyltransferase	NO	lmo1195	LMR6179_1502	-0.0127835	#NUM!
LMR479A_1217	cbiT	putative cobalt-precorrin-6Y C(15)-methyltransferase [decarboxylating]	NO	lmo1196	LMR6179_1503	0.0373845	#NUM!
LMR479A_1218	cbiF	Cobalt-precorrin-4 C(11)-methyltransferase	NO	lmo1197	LMR6179_1504	0.0276361	#NUM!
LMR479A_1219	cbiG	Cobalamin biosynthesis protein CbiG	NO	lmo1198	LMR6179_1505	-0.128779	#NUM!
LMR479A_1220	cbiH	Cobalt-precorrin-3B C(17)-methyltransferase	NO	lmo1199	LMR6179_1506	0.130085	#NUM!
LMR479A_1221		conserved protein of unknown function	NO	lmo1200	LMR6179_1507	-0.0641155	#NUM!
LMR479A_1222		conserved protein of unknown function	NO	lmo1201	LMR6179_1508	0.0550355	#NUM!
LMR479A_1223	cbiK	Sirohydrochlorin cobaltochelatase	NO	lmo1202	LMR6179_1509	-0.161995	#NUM!
LMR479A_1224	cbiL	Cobalt-precorrin-2 C(20)-methyltransferase	NO	lmo1203	LMR6179_1510	-0.111472	#NUM!
LMR479A_1225	cbiM	Protein CbiM	NO	lmo1204	LMR6179_1511	-0.140087	#NUM!
LMR479A_1226	cbiN	Cobalt transport protein CbiN	NO	lmo1205	LMR6179_1512	0.0929369	#NUM!
LMR479A_1227	cbiQ	Cobalt transport protein CbiQ	NO	lmo1206	LMR6179_1513	-0.128406	#NUM!
LMR479A_1228		putative enzyme	NO	lmo1207	LMR6179_1514	0.168352	0.997788
LMR479A_1229	cobQ	Cobyric acid synthase	NO	lmo1208	LMR6179_1515	0.0168625	0.997788
LMR479A_1230	yvqK	ATP:cob(I)alamin adenosyltransferase	NO	lmo1209	LMR6179_1516	0.100445	0.997788
LMR479A_1231		putative Membrane protein	NO	lmo1210	LMR6179_1517	-0.191237	0.997788
LMR479A_1232		putative Membrane protein	NO	lmo1211	LMR6179_1518	-0.397458	0.997788
LMR479A_1233		conserved protein of unknown function	NO	lmo1212	LMR6179_1519	0.260742	#NUM!
LMR479A_1234		conserved protein of unknown function	NO	lmo1213	LMR6179_1520	0.0123156	0.997788
LMR479A_1235		conserved protein of unknown function	NO	lmo1214	LMR6179_1521	0.110508	0.997788
LMR479A_1236	lytG	Exo-glucosaminidase lytG	NO	lmo1215	LMR6179_1522	-0.296486	0.997788
LMR479A_1237		conserved exported protein of unknown function	NO	lmo1216	LMR6179_1523	-0.066074	0.997788
LMR479A_1238	ysdC	putative endo-1,4-beta-glucanase	NO	lmo1217	LMR6179_1524	0.0306775	0.997788
LMR479A_1239	ysgA	putative RNA methylase	NO	lmo1218	LMR6179_1525	-0.0526626	0.997788
LMR479A_1240		conserved protein of unknown function	NO	lmo1219	LMR6179_1526	-0.00270517	0.997788
LMR479A_1241	arxR	transcriptional repressor	NO	lmo1220	LMR6179_1527	0.214691	0.997788
LMR479A_1242	pheS	phenylalanyl-tRNA synthetase (alpha subunit)	NO	lmo1221	LMR6179_1529	-0.0520108	0.997788
LMR479A_1243	pheT	phenylalanyl-tRNA synthetase (beta subunit)	NO	lmo1222	LMR6179_1530	0.0849832	0.997788
LMR479A_1244		ABC transporter, ATP-binding protein	NO	lmo1223	LMR6179_1531	0.0134455	0.997788
LMR479A_1245		conserved membrane protein of unknown function	NO	lmo1224	LMR6179_1532	-0.180569	0.997788
LMR479A_1246		conserved protein of unknown function	NO	lmo1225	LMR6179_1533	-0.0621961	0.997788
LMR479A_1247		conserved membrane protein of unknown function	YES	lmo1226	LMR6179_1534	0.114877	0.997788
LMR479A_1248	ung	uracil-DNA glycosylase	NO	lmo1227	LMR6179_1535	0.254322	0.997788
LMR479A_1249	rnhC	ribonuclease HIII	NO	lmo1228	LMR6179_1536	0.0897108	0.997788
LMR479A_1250	yshA	conserved hypothetical protein	NO	lmo1229	LMR6179_1537	0.411953	0.997788
LMR479A_1251		conserved membrane protein of unknown function	NO	lmo1230	LMR6179_1538	-0.0290296	0.997788
LMR479A_1252	polX	DNA polymerase X	NO	lmo1231	LMR6179_1539	0.115777	0.997788
LMR479A_1253	mutSB	putative DNA mismatch repair enzyme	NO	lmo1232	LMR6179_1540	0.173584	0.997788
LMR479A_1254	trxA	thioredoxin	NO	lmo1233	LMR6179_1541	0.507095	0.997788
LMR479A_1255	uvrC	excinuclease ABC (subunit C)	NO	lmo1234	LMR6179_1542	0.157888	0.997788
LMR479A_1256	lysC	aspartokinase II alpha subunit (aa 1->408) and beta subunit (aa 246->408)	NO	lmo1235	LMR6179_1543	0.043255	0.997788
LMR479A_1257	yslB	conserved hypothetical protein	NO	lmo1236	LMR6179_1544	0.128574	0.997788
LMR479A_1258	racE	glutamate racemase	NO	lmo1237	LMR6179_1545	-0.0309431	0.997788
LMR479A_1259	rph	ribonuclease PH	NO	lmo1238	LMR6179_1546	0.0508604	0.997788
LMR479A_1260	rdgB	inosine/xanthosine triphosphate pyrophosphatase (subunit A)	NO	lmo1239	LMR6179_1547	-0.157378	0.997788
LMR479A_1261	ysnB	phosphoesterase	NO	lmo1240	LMR6179_1548	-0.00282059	0.997788
LMR479A_1262		protein of unknown function	NO	#N/A	#N/A	0.0183493	#NUM!
LMR479A_1263		Integrase	NO	#N/A	LMR6179_1549	0.0831729	0.997788
LMR479A_1264		conserved protein of unknown function	NO	#N/A	#N/A	-0.279476	0.997788
LMR479A_1265		Gp36	NO	#N/A	#N/A	0.221751	0.997788
LMR479A_1266		Rep protein	NO	#N/A	LMR6179_1552	0.183651	0.997788
LMR479A_1267		protein of unknown function	NO	#N/A	#N/A	-0.119864	#NUM!
LMR479A_1268		protein of unknown function	NO	#N/A	#N/A	0.00465283	0.997788
LMR479A_1269		putative transcriptional regulator, AsnC family	NO	#N/A	#N/A	0.119074	#NUM!
LMR479A_1270		Predicted protein (fragment)	NO	#N/A	LMR6179_1553	-0.0614361	#NUM!
LMR479A_1271		conserved protein of unknown function	NO	#N/A	LMR6179_1554	-0.0300093	#NUM!
LMR479A_1272		Gp38	NO	#N/A	#N/A	0.107077	#NUM!
LMR479A_1273		Gp39	NO	#N/A	LMR6179_1556	0.165382	#NUM!
LMR479A_1274		Complete genome	NO	#N/A	#N/A	-0.030537	#NUM!
LMR479A_1275		conserved protein of unknown function	NO	#N/A	#N/A	0.398484	#NUM!
LMR479A_1276		conserved protein of unknown function	NO	#N/A	#N/A	-0.0414912	#NUM!
LMR479A_1277		conserved protein of unknown function	NO	#N/A	#N/A	-0.0943251	#NUM!
LMR479A_1278		conserved protein of unknown function	NO	#N/A	#N/A	-0.0448935	#NUM!
LMR479A_1279		conserved protein of unknown function	NO	#N/A	#N/A	-0.0506451	#NUM!
LMR479A_1280		Gp48	NO	#N/A	#N/A	-0.0658804	#NUM!
LMR479A_1281		Phage protein	NO	#N/A	#N/A	-0.0272734	#NUM!
LMR479A_1282		Gp37	NO	#N/A	#N/A	0.0219838	#NUM!
LMR479A_1283		Gp45 protein	NO	#N/A	#N/A	0.140426	#NUM!
LMR479A_1284		Complete genome	NO	#N/A	#N/A	0.209046	#NUM!
LMR479A_1285		Complete genome	NO	#N/A	LMR6179_1572	0.013558	#NUM!
LMR479A_1286		51.5 kDa protein	NO	#N/A	LMR6179_1573	-0.012869	#NUM!
LMR479A_1287		Gp49 protein	NO	#N/A	LMR6179_1574	-0.138234	#NUM!
LMR479A_1288		conserved protein of unknown function	NO	#N/A	LMR6179_1575	-0.0263292	#NUM!
LMR479A_1289		conserved protein of unknown function	NO	#N/A	#N/A	-0.0286189	#NUM!
LMR479A_1290		conserved protein of unknown function	NO	#N/A	#N/A	-0.0509169	#NUM!
LMR479A_1291		Phage protein gp52	NO	#N/A	#N/A	0.00389618	#NUM!
LMR479A_1292		Predicted protein	NO	#N/A	#N/A	-0.25118	#NUM!
LMR479A_1293		Predicted protein	NO	#N/A	LMR6179_1578	-0.208923	#NUM!
LMR479A_1294		conserved protein of unknown function	NO	#N/A	LMR6179_1579	0.0175749	#NUM!
LMR479A_1295		conserved protein of unknown function	NO	#N/A	LMR6179_1580	0.134191	#NUM!
LMR479A_1296		Phage protein	NO	#N/A	LMR6179_1583	-0.030537	#NUM!
LMR479A_1297		protein of unknown function	NO	#N/A	#N/A	-0.0162635	#NUM!
LMR479A_1299		conserved protein of unknown function	NO	#N/A	LMR6179_1585	-0.0324376	#NUM!
LMR479A_1300		conserved protein of unknown function	NO	#N/A	LMR6179_1586	-0.0209092	#NUM!
LMR479A_1301		ATP-dependent Clp protease proteolytic subunit	NO	#N/A	LMR6179_1587	-0.119841	#NUM!
LMR479A_1302		conserved protein of unknown function	NO	#N/A	LMR6179_1588	0.0168467	#NUM!
LMR479A_1303		conserved protein of unknown function	NO	#N/A	LMR6179_1589	0.0293118	#NUM!
LMR479A_1304		conserved protein of unknown function	NO	#N/A	LMR6179_1590	-0.120515	#NUM!
LMR479A_1305		conserved protein of unknown function	NO	#N/A	LMR6179_1591	-0.076631	#NUM!
LMR479A_1306		Gp9	NO	#N/A	LMR6179_1592	0.0594068	#NUM!
LMR479A_1307		conserved protein of unknown function	NO	#N/A	LMR6179_1593	-0.0473667	#NUM!
LMR479A_1308		Major tail protein	NO	#N/A	LMR6179_1594	0.146238	#NUM!
LMR479A_1309		conserved protein of unknown function	NO	#N/A	LMR6179_1595	-0.127856	#NUM!
LMR479A_1310		conserved protein of unknown function	NO	#N/A	LMR6179_1596	-0.00758271	#NUM!
LMR479A_1311		conserved protein of unknown function	NO	#N/A	LMR6179_1597	0.0369953	0.997788
LMR479A_1312		Minor structural protein GP75	NO	#N/A	LMR6179_1598	-0.0308164	#NUM!
LMR479A_1313		conserved protein of unknown function	NO	#N/A	LMR6179_1599	0.137243	#NUM!
LMR479A_1314		conserved protein of unknown function	NO	#N/A	LMR6179_1600	-0.0401283	#NUM!
LMR479A_1315		conserved protein of unknown function	NO	#N/A	LMR6179_1967	-0.0399153	#NUM!
LMR479A_1316		Holin	NO	#N/A	#N/A	0.0291608	#NUM!
LMR479A_1317		conserved protein of unknown function	NO	#N/A	#N/A	0.0467156	#NUM!
LMR479A_1318		Gp21 protein	NO	#N/A	#N/A	0.00761411	0.997788
LMR479A_1319		conserved protein of unknown function	NO	#N/A	#N/A	-0.0973898	#NUM!
LMR479A_1320		Gp33	NO	#N/A	#N/A	-0.316001	#NUM!
LMR479A_1321		conserved protein of unknown function	YES	lmo1241	LMR6179_1975	0.0998939	#NUM!
LMR479A_1322	ydeI	conserved hypothetical protein	NO	lmo1242	LMR6179_1976	-0.0768877	0.997788
LMR479A_1323		conserved protein of unknown function	NO	lmo1243	LMR6179_1977	0.041939	0.997788
LMR479A_1324		conserved protein of unknown function	NO	lmo1244	LMR6179_1978	0.194065	0.997788
LMR479A_1325		conserved protein of unknown function	NO	lmo1245	LMR6179_1979	0.194215	0.997788
LMR479A_1326	deaD	ATP-dependent RNA helicase	NO	lmo1246	LMR6179_1980	-0.100292	0.997788
LMR479A_1327		conserved protein of unknown function	NO	lmo1247	LMR6179_1981	0.127442	0.997788
LMR479A_1328		conserved protein of unknown function	NO	lmo1248	LMR6179_1982	0.123215	0.997788
LMR479A_1329		conserved protein of unknown function	NO	lmo1249	LMR6179_1983	0.349071	#NUM!
LMR479A_1330		conserved membrane protein of unknown function	NO	lmo1250	LMR6179_1984	0.382059	0.997788
LMR479A_1331		conserved protein of unknown function	NO	lmo1251	LMR6179_1985	-0.230379	0.997788
LMR479A_1332		conserved protein of unknown function	NO	LISIN_1293	LMR6179_1986	-0.104594	0.997788
LMR479A_1333	yxkD	efflux transporter	NO	lmo1252	LMR6179_1987	0.0507472	0.997788
LMR479A_1334		Complete genome	NO	LISIN_1295	LMR6179_1988	0.160458	0.997788
LMR479A_1335		conserved protein of unknown function	NO	LISIN_1296	LMR6179_1989	0.0266962	0.997788
LMR479A_1336	treR	transcriptional regulator (GntR family)	NO	lmo1253	LMR6179_1990	-0.00714435	0.997788
LMR479A_1337	treA	trehalose-6-phosphate hydrolase	NO	lmo1254	LMR6179_1991	-0.130236	0.997788
LMR479A_1338	treP	phosphotransferase system (PTS) trehalose-specific enzyme IIBC component	NO	lmo1255	LMR6179_1992	-0.0313145	0.997788
LMR479A_1339		conserved protein of unknown function	NO	lmo1256	LMR6179_1993	-0.197982	#NUM!
LMR479A_1340		conserved protein of unknown function	NO	lmo1257	LMR6179_1994	0.205667	0.997788
LMR479A_1341		Hydrolase, alpha/beta fold family	YES	lmo1258	LMR6179_1995	-0.052151	0.997788
LMR479A_1342	proA	gamma-glutamyl phosphate reductase	NO	lmo1259	LMR6179_1996	-0.121874	0.997788
LMR479A_1343	proB	Glutamate 5-kinase	NO	lmo1260	LMR6179_1997	-0.182506	0.997788
LMR479A_1344		conserved membrane protein of unknown function	YES	lmo1261	LMR6179_1998	-0.116991	0.997788
LMR479A_1345		conserved protein of unknown function	NO	lmo1262	LMR6179_1999	-0.22402	0.997788
LMR479A_1346		conserved protein of unknown function	NO	lmo1263	LMR6179_2000	-0.047525	#NUM!
LMR479A_1347		conserved exported protein of unknown function	YES	lmo1264	LMR6179_2001	0.0600673	#NUM!
LMR479A_1348		conserved exported protein of unknown function	NO	lmo1265	LMR6179_2002	-0.201318	#NUM!
LMR479A_1349		conserved protein of unknown function	NO	lmo1266	LMR6179_2003	-0.397381	0.997788
LMR479A_1350	tig	prolyl isomerase (trigger factor)	NO	lmo1267	LMR6179_2004	-0.124542	0.997788
LMR479A_1351	clpX	protein unfolding ATPase required for presentation of proteins to proteases	NO	lmo1268	LMR6179_2006	-0.0547145	0.997788
LMR479A_1352	sipT	type I signal peptidase	NO	lmo1269	LMR6179_2007	-0.0927274	0.997788
LMR479A_1353		conserved protein of unknown function	NO	lmo1270	LMR6179_2008	0.136019	0.997788
LMR479A_1354	sipS	type I signal peptidase	NO	lmo1271	LMR6179_2009	0.0265944	0.997788
LMR479A_1355	rbgA	ribosome biogenesis GTPase A	NO	lmo1272	LMR6179_2010	-0.0342992	0.997788
LMR479A_1356	rnhB	ribonuclease HII	NO	lmo1273	LMR6179_2011	-0.0542904	0.997788
LMR479A_1357	dprA	DNA processing Smf single strand binding protein	NO	lmo1274	LMR6179_2012	0.477984	#NUM!
LMR479A_1358	topA	DNA topoisomerase I	NO	lmo1275	LMR6179_2013	0.0119903	0.997788
LMR479A_1359	trmFO	tRNA:m(5)U-54 methyltransferase	NO	lmo1276	LMR6179_2014	0.137137	0.997788
LMR479A_1360		protein of unknown function	NO	#N/A	#N/A	-0.119524	0.997788
LMR479A_1361	codV	site-specific tyrosine recombinase for chromosome partitioning	NO	lmo1277	LMR6179_2015	-0.0780681	0.997788
LMR479A_1362	clpQ	two-component ATP-dependent protease (N-terminal serine protease)	NO	lmo1278	LMR6179_2016	0.210485	0.997788
LMR479A_1363	clpY	two-component ATP-dependent protease (ATPase and chaperone)	NO	lmo1279	LMR6179_2017	0.0209706	0.997788
LMR479A_1364	codY	transcriptional regulator, GTP and BCAA-dependent	NO	lmo1280	LMR6179_2018	-0.197363	0.997788
LMR479A_1365	yneP	acyl-CoA thioesterase	NO	lmo1281	LMR6179_2019	-0.26561	0.997788
LMR479A_1366	yneQ	conserved hypothetical protein	NO	lmo1282	LMR6179_2020	-0.17807	0.997788
LMR479A_1367		conserved protein of unknown function	NO	lmo1283	LMR6179_2021	-0.136862	0.997788
LMR479A_1368	plsY	acylphosphate:glycerol-3-phosphate acyltransferase	NO	lmo1284	LMR6179_2022	-0.0418833	0.997788
LMR479A_1369	yneT	putative CoA-binding protein	NO	lmo1285	LMR6179_2023	0.146703	0.997788
LMR479A_1370	parE	subunit B of DNA topoisomerase IV	NO	lmo1286	LMR6179_2024	-0.0207023	0.997788
LMR479A_1371	parC	subunit A of DNA topoisomerase IV	NO	lmo1287	LMR6179_2025	-0.207481	0.997788
LMR479A_1372	luxS	S-ribosylhomocysteine lyase	NO	lmo1288	LMR6179_2026	0.267748	0.997788
LMR479A_1373		conserved exported protein of unknown function	NO	#N/A	#N/A	0.135754	0.997788
LMR479A_1374	inlK	conserved exported protein of unknown function	NO	lmo1290	LMR6179_2028	0.105279	#NUM!
LMR479A_1375	yrhL	putative peptidoglycan O-acetyltransferase yrhL	NO	lmo1291	LMR6179_2029	0.0130228	0.997788
LMR479A_1376		conserved protein of unknown function	NO	lmo1292	LMR6179_2030	-0.197786	0.997788
LMR479A_1377	glpD	glycerol-3-phosphate oxidase	NO	lmo1293	LMR6179_2031	0.118449	0.997788
LMR479A_1378	miaA	tRNA isopentenylpyrophosphate transferase	NO	lmo1294	LMR6179_2032	-0.0862072	0.997788
LMR479A_1379	hfq	Hfq RNA chaperone	YES	lmo1295	LMR6179_2033	-0.169836	0.997788
LMR479A_1380	hflX	ribosome associating GTPase	NO	lmo1296	LMR6179_2034	-0.224964	0.997788
LMR479A_1381	ynbB	putative C-S lyase	NO	lmo1297	LMR6179_2035	0.058962	0.997788
LMR479A_1382	glnR	transcriptional regulator (nitrogen metabolism)	NO	lmo1298	LMR6179_2036	-0.616662	0.594117
LMR479A_1383	glnA	glutamine synthetase	YES	lmo1299	LMR6179_2037	-0.496127	0.997788
LMR479A_1384	ydfA	putative metal-anion antiporter protein	YES	lmo1300	LMR6179_2038	0.150104	0.997788
LMR479A_1385		Acetyltransferase	NO	lmo1301	LMR6179_2041	0.213255	0.997788
LMR479A_1386	lexA	transcriptional repressor of the SOS regulon	NO	lmo1302	LMR6179_2042	0.44461	0.997788
LMR479A_1387	yneA	Cell division suppressor protein yneA	NO	lmo1303	LMR6179_2044	0.3762	#NUM!
LMR479A_1388	ynzC	conserved hypothetical protein	NO	lmo1304	LMR6179_2045	-0.282759	0.997788
LMR479A_1389	tkt	transketolase	NO	lmo1305	LMR6179_2046	0.258075	0.997788
LMR479A_1390	yneF	conserved hypothetical protein	NO	lmo1306	LMR6179_2047	-0.318475	0.997788
LMR479A_1391		conserved protein of unknown function	NO	lmo1307	LMR6179_2048	-0.114016	0.997788
LMR479A_1392		conserved protein of unknown function	NO	lmo1308	LMR6179_2049	0.216369	0.997788
LMR479A_1393		conserved protein of unknown function	NO	lmo1308	LMR6179_2049	0.112542	#NUM!
LMR479A_1394		conserved protein of unknown function	NO	lmo1309	LMR6179_2050	-0.0592702	#NUM!
LMR479A_1395		conserved protein of unknown function	NO	lmo1310	LMR6179_2051	-0.15401	#NUM!
LMR479A_1396		SNF2 family domain-containing protein	NO	lmo1311	LMR6179_2052	-0.115623	#NUM!
LMR479A_1397		conserved protein of unknown function	NO	lmo1312	LMR6179_2053	-0.214443	#NUM!
LMR479A_1398	pyrH	uridylate kinase	NO	lmo1313	LMR6179_2054	-0.0404552	0.997788
LMR479A_1399	frr	ribosome recycling factor	NO	lmo1314	LMR6179_2055	-0.317468	0.997788
LMR479A_1400	uppS	undecaprenyl pyrophosphate synthase	NO	lmo1315	LMR6179_2056	0.0561893	0.997788
LMR479A_1401	cdsA	phosphatidate cytidylyltransferase (CDP-diglyceride synthase)	NO	lmo1316	LMR6179_2057	0.0109543	0.997788
LMR479A_1402	dxr	1-deoxy-D-xylulose-5-phosphate reductoisomerase	NO	lmo1317	LMR6179_2058	0.143346	0.997788
LMR479A_1403	rseP	inner membrane zinc metalloprotease required for the extracytoplasmic stress response mediated by sigma(E) (YaeL)	NO	lmo1318	LMR6179_2059	0.151408	0.997788
LMR479A_1404	proS	prolyl-tRNA synthetase	YES	lmo1319	LMR6179_2060	-0.027583	0.997788
LMR479A_1405	polC	DNA polymerase III (alpha subunit)	NO	lmo1320	LMR6179_2061	0.0618225	0.997788
LMR479A_1406	rimP	ribosome maturation factor	NO	lmo1321	LMR6179_2062	0.0555449	0.997788
LMR479A_1407	nusA	transcription translation coupling factor involved in Rho-dependent transcription termination	NO	lmo1322	LMR6179_2063	-0.0867735	0.997788
LMR479A_1408	ylxR	putative RNA binding protein; putative new fold	NO	lmo1323	LMR6179_2064	-0.205399	0.997788
LMR479A_1409	rplGA	ribosomal protein L7Ae	NO	lmo1324	LMR6179_2065	-0.123553	0.997788
LMR479A_1410	infB	initiation factor IF-2	NO	lmo1325	LMR6179_2066	0.0503985	0.997788
LMR479A_1411	ylxP	conserved hypothetical protein	NO	lmo1326	LMR6179_2067	-0.0882193	0.997788
LMR479A_1412	rbfA	ribosome-binding factor A	NO	lmo1327	LMR6179_2068	-0.0511434	0.997788
LMR479A_1413	truB	tRNA pseudouridine 55 synthase	NO	lmo1328	LMR6179_2069	-0.141614	0.997788
LMR479A_1414	ribC	bifunctional riboflavin kinase FAD synthase	NO	lmo1329	LMR6179_2070	0.0857758	0.997788
LMR479A_1415	rpsO	ribosomal protein S15 (BS18)	NO	lmo1330	LMR6179_2071	-0.422175	0.997788
LMR479A_1416		Predicted protein	NO	LISIN_1375	LMR6179_2072	-0.0699329	0.997788
LMR479A_1417	pnpA	polynucleotide phosphorylase (PNPase)	NO	lmo1331	LMR6179_2073	0.0426202	0.997788
LMR479A_1418	rsgA	putative ribosome biogenesis GTPase RsgA 1	NO	lmo1332	LMR6179_2074	0.0417436	0.997788
LMR479A_1419		conserved exported protein of unknown function	NO	lmo1333	LMR6179_2075	-0.311486	0.997788
LMR479A_1420		conserved protein of unknown function	NO	lmo1334	LMR6179_2076	-0.210214	0.997788
LMR479A_1421	rpmGA	ribosomal protein L33	NO	lmo1335	LMR6179_2077	-0.637116	0.692663
LMR479A_1422		conserved protein of unknown function	NO	lmo1336	LMR6179_2078	-0.297518	0.997788
LMR479A_1423		Rhomboid family protein	YES	lmo1337	LMR6179_2079	-0.0291256	0.997788
LMR479A_1424	yqgQ	putative single strand nucleic acid binding transcription factor	NO	lmo1338	LMR6179_2080	-0.0528609	0.997788
LMR479A_1425	glcK	glucose kinase	YES	lmo1339	LMR6179_2081	-0.0199857	0.997788
LMR479A_1426		conserved exported protein of unknown function	YES	lmo1340	LMR6179_2082	-0.19103	0.997788
LMR479A_1427		conserved exported protein of unknown function	NO	lmo1341	LMR6179_2083	-0.031779	#NUM!
LMR479A_1428		conserved protein of unknown function	NO	lmo1342	LMR6179_2084	0.0276126	#NUM!
LMR479A_1429		ComG operon protein 5	NO	lmo1343	LMR6179_2085	-0.200244	#NUM!
LMR479A_1430		putative ComG operon protein 4	NO	lmo1344	LMR6179_2086	-0.0135303	#NUM!
LMR479A_1431	comGC	pilin-like component of the DNA transport membrane platform	NO	lmo1345	LMR6179_2087	-0.030537	#NUM!
LMR479A_1432		conserved membrane protein of unknown function	NO	lmo1346	LMR6179_2088	0.00806566	#NUM!
LMR479A_1433		conserved protein of unknown function	NO	lmo1347	LMR6179_2089	-0.0869256	#NUM!
LMR479A_1435	gcvT	aminomethyltransferase (glycine cleavage system protein T)	NO	lmo1348	LMR6179_2091	0.0888369	0.997788
LMR479A_1436	gcvPA	glycine decarboxylase (subunit 1) (glycine cleavage system protein P)	NO	lmo1349	LMR6179_2092	0.238917	0.997788
LMR479A_1437	gcvPB	glycine decarboxylase (subunit 2) (glycine cleavage system protein P)	NO	lmo1350	LMR6179_2093	0.188378	0.997788
LMR479A_1438	yqhL	putative sulfur transferase	NO	lmo1351	LMR6179_2094	-0.278455	0.997788
LMR479A_1439		conserved protein of unknown function	NO	lmo1352	LMR6179_2095	-0.00201363	0.997788
LMR479A_1440	yqhQ	conserved hypothetical protein	NO	lmo1353	LMR6179_2096	-0.0722679	0.997788
LMR479A_1441	yqhT	putative aminopeptidase	NO	lmo1354	LMR6179_2097	0.107425	0.997788
LMR479A_1442	efp	elongation factor P	NO	lmo1355	LMR6179_2098	-0.0763126	0.997788
LMR479A_1443	accB	acetyl-CoA carboxylase subunit (biotin carboxyl carrier subunit)	NO	lmo1356	LMR6179_2099	-0.156787	0.997788
LMR479A_1444	accC	acetyl-CoA carboxylase subunit (biotin carboxylase subunit)	NO	lmo1357	LMR6179_2100	-0.0223535	0.997788
LMR479A_1445	yqhY	conserved hypothetical protein	NO	lmo1358	LMR6179_2101	0.116889	0.997788
LMR479A_1446	nusB	transcription termination factor NusB	NO	lmo1359	LMR6179_2102	-0.0328528	0.997788
LMR479A_1447	folD	methylenetetrahydrofolate dehydrogenase; methenyltetrahydrofolate cyclohydrolase	NO	lmo1360	LMR6179_2103	-0.133145	0.997788
LMR479A_1448	xseA	exodeoxyribonuclease VII (large subunit)	NO	lmo1361	LMR6179_2104	0.0998487	0.997788
LMR479A_1449	xseB	exodeoxyribonuclease VII (small subunit)	NO	lmo1362	LMR6179_2105	0.31161	0.997788
LMR479A_1450	ispA	geranyltranstransferase	NO	lmo1363	LMR6179_2106	0.0163618	0.997788
LMR479A_1451	cspC	cold-shock protein	NO	lmo1364	LMR6179_2107	-0.168743	0.997788
LMR479A_1452	dxs	1-deoxyxylulose-5-phosphate synthase	NO	lmo1365	LMR6179_2108	0.0691391	0.997788
LMR479A_1453	yqxC	putative methyltransferase with RNA binding domain	NO	lmo1366	LMR6179_2109	0.134098	0.997788
LMR479A_1454	ahrC	transcriptional regulator	YES	lmo1367	LMR6179_2110	-0.0162135	0.997788
LMR479A_1455	recN	factor for double strand breaks DNA repair and genetic recombination	NO	lmo1368	LMR6179_2111	0.0328341	0.997788
LMR479A_1456	ptb	phosphate butyryl coenzyme A transferase	YES	lmo1369	LMR6179_2112	0.0524127	0.997788
LMR479A_1457	buk	branched-chain fatty-acid kinase	YES	lmo1370	LMR6179_2113	0.109226	0.997788
LMR479A_1458	lpdV	branched-chain alpha-keto acid dehydrogenase E3 subunit (dihydrolipoamide dehydrogenase)	NO	lmo1371	LMR6179_2114	0.00502594	0.997788
LMR479A_1459	bkdAA	branched-chain alpha-keto acid dehydrogenase E1 subunit	NO	lmo1372	LMR6179_2115	0.165398	0.997788
LMR479A_1460	bkdAB	branched-chain alpha-keto acid dehydrogenase E1 subunit	NO	lmo1373	LMR6179_2116	0.2289	0.997788
LMR479A_1461	bkdB	branched-chain alpha-keto acid dehydrogenase E2 subunit (lipoamide acyltransferase)	NO	lmo1374	LMR6179_2117	0.204288	0.997788
LMR479A_1462		Predicted protein	NO	LISIN_1421	LMR6179_2118	-0.497557	#NUM!
LMR479A_1463		conserved protein of unknown function	YES	lmo1375	LMR6179_2119	0.120944	0.997788
LMR479A_1464	gndA	NADP+-dependent 6-P-gluconate dehydrogenase	NO	lmo1376	LMR6179_2120	0.114129	0.997788
LMR479A_1465	ykoG	two-component response regulator [YkoH]	NO	lmo1377	LMR6179_2121	0.296278	0.997788
LMR479A_1466	lisK	LisK	YES	lmo1378	LMR6179_2122	0.347834	0.997788
LMR479A_1467	oxaAB	Sec-independent factor for membrane protein insertion (YidC/SpoIIIJ family)	NO	lmo1379	LMR6179_2123	-0.134035	0.997788
LMR479A_1468		conserved protein of unknown function	NO	lmo1380	LMR6179_2124	-0.220895	0.997788
LMR479A_1469	acyP	Acylphosphatase	NO	lmo1381	LMR6179_2125	0.139478	0.997788
LMR479A_1470		conserved protein of unknown function	NO	lmo1382	LMR6179_2126	0.246471	0.997788
LMR479A_1471	fni	Isopentenyl-diphosphate delta-isomerase	NO	lmo1383	LMR6179_2127	0.21987	0.997788
LMR479A_1472	ybfQ	putative enzyme with rhodanese domain	NO	lmo1384	LMR6179_2128	-0.0716425	0.997788
LMR479A_1473		conserved membrane protein of unknown function	NO	lmo1385	LMR6179_2129	-0.231714	0.997788
LMR479A_1474	spoIIIE	spore DNA translocase	NO	lmo1386	LMR6179_2130	0.147805	0.997788
LMR479A_1475		Pyrroline-5-carboxylate reductase	NO	lmo1387	LMR6179_2131	0.175579	0.997788
LMR479A_1476	nupN	lipoprotein involved in guanosine transport	NO	lmo1388	LMR6179_2132	-0.248027	0.997788
LMR479A_1477	nupO	guanosine ABC transporter (ATP-binding protein)	NO	lmo1389	LMR6179_2133	-0.395455	0.997788
LMR479A_1478	nupP	permease of ABC guanosine transporter	NO	lmo1390	LMR6179_2134	-0.198498	0.997788
LMR479A_1479	nupQ	permease of ABC guanosine transporter	NO	lmo1391	LMR6179_2135	-0.2237	0.997788
LMR479A_1480		conserved protein of unknown function	NO	lmo1392	LMR6179_2136	-0.0521174	0.997788
LMR479A_1481	ymfH	putative processing protease	NO	lmo1393	LMR6179_2137	0.0443438	0.997788
LMR479A_1482	ymfI	putative oxidoreductase	YES	lmo1394	LMR6179_2138	0.190329	0.997788
LMR479A_1483		conserved protein of unknown function	NO	lmo1395	LMR6179_2139	0.0944986	0.997788
LMR479A_1484	pgsA	CDP-diacylglycerol-glycerol-3-phosphate 3-phosphatidyltransferase	NO	lmo1396	LMR6179_2140	-0.242966	0.997788
LMR479A_1485	cinA	competence-damage inducible regulator	NO	lmo1397	LMR6179_2141	0.165186	0.997788
LMR479A_1486	recA	multifunctional SOS repair factor	NO	lmo1398	LMR6179_2142	0.425863	0.997788
LMR479A_1487	rny	endoribonuclease Y	NO	lmo1399	LMR6179_2143	0.0358422	0.997788
LMR479A_1488		conserved protein of unknown function	NO	lmo1400	LMR6179_2144	-0.0286811	0.997788
LMR479A_1489	ymdB	putative hydrolase involved in biofilm formation	NO	lmo1401	LMR6179_2145	0.0518039	0.997788
LMR479A_1490		conserved protein of unknown function	NO	lmo1402	LMR6179_2146	-0.0833117	0.997788
LMR479A_1491	mutS	DNA mismatch repair recognition factor	YES	lmo1403	LMR6179_2147	0.0834129	0.997788
LMR479A_1492	mutL	DNA mismatch repair factor	NO	lmo1404	LMR6179_2148	-0.022916	0.997788
LMR479A_1493	glpP	Glycerol uptake operon antiterminator regulatory protein	NO	lmo1405	LMR6179_2149	-0.0473125	0.997788
LMR479A_1494	pflB	Formate acetyltransferase	NO	lmo1406	LMR6179_2150	0.0559458	0.997788
LMR479A_1495	pflA	Pyruvate formate-lyase-activating enzyme	NO	lmo1407	LMR6179_2151	0.364955	0.997788
LMR479A_1496		conserved protein of unknown function	NO	lmo1408	LMR6179_2152	-0.361849	0.997788
LMR479A_1497		conserved membrane protein of unknown function	NO	lmo1409	LMR6179_2153	-0.106337	#NUM!
LMR479A_1498		conserved membrane protein of unknown function	NO	lmo1410	LMR6179_2154	0.0511536	0.997788
LMR479A_1499		protein of unknown function	NO	#N/A	#N/A	-0.0437212	#NUM!
LMR479A_1500	yozG	putative transcriptional regulator	NO	lmo1411	LMR6179_2155	-0.098755	0.997788
LMR479A_1501		Modulates DNA topology	NO	lmo1412	LMR6179_2156	-0.200461	0.997788
LMR479A_1502		Peptidoglycan binding protein	NO	lmo1413	LMR6179_2157	0.160635	0.997788
LMR479A_1503	thlA	Acetyl-CoA acetyltransferase	NO	lmo1414	LMR6179_2158	0.153184	0.997788
LMR479A_1504		conserved protein of unknown function	NO	lmo1415	LMR6179_2159	0.0256552	0.997788
LMR479A_1505		conserved membrane protein of unknown function	NO	lmo1416	LMR6179_2160	-0.63118	0.415079
LMR479A_1506	yxiO	putative efflux transporter	NO	lmo1417	LMR6179_2161	-0.016779	0.997788
LMR479A_1507		conserved protein of unknown function	NO	lmo1418	LMR6179_2162	0.0760958	0.997788
LMR479A_1508	ydbI	putative integral inner membrane protein	NO	lmo1419	LMR6179_2163	-0.0998301	0.997788
LMR479A_1509	murB	UDP-N-acetylenolpyruvoylglucosamine reductase	NO	lmo1420	LMR6179_2164	0.0962818	0.997788
LMR479A_1510	bilEA	BilEA	YES	lmo1421	LMR6179_2165	0.481483	0.724614
LMR479A_1511		conserved membrane protein of unknown function	YES	lmo1422	LMR6179_2166	0.301848	0.997788
LMR479A_1512		conserved protein of unknown function	NO	lmo1423	LMR6179_2167	-0.0148273	0.997788
LMR479A_1513	mntH	putative manganese transport protein mntH	NO	lmo1424	LMR6179_2168	0.347762	0.997788
LMR479A_1514	opuCD	glycine betaine/carnitine/choline/choline sulfate ABC transporter (permease)	YES	lmo1425	LMR6179_2169	0.343097	0.997788
LMR479A_1515	opuCC	glycine betaine/carnitine/choline/choline sulfate ABC transporter (osmoprotectant-binding lipoprotein)	YES	lmo1426	LMR6179_2170	0.15922	0.997788
LMR479A_1516	opuCB	glycine betaine/carnitine/choline/choline sulfate ABC transporter (permease)	YES	lmo1427	LMR6179_2171	0.141233	0.997788
LMR479A_1517	opuCA	glycine betaine/carnitine/choline/choline sulfate ABC transporter (ATP-binding protein)	YES	lmo1428	LMR6179_2172	0.13001	0.997788
LMR479A_1518		conserved membrane protein of unknown function	NO	lmo1429	LMR6179_2173	-0.106307	0.997788
LMR479A_1519		conserved protein of unknown function	NO	lmo1430	LMR6179_2175	-0.366258	0.997788
LMR479A_1520	ykpA	ABC efflux transporter (ATP-binding protein)	NO	lmo1431	LMR6179_2176	-0.312258	0.997788
LMR479A_1521		conserved protein of unknown function	YES	lmo1432	LMR6179_2177	0.00978966	0.997788
LMR479A_1522		conserved protein of unknown function	YES	lmo1433	LMR6179_2178	0.0990819	#NUM!
LMR479A_1523	rnjB	ribonuclease J2	NO	lmo1434	LMR6179_2179	-0.0312071	0.997788
LMR479A_1524	dapA	dihydrodipicolinate synthase	NO	lmo1435	LMR6179_2180	0.0508069	0.997788
LMR479A_1525	dapG	aspartokinase I (alpha and beta subunits)	NO	lmo1436	LMR6179_2181	0.0968509	0.997788
LMR479A_1526	asd	aspartate-semialdehyde dehydrogenase	NO	lmo1437	LMR6179_2182	0.0290744	0.997788
LMR479A_1527	pbpA	transpeptidase (penicillin-binding protein 2A)	NO	lmo1438	LMR6179_2183	0.190695	0.997788
LMR479A_1528	sodA	superoxide dismutase	YES	lmo1439	LMR6179_2184	0.461506	0.997788
LMR479A_1529		conserved membrane protein of unknown function	NO	lmo1440	LMR6179_2185	-0.107153	0.997788
LMR479A_1530	ispG	4-hydroxy-3-methylbut-2-en-1-yl diphosphate synthase (1-hydroxy-2-methyl-2-(E)-butenyl 4-diphosphate synthase)	NO	lmo1441	LMR6179_2186	0.157487	0.997788
LMR479A_1531		AzlC family protein	NO	lmo1442	LMR6179_2187	-0.075489	0.997788
LMR479A_1532		conserved membrane protein of unknown function	NO	lmo1443	LMR6179_2188	-0.148456	0.997788
LMR479A_1533	prsA	Foldase protein prsA 1	NO	lmo1444	LMR6179_2189	-0.0970597	#NUM!
LMR479A_1534	zur	transcriptional regulator (Fur family)	NO	lmo1445	LMR6179_2190	-0.28617	0.997788
LMR479A_1535		Zinc ABC transporter	NO	lmo1446	LMR6179_2191	-0.16564	0.997788
LMR479A_1536	zurA	Zinc uptake system ATP-binding protein zurA	NO	lmo1447	LMR6179_2192	-0.0194135	0.997788
LMR479A_1537	ppaC	inorganic pyrophosphatase	NO	lmo1448	LMR6179_2193	-0.130181	0.997788
LMR479A_1538	nfo	type IV apurinic/apyrimidinic endonuclease	NO	lmo1449	LMR6179_2194	-0.0726833	0.997788
LMR479A_1539	cshB	ATP-dependent RNA helicase; cold shock	NO	lmo1450	LMR6179_2195	-0.0789239	0.997788
LMR479A_1540	ispH	1-hydroxy-2-methyl-2-(E)-butenyl 4-diphosphate reductase	YES	lmo1451	LMR6179_2196	0.132083	0.997788
LMR479A_1541	yqfO	conserved hypothetical protein	NO	lmo1452	LMR6179_2197	-0.220068	0.997788
LMR479A_1542	trmK	tRNA: m1A22 methyltransferase	NO	lmo1453	LMR6179_2198	-0.150896	0.997788
LMR479A_1543	sigA	RNA polymerase major sigma-43 factor (sigma-A)	YES	lmo1454	LMR6179_2199	0.00673821	0.997788
LMR479A_1544	dnaG	DNA primase	NO	lmo1455	LMR6179_2200	-0.170992	0.997788
LMR479A_1545	yqxD	conserved hypothetical protein	NO	lmo1456	LMR6179_2201	-0.279182	0.997788
LMR479A_1546	yqfL	positive regulator of gluconeogenesis	NO	lmo1457	LMR6179_2202	-0.0658939	0.997788
LMR479A_1547	glyS	glycyl-tRNA synthetase (beta subunit)	NO	lmo1458	LMR6179_2203	-0.15214	0.997788
LMR479A_1548	glyQ	glycyl-tRNA synthetase (alpha subunit)	YES	lmo1459	LMR6179_2204	0.0731052	0.997788
LMR479A_1549	recO	DNA double strand break repair and homologous recombination factor	NO	lmo1460	LMR6179_2205	-0.116976	0.997788
LMR479A_1550		conserved protein of unknown function	NO	lmo1461	LMR6179_2206	-0.244788	0.997788
LMR479A_1551	era	GTP-binding protein	NO	lmo1462	LMR6179_2207	-0.196629	0.997788
LMR479A_1552	cdd	cytidine/deoxycytidine deaminase	NO	lmo1463	LMR6179_2208	0.169099	0.997788
LMR479A_1553	dgkA	undecaprenol kinase	NO	lmo1464	LMR6179_2209	0.135015	0.997788
LMR479A_1554	yqfG	putative metal-dependent hydrolase	NO	lmo1465	LMR6179_2210	0.133447	0.997788
LMR479A_1555	yqfF	putative membrane associate hydrolase	NO	lmo1466	LMR6179_2211	-0.0201297	0.997788
LMR479A_1556	phoH	phosphate starvation-induced protein	NO	lmo1467	LMR6179_2212	0.012901	0.997788
LMR479A_1557		conserved protein of unknown function	NO	LISIN_1515	LMR6179_2213	-0.030537	#NUM!
LMR479A_1558	yqeY	conserved hypothetical protein	NO	lmo1468	LMR6179_2214	-0.200547	0.997788
LMR479A_1559	rpsU	ribosomal protein S21	NO	lmo1469	LMR6179_2215	-0.025211	0.997788
LMR479A_1560	rsmE	methylase of U1498 in 16S rRNA	NO	lmo1470	LMR6179_2216	-0.017341	0.997788
LMR479A_1561	prmA	ribosomal protein L11 methyltransferase	NO	lmo1471	LMR6179_2217	-0.00395019	0.997788
LMR479A_1562	dnaJ	co-factor of molecular chaperone	NO	lmo1472	LMR6179_2218	-0.251857	0.997788
LMR479A_1563	dnaK	molecular chaperone	NO	lmo1473	LMR6179_2219	0.153288	0.997788
LMR479A_1564	grpE	nucleotide exchange factor for DnaK activity	NO	lmo1474	LMR6179_2220	0.0221858	0.997788
LMR479A_1565	hrcA	transcriptional regulator of heat-shock genes	NO	lmo1475	LMR6179_2221	0.0946604	0.997788
LMR479A_1566	hemN	coproporphyrinogen III oxidase	NO	lmo1476	LMR6179_2222	0.0470893	0.997788
LMR479A_1567		conserved protein of unknown function	NO	lmo1477	LMR6179_2223	0.192106	#NUM!
LMR479A_1568		conserved protein of unknown function	NO	lmo1478	LMR6179_2224	-0.181239	#NUM!
LMR479A_1569	lepA	ribosomal elongation factor, GTPase	NO	lmo1479	LMR6179_2225	-0.287832	0.997788
LMR479A_1570	rpsT	ribosomal protein S20 (BS20)	NO	lmo1480	LMR6179_2226	-0.0936468	0.997788
LMR479A_1571	holA	DNA polymerase delta subunit	NO	lmo1481	LMR6179_2227	-0.283583	0.997788
LMR479A_1572		conserved membrane protein of unknown function	NO	lmo1482	LMR6179_2228	0.0217035	0.997788
LMR479A_1573		conserved protein of unknown function	NO	lmo1483	LMR6179_2229	-0.120579	0.997788
LMR479A_1574		ComE operon protein 1	NO	lmo1484	LMR6179_2230	-0.063744	#NUM!
LMR479A_1575	yqeM	conserved hypothetical protein	NO	lmo1485	LMR6179_2231	-0.434158	0.997788
LMR479A_1576	yqeL	putative ribosomal maturation protein	NO	lmo1486	LMR6179_2232	-0.324483	0.997788
LMR479A_1577	yqeK	putative hydrolase	YES	lmo1487	LMR6179_2233	0.0151172	0.997788
LMR479A_1578	nadD	nicotinate-nucleotide adenylyltransferase	NO	lmo1488	LMR6179_2234	-0.0613596	0.997788
LMR479A_1579	yqeI	putative RNA-binding protein	NO	lmo1489	LMR6179_2235	-0.0777381	0.997788
LMR479A_1580	aroD	shikimate 5-dehydrogenase	NO	lmo1490	LMR6179_2236	-0.0443323	0.997788
LMR479A_1581	yqeH	GTPase involved in ribosome 30S assembly	NO	lmo1491	LMR6179_2237	-0.0470408	0.997788
LMR479A_1582	yqeG	putative hydrolase	NO	lmo1492	LMR6179_2238	-0.100828	0.997788
LMR479A_1583		conserved protein of unknown function	NO	lmo1493	LMR6179_2239	0.0332901	0.997788
LMR479A_1584		conserved protein of unknown function	NO	#N/A	#N/A	0.0576873	#NUM!
LMR479A_1585		protein of unknown function	NO	#N/A	#N/A	0.0601567	#NUM!
LMR479A_1586		conserved protein of unknown function	NO	#N/A	#N/A	-0.0617106	#NUM!
LMR479A_1587	mtnN	methylthioadenosine / S-adenosylhomocysteine nucleosidase	NO	lmo1494	LMR6179_2240	-0.1397	0.997788
LMR479A_1588		conserved protein of unknown function	NO	lmo1495	LMR6179_2241	-0.0341917	0.997788
LMR479A_1589	greA	transcription elongation factor	NO	lmo1496	LMR6179_2242	-0.219901	0.997788
LMR479A_1590	udk	uridine kinase	YES	lmo1497	LMR6179_2243	-0.224927	0.997788
LMR479A_1591	yrrM	putative acyl-CoA O-methyltransferase	NO	lmo1498	LMR6179_2244	-0.302142	0.997788
LMR479A_1592	yrrL	conserved hypothetical protein	NO	lmo1499	LMR6179_2245	-0.316224	0.997788
LMR479A_1593		DedA family protein	NO	lmo1500	LMR6179_2246	-0.142851	0.997788
LMR479A_1594	yrzB	putative anti-sigma factor	NO	lmo1501	LMR6179_2247	-0.0861813	0.997788
LMR479A_1595	yrrK	putative Holliday junction resolvase	NO	lmo1502	LMR6179_2248	0.146747	0.997788
LMR479A_1596	yrzL	conserved hypothetical protein	NO	lmo1503	LMR6179_2249	-0.0617475	0.997788
LMR479A_1597	alaS	alanyl-tRNA synthetase	NO	lmo1504	LMR6179_2250	-0.0307802	0.997788
LMR479A_1598	yclH	putative ABC transporter (ATPase component)	NO	lmo1505	LMR6179_2251	0.0798224	#NUM!
LMR479A_1599	yclI	putative transporter	NO	lmo1506	LMR6179_2252	-0.120907	#NUM!
LMR479A_1600	yclJ	two-component response regulator [YclK]	NO	lmo1507	LMR6179_2253	0.172336	0.997788
LMR479A_1601	yclK	two-component sensor histidine kinase [YclJ]	NO	lmo1508	LMR6179_2254	0.000511336	0.999054
LMR479A_1602	recD	Exodeoxyribonuclease V alpha chain	NO	lmo1509	LMR6179_2255	0.00360182	0.997788
LMR479A_1603	yrrB	putative tetratricopeptide repeat family protein	NO	lmo1510	LMR6179_2256	-0.0800838	0.997788
LMR479A_1604		conserved exported protein of unknown function	NO	lmo1511	LMR6179_2257	0.138989	0.997788
LMR479A_1605	mnmA	tRNA 2-thiouridylase	NO	lmo1512	LMR6179_2258	0.0795961	0.997788
LMR479A_1606	iscSA	cysteine desulfurase involved in tRNA thiolation	NO	lmo1513	LMR6179_2259	0.0610027	0.997788
LMR479A_1607	rarA	DNA-dependent ATPase	NO	lmo1514	LMR6179_2260	0.312706	0.997788
LMR479A_1608	cymR	transcriptional regulator of cysteine biosynthesis	NO	lmo1515	LMR6179_2261	0.121679	0.997788
LMR479A_1609	amtB	ammonium transporter	NO	lmo1516	LMR6179_2262	-0.4454	#NUM!
LMR479A_1610	glnK	nitrogen-regulated PII-like regulator protein	YES	lmo1517	LMR6179_2263	-0.461817	#NUM!
LMR479A_1611		conserved protein of unknown function	YES	lmo1518	LMR6179_2264	0.49469	0.662687
LMR479A_1612	aspS	aspartyl-tRNA synthetase	NO	lmo1519	LMR6179_2265	-0.0541129	0.997788
LMR479A_1613	hisS	histidyl-tRNA synthetase	NO	lmo1520	LMR6179_2266	0.0430159	0.997788
LMR479A_1614		N-acetylmuramoyl-L-alanine amidase	NO	lmo1521	LMR6179_2267	0.223681	0.997788
LMR479A_1615	dtd	D-Tyr-tRNATyr deacylase	NO	lmo1522	LMR6179_2268	0.0498789	0.997788
LMR479A_1616	relA	GTP pyrophosphokinase (RelA/SpoT)	NO	lmo1523	LMR6179_2269	0.0382659	0.997788
LMR479A_1617	apt	adenine phosphoribosyltransferase	NO	lmo1524	LMR6179_2270	-0.2374	0.997788
LMR479A_1618	recJ	putative single-strand DNA-specific exonuclease	NO	lmo1525	LMR6179_2271	-0.123664	0.997788
LMR479A_1619	yrvD	conserved hypothetical protein	YES	lmo1526	LMR6179_2272	0.0195374	0.997788
LMR479A_1620	secDF	protein-export membrane protein	NO	lmo1527	LMR6179_2273	-0.0877473	0.997788
LMR479A_1621		conserved protein of unknown function	YES	lmo1528	LMR6179_2274	0.207641	0.997788
LMR479A_1622		Preprotein translocase	NO	lmo1529	LMR6179_2275	-0.308952	0.997788
LMR479A_1623	tgt	tRNA-guanine transglycosylase	NO	lmo1530	LMR6179_2276	-0.230059	0.997788
LMR479A_1624	queA	S-adenosylmethionine tRNA ribosyltransferase-isomerase	NO	lmo1531	LMR6179_2277	0.015767	0.997788
LMR479A_1625	ruvB	Holliday junction DNA helicase, ATP-dependent component	NO	lmo1532	LMR6179_2278	-0.00587793	0.997788
LMR479A_1626	ruvA	Holliday junction DNA helicase	NO	lmo1533	LMR6179_2279	-0.109849	0.997788
LMR479A_1627	ldh	L-lactate dehydrogenase 2	YES	lmo1534	LMR6179_2280	0.0586581	0.997788
LMR479A_1628	yrbC	conserved hypothetical protein	NO	lmo1535	LMR6179_2281	0.165781	0.997788
LMR479A_1629	pheA	prephenate dehydratase	NO	lmo1536	LMR6179_2282	-0.131986	0.997788
LMR479A_1630	obg	GTPase involved in cell partioning and DNA repair	NO	lmo1537	LMR6179_2283	-0.237129	0.997788
LMR479A_1631	glpK	glycerol kinase	YES	lmo1538	LMR6179_2284	0.358664	0.997788
LMR479A_1632	glpF	glycerol permease	YES	lmo1539	LMR6179_2285	0.425028	0.997788
LMR479A_1633	rpmA	ribosomal protein L27 (BL24)	NO	lmo1540	LMR6179_2286	-0.062141	0.997788
LMR479A_1634		conserved protein of unknown function	NO	lmo1541	LMR6179_2287	-0.21145	0.997788
LMR479A_1635	rplU	ribosomal protein L21 (BL20)	NO	lmo1542	LMR6179_2288	0.0951618	0.997788
LMR479A_1636		conserved protein of unknown function	NO	lmo1543	LMR6179_2289	-0.0610519	0.997788
LMR479A_1637	minD	ATPase activator of MinC	NO	lmo1544	LMR6179_2290	-0.191306	0.997788
LMR479A_1638	minC	putative septum site-determining protein minC	NO	lmo1545	LMR6179_2291	-0.144465	0.997788
LMR479A_1639		conserved membrane protein of unknown function	NO	lmo1546	LMR6179_2292	0.192846	0.997788
LMR479A_1640	mreC	cell-shape determining protein	NO	lmo1547	LMR6179_2293	-0.205962	0.997788
LMR479A_1641	mreB	cell-shape determining protein	NO	lmo1548	LMR6179_2294	-0.224092	0.997788
LMR479A_1642	radC	putative DNA repair protein	NO	lmo1549	LMR6179_2299	-0.133362	#NUM!
LMR479A_1643		conserved membrane protein of unknown function	NO	lmo1550	LMR6179_2300	-0.00618724	#NUM!
LMR479A_1644	folC	folyl-polyglutamate synthase	NO	lmo1551	LMR6179_2301	-0.247445	0.997788
LMR479A_1645	valS	valyl-tRNA synthetase	NO	lmo1552	LMR6179_2302	-0.248797	0.997788
LMR479A_1646	hemL	glutamate-1-semialdehyde 2,1-aminotransferase	NO	lmo1553	LMR6179_2303	-0.0281236	0.997788
LMR479A_1647	hemB	delta-aminolevulinic acid dehydratase (porphobilinogen synthase)	NO	lmo1554	LMR6179_2304	-0.200711	0.997788
LMR479A_1648		Uroporphyrinogen-III synthase	NO	lmo1555	LMR6179_2305	-0.244407	0.997788
LMR479A_1649	hemC	porphobilinogen deaminase (hydroxymethylbilane synthase)	NO	lmo1556	LMR6179_2306	0.00621117	0.997788
LMR479A_1650	hemA	glutamyl-tRNA reductase	NO	lmo1557	LMR6179_2307	-0.0253317	0.997788
LMR479A_1651	ysxC	GTPase involved in ribosome 50S subunit assembly	NO	lmo1558	LMR6179_2308	-0.0899225	0.997788
LMR479A_1652	thrS	threonyl-tRNA synthetase	NO	lmo1559	LMR6179_2309	0.0373101	0.997788
LMR479A_1653		Predicted protein	NO	LISIN_1608	LMR6179_2310	-0.12922	#NUM!
LMR479A_1654	dnaI	helicase loader	NO	lmo1560	LMR6179_2311	0.125677	0.997788
LMR479A_1655	dnaB	helicase loading protein; replication initiation membrane attachment protein	NO	lmo1561	LMR6179_2312	0.188173	0.997788
LMR479A_1656	nrdR	negative regulator of transcription of ribonucleotide reductase nrd genes and operons	NO	lmo1562	LMR6179_2313	0.103364	0.997788
LMR479A_1657	coaE	dephosphocoenzyme A kinase	NO	lmo1563	LMR6179_2314	0.57035	0.363179
LMR479A_1658	mutM	formamidopyrimidine-DNA glycosidase	NO	lmo1564	LMR6179_2315	0.457047	0.875677
LMR479A_1659	polA	DNA polymerase I	YES	lmo1565	LMR6179_2316	0.390781	0.997788
LMR479A_1660	citC	isocitrate dehydrogenase	NO	lmo1566	LMR6179_2317	1.32808	4.94441e-06
LMR479A_1661	citZ	citrate synthase II	NO	lmo1567	LMR6179_2318	1.2078	1.69435e-07
LMR479A_1662	ytwI	putative integral membrane protein	NO	lmo1568	LMR6179_2319	1.30401	2.64523e-07
LMR479A_1663		FxsA	NO	lmo1569	LMR6179_2320	0.137122	0.997788
LMR479A_1664	pyk	pyruvate kinase	YES	lmo1570	LMR6179_2321	0.0623681	0.997788
LMR479A_1665	pfkA	6-phosphofructokinase	YES	lmo1571	LMR6179_2322	0.090803	0.997788
LMR479A_1666	accA	acetyl-CoA carboxylase (carboxyltransferase alpha subunit)	NO	lmo1572	LMR6179_2323	0.0888387	0.997788
LMR479A_1667	accD	acetyl-CoA carboxylase (carboxyltransferase beta subunit)	NO	lmo1573	LMR6179_2324	0.219679	0.997788
LMR479A_1668	dnaE	DNA polymerase III (alpha subunit)	NO	lmo1574	LMR6179_2325	0.0986444	0.997788
LMR479A_1669	nrnA	oligoribonuclease (nanoRNAse), 3',5'-bisphosphate nucleotidase	NO	lmo1575	LMR6179_2326	0.313185	0.997788
LMR479A_1670	ytoI	conserved hypothetical protein	NO	lmo1576	LMR6179_2327	0.38212	0.997788
LMR479A_1671	ytkL	putative metal-dependent hydrolase	NO	lmo1577	LMR6179_2328	0.536675	0.363179
LMR479A_1672	ykvY	putative Xaa-Pro dipeptidase	NO	lmo1578	LMR6179_2329	0.195253	0.997788
LMR479A_1673	ald	L-alanine dehydrogenase	NO	lmo1579	LMR6179_2330	0.452436	0.933884
LMR479A_1674		conserved protein of unknown function	YES	lmo1580	LMR6179_2331	0.193631	0.997788
LMR479A_1675	ackA	acetate kinase	NO	lmo1581	LMR6179_2332	-0.157569	0.997788
LMR479A_1676	ytxK	putative nucleic acid methyltransferase	NO	lmo1582	LMR6179_2333	-0.231747	0.997788
LMR479A_1677	tpx	putative peroxiredoxin	YES	lmo1583	LMR6179_2334	-0.0315911	0.997788
LMR479A_1678	yteJ	putative integral inner membrane protein	NO	lmo1584	LMR6179_2335	-0.345569	0.997788
LMR479A_1679	sppA	signal peptide peptidase	NO	lmo1585	LMR6179_2336	0.0259122	0.997788
LMR479A_1680	ppnKB	inorganic polyphosphate/ATP-NAD kinase	NO	lmo1586	LMR6179_2337	-0.0344631	0.997788
LMR479A_1681	argF	ornithine carbamoyltransferase	NO	lmo1587	LMR6179_2338	0.128264	#NUM!
LMR479A_1682	argD	N-acetylornithine aminotransferase	NO	lmo1588	LMR6179_2339	-0.0670734	#NUM!
LMR479A_1683	argB	Acetylglutamate kinase	NO	lmo1589	LMR6179_2340	-0.0433909	#NUM!
LMR479A_1684	argJ	ornithine acetyltransferase; amino-acid acetyltransferase	NO	lmo1590	LMR6179_2341	0.529206	#NUM!
LMR479A_1685	argC	N-acetylglutamate gamma-semialdehyde dehydrogenase	NO	lmo1591	LMR6179_2342	0.510319	0.997788
LMR479A_1686	thiI	putative persulfide ATP pyrophosphatase involved in thiamine biosynthesis and tRNA modification	NO	lmo1592	LMR6179_2343	-0.122115	0.997788
LMR479A_1687	iscSB	cysteine desulfurase	NO	lmo1593	LMR6179_2344	-0.105624	0.997788
LMR479A_1688	ezrA	Septation ring formation regulator ezrA	NO	lmo1594	LMR6179_2345	-0.118791	0.997788
LMR479A_1689	ytsP	conserved hypothetical protein	NO	lmo1595	LMR6179_2346	-0.133104	0.997788
LMR479A_1690	rpsD	ribosomal protein S4 (BS4)	NO	lmo1596	LMR6179_2347	-0.0633792	0.997788
LMR479A_1691		conserved exported protein of unknown function	NO	LISIN_1646	#N/A	-0.200282	0.997788
LMR479A_1692		conserved protein of unknown function	YES	lmo1597	#N/A	-0.00858308	0.997788
LMR479A_1693	tyrS	tyrosyl-tRNA synthetase	NO	lmo1598	LMR6179_2348	-0.0271289	0.997788
LMR479A_1694		protein of unknown function	NO	#N/A	#N/A	-0.151842	0.997788
LMR479A_1695	ccpA	transcriptional regulator (Lacl family)	NO	lmo1599	LMR6179_2349	0.0477088	0.997788
LMR479A_1696	aroA	3-deoxy-D-arabino-heptulosonate 7-phosphate synthase; chorismate mutase-isozyme 3	NO	lmo1600	LMR6179_2350	-0.182706	0.997788
LMR479A_1697		conserved protein of unknown function	YES	lmo1601	LMR6179_2351	0.157001	0.997788
LMR479A_1698		General stress protein	YES	lmo1602	LMR6179_2352	-0.135274	0.997788
LMR479A_1699		conserved protein of unknown function	NO	lmo1603	LMR6179_2353	-0.104564	0.997788
LMR479A_16s_rRNA_1		ribosomal RNA 16s_rRNA	NO	#N/A	#N/A	-0.724127	0.363179
LMR479A_16s_rRNA_2		ribosomal RNA 16s_rRNA	NO	#N/A	#N/A	-0.605365	0.594117
LMR479A_16s_rRNA_3		ribosomal RNA 16s_rRNA	NO	#N/A	#N/A	-0.597997	0.692663
LMR479A_16s_rRNA_4		ribosomal RNA 16s_rRNA	NO	#N/A	#N/A	-0.671996	0.415079
LMR479A_16s_rRNA_5		ribosomal RNA 16s_rRNA	NO	#N/A	#N/A	-0.677208	0.415079
LMR479A_1700	ykuU	putative 2-cys peroxiredoxin	YES	lmo1604	LMR6179_2354	-0.130452	0.997788
LMR479A_1701	murC	UDP-N-acetyl muramate-alanine ligase	YES	lmo1605	LMR6179_2355	-0.161209	0.997788
LMR479A_1702		protein of unknown function	NO	#N/A	#N/A	-0.078836	0.997788
LMR479A_1703		conserved protein of unknown function	YES	lmo1606	LMR6179_2356	-0.00329554	0.997788
LMR479A_1704	ytpR	putative tRNA binding protein	NO	lmo1607	LMR6179_2357	0.0241317	0.997788
LMR479A_1705	ytpQ	conserved hypothetical protein	NO	lmo1608	LMR6179_2358	-0.224958	0.997788
LMR479A_1706	ytpP	putative thiol-disulfide oxidoreductase with thioredoxin domain	NO	lmo1609	LMR6179_2359	-0.218403	0.997788
LMR479A_1707		conserved exported protein of unknown function	NO	lmo1610	LMR6179_2360	-0.102261	0.997788
LMR479A_1708	ytoP	glutamyl aminopeptidase	NO	lmo1611	LMR6179_2361	0.325598	0.997788
LMR479A_1709	ytzB	conserved hypothetical protein	NO	lmo1612	LMR6179_2362	-0.291532	0.997788
LMR479A_1710		conserved protein of unknown function	NO	lmo1613	LMR6179_2363	0.100117	#NUM!
LMR479A_1711	ytnP	putative metal-dependent hydrolase	NO	lmo1614	LMR6179_2365	-0.0882496	0.997788
LMR479A_1712	trmB	tRNA (guanine-N(7)-)-methyltransferase	NO	lmo1615	LMR6179_2366	-0.358504	0.997788
LMR479A_1713		conserved protein of unknown function	NO	lmo1616	LMR6179_2367	-0.258414	0.997788
LMR479A_1714	ycnB	Uncharacterized MFS-type transporter ycnB	NO	lmo1617	LMR6179_2368	0.151986	0.997788
LMR479A_1715		conserved protein of unknown function	NO	lmo1618	LMR6179_2369	0.0369181	0.997788
LMR479A_1716	dat	D-alanine aminotransferase	NO	lmo1619	LMR6179_2371	-0.253417	0.997788
LMR479A_1717	ytjP	putative dipeptidase ytjP	NO	lmo1620	LMR6179_2372	0.255376	0.997788
LMR479A_1718		putative MutT protein (DGTP pyrophosphohydrolase)	NO	lmo1621	LMR6179_2373	0.0256848	0.997788
LMR479A_1719		conserved protein of unknown function	NO	lmo1622	LMR6179_2374	0.230651	0.997788
LMR479A_1720		conserved membrane protein of unknown function	NO	lmo1623	LMR6179_2375	-0.100826	0.997788
LMR479A_1721	ytgP	putative enzyme involved in polysaccharide biosynthesis	NO	lmo1624	LMR6179_2376	-0.0663203	0.997788
LMR479A_1722	ytgP	putative enzyme involved in polysaccharide biosynthesis	NO	lmo1625	LMR6179_2377	-0.182786	0.997788
LMR479A_1723		conserved membrane protein of unknown function	NO	lmo1626	LMR6179_2378	-0.199905	0.997788
LMR479A_1724	trpA	Tryptophan synthase alpha chain	NO	lmo1627	LMR6179_2379	-0.253182	0.997788
LMR479A_1725	trpB	tryptophan synthase (beta subunit)	NO	lmo1628	LMR6179_2380	0.0368987	0.997788
LMR479A_1726	trpF	N-(5'-phosphoribosyl)anthranilate isomerase (PRAI)	NO	lmo1629	LMR6179_2381	-0.0873946	0.997788
LMR479A_1727	trpC	indol-3-glycerol phosphate synthase	NO	lmo1630	LMR6179_2382	-0.00857806	0.997788
LMR479A_1728	trpD	Anthranilate phosphoribosyltransferase	NO	lmo1631	LMR6179_2383	0.0747147	0.997788
LMR479A_1729	pabA	4-amino-4-deoxychorismate synthase; anthranilate synthase (subunit II)	NO	lmo1632	LMR6179_2384	-0.130976	#NUM!
LMR479A_1730	trpE	anthranilate synthase	NO	lmo1633	LMR6179_2385	-0.00429333	0.997788
LMR479A_1731	ADH	Aldehyde-alcohol dehydrogenase 2 [Includes: Alcohol dehydrogenase ; Acetaldehyde dehydrogenase]	NO	lmo1634	LMR6179_2386	0.689815	0.223132
LMR479A_1732		conserved protein of unknown function	NO	lmo1635	LMR6179_2387	0.0499222	0.997788
LMR479A_1733	yhcH	Uncharacterized ABC transporter ATP-binding protein yhcH	NO	lmo1636	LMR6179_2388	0.155708	0.997788
LMR479A_1734		conserved membrane protein of unknown function	NO	lmo1637	LMR6179_2389	0.303266	0.997788
LMR479A_1735	yocD	putative carboxypeptidase	NO	lmo1638	LMR6179_2390	0.668755	0.35439
LMR479A_1736		conserved protein of unknown function	NO	lmo1639	LMR6179_2391	0.442695	0.997788
LMR479A_1737		conserved membrane protein of unknown function	NO	lmo1640	LMR6179_2392	0.625446	0.428543
LMR479A_1738	citB	aconitate hydratase (aconitase)	NO	lmo1641	LMR6179_2393	1.63371	2.37884e-09
LMR479A_1739		conserved protein of unknown function	NO	lmo1642	LMR6179_2394	-0.0713935	0.997788
LMR479A_1740		conserved protein of unknown function	NO	lmo1643	LMR6179_2395	0.267645	0.997788
LMR479A_1741		conserved protein of unknown function	NO	lmo1644	LMR6179_2396	-0.0116139	0.997788
LMR479A_1742		conserved protein of unknown function	NO	#N/A	LMR6179_2397	0.0449993	0.997788
LMR479A_1743		conserved protein of unknown function	NO	lmo1646	LMR6179_2398	0.093488	0.997788
LMR479A_1744	plsC	1-acyl-sn-glycerol-3-phosphate acyltransferase	NO	lmo1647	LMR6179_2399	-0.160344	0.997788
LMR479A_1745		conserved protein of unknown function	NO	lmo1648	#N/A	-0.448036	#NUM!
LMR479A_1746		conserved exported protein of unknown function	NO	lmo1649	LMR6179_2400	-0.0209777	0.997788
LMR479A_1747	ccdC	Protein CcdC	YES	lmo1650	LMR6179_2401	-0.278706	0.997788
LMR479A_1748	exp	putative ABC transporter ATP-binding protein exp8	NO	lmo1651	LMR6179_2402	-0.100081	0.997788
LMR479A_1749	yheI	ABC transporter (ATP-binding protein) involved in the signalling pathway that activates KinA during sporulation initiation	YES	lmo1652	LMR6179_2403	-0.1689	0.997788
LMR479A_1750		protein of unknown function	NO	#N/A	#N/A	-0.138718	0.997788
LMR479A_1751		putative cellsurface protein	NO	lmo1653	LMR6179_2404	0.259494	#NUM!
LMR479A_1752		putative cellsurface protein	NO	lmo1654	LMR6179_2405	-0.10439	#NUM!
LMR479A_1753		conserved membrane protein of unknown function	YES	lmo1655	LMR6179_2406	-0.0927856	#NUM!
LMR479A_1754		conserved exported protein of unknown function	NO	lmo1656	LMR6179_2407	-0.0524453	#NUM!
LMR479A_1755		protein of unknown function	NO	LISIN_1707	#N/A	0.0879788	#NUM!
LMR479A_1756	tsf	elongation factor Ts	NO	lmo1657	LMR6179_2408	-0.411703	0.997788
LMR479A_1757	rpsB	ribosomal protein S2	NO	lmo1658	LMR6179_2409	-0.36447	0.997788
LMR479A_1758		conserved membrane protein of unknown function	NO	#N/A	LMR6179_2410	0.304136	#NUM!
LMR479A_1759	leuS	leucyl-tRNA synthetase	NO	lmo1660	LMR6179_2411	0.0881238	0.997788
LMR479A_1760	ytqA	putative Fe-S oxidoreductase	NO	lmo1661	LMR6179_2412	0.109242	0.997788
LMR479A_1761	ytqB	putative RNA methylase	NO	lmo1662	LMR6179_2413	0.197831	0.997788
LMR479A_1762	asnB	asparagine synthetase	NO	lmo1663	LMR6179_2414	-0.0902218	0.997788
LMR479A_1763	metK	S-adenosylmethionine synthetase	NO	lmo1664	LMR6179_2415	-0.162018	0.997788
LMR479A_1764		conserved membrane protein of unknown function	NO	lmo1665	LMR6179_2416	0.00836196	0.997788
LMR479A_1765		Peptidoglycan linked protein (LPXTG)	YES	lmo1666	LMR6179_2417	-0.120393	0.997788
LMR479A_1766		L-2-hydroxyisocaproate dehydrogenase	NO	lmo1667	LMR6179_2418	-0.283837	0.997788
LMR479A_1767	ytmB	conserved hypothetical protein	NO	lmo1668	LMR6179_2419	-0.30129	0.997788
LMR479A_1768		conserved protein of unknown function	NO	lmo1669	LMR6179_2420	-0.119177	0.997788
LMR479A_1769	ytjA	conserved hypothetical protein	NO	lmo1670	LMR6179_2421	0.101485	0.997788
LMR479A_1770		conserved exported protein of unknown function	NO	lmo1671	LMR6179_2422	-0.367802	0.997788
LMR479A_1771	menE	O-succinylbenzoic acid-CoA ligase	NO	lmo1672	LMR6179_2423	0.126039	0.997788
LMR479A_1772	menB	dihydroxynapthoic acid synthetase	NO	lmo1673	LMR6179_2424	0.152547	0.997788
LMR479A_1773	ytxM	putative esterase	YES	lmo1674	LMR6179_2425	0.0439842	0.997788
LMR479A_1774	menD	2-oxoglutarate decarboxylase and 2-succinyl-5-enolpyruvyl-6-hydroxy-3-cyclohexene-1-carboxylic-acid synthase	NO	lmo1675	LMR6179_2426	0.112894	0.997788
LMR479A_1775	menF	Menaquinone-specific isochorismate synthase	NO	lmo1676	LMR6179_2427	0.0853343	0.997788
LMR479A_1776	menA	putative 1,4-dihydroxy-2-naphthoate octaprenyltransferase	NO	lmo1677	LMR6179_2428	-0.105687	0.997788
LMR479A_1777	samT	homocysteine S-methyltransferase using (R,S)AdoMet and methylenetetrahydrofolate reductase [NAD(P)H]	NO	lmo1678	LMR6179_2429	-0.314716	0.997788
LMR479A_1778	metC	cystathionine beta-lyase	NO	lmo1679	LMR6179_2430	-0.113709	#NUM!
LMR479A_1779	metI	cystathionine gamma-synthase and O-acetylhomoserine thiolyase	NO	lmo1680	LMR6179_2431	-0.202484	#NUM!
LMR479A_1780	metE	cobalamin-independent methionine synthase	NO	lmo1681	LMR6179_2432	-0.0247472	0.997788
LMR479A_1781	yfkF	Uncharacterized MFS-type transporter yfkF	NO	lmo1682	LMR6179_2433	-0.366617	0.997788
LMR479A_1785	perR	transcriptional regulator (Fur family)	NO	lmo1683	LMR6179_2439	0.0072465	0.997788
LMR479A_1786		conserved protein of unknown function	NO	lmo1684	LMR6179_2440	0.126143	0.997788
LMR479A_1787	gsaB	glutamate-1-semialdehyde aminotransferase, class III aminotransferase	NO	lmo1685	LMR6179_2441	0.0172722	0.997788
LMR479A_1788	ygaE	putative membrane protein	NO	lmo1686	LMR6179_2442	-0.0191476	0.997788
LMR479A_1789	ygaC	putative factor	NO	lmo1687	LMR6179_2443	0.246408	0.997788
LMR479A_1790	fabL	enoyl-acyl carrier protein reductase III	YES	lmo1688	LMR6179_2444	0.00536232	0.997788
LMR479A_1791	mutY	A/G-specific adenine glycosylase or DNA-(apurinic or apyrimidinic site) lyase	NO	lmo1689	LMR6179_2445	-0.0884517	0.997788
LMR479A_1792		Predicted protein (fragment)	NO	LISIN_1743	LMR6179_2446	-0.0246142	#NUM!
LMR479A_1793	yfhP	putative membrane hydrolase	YES	lmo1690	LMR6179_2447	0.339349	0.997788
LMR479A_1794	dut	Deoxyuridine 5'-triphosphate nucleotidohydrolase	NO	lmo1691	LMR6179_2448	0.0597366	0.997788
LMR479A_1795	yfhJ	conserved hypothetical protein	NO	lmo1692	LMR6179_2449	0.376624	0.997788
LMR479A_1796	recX	regulatory protein RecX	NO	lmo1693	LMR6179_2450	0.253322	0.997788
LMR479A_1797		conserved protein of unknown function	YES	lmo1694	LMR6179_2451	0.292371	0.997788
LMR479A_1798		conserved membrane protein of unknown function	NO	lmo1695	LMR6179_2452	-0.0256083	0.997788
LMR479A_1799		conserved membrane protein of unknown function	NO	lmo1696	LMR6179_2453	-0.0716519	0.997788
LMR479A_1800		conserved membrane protein of unknown function	NO	lmo1697	LMR6179_2454	-0.10538	0.997788
LMR479A_1801	yjcK	putative ribosomal-protein-alanine N-acetyltransferase	YES	lmo1698	LMR6179_2455	-0.420957	0.997788
LMR479A_1802		protein of unknown function	NO	LISIN_1753	LMR6179_2456	-0.0754298	#NUM!
LMR479A_1803		Methyl-accepting chemotaxis protein	NO	lmo1699	LMR6179_2457	0.0411802	0.997788
LMR479A_1804		conserved protein of unknown function	NO	lmo1700	LMR6179_2458	-0.0730805	#NUM!
LMR479A_1805		conserved protein of unknown function	YES	lmo1701	LMR6179_2459	-0.0873252	0.997788
LMR479A_1806	fosX	Fosfomycin resistance protein fosX	YES	lmo1702	LMR6179_2460	0.00473966	0.997788
LMR479A_1807	yfjO	putative RNA methyltransferase	YES	lmo1703	LMR6179_2461	0.00174316	0.997788
LMR479A_1808		conserved protein of unknown function	YES	lmo1704	LMR6179_2462	0.155132	0.997788
LMR479A_1809		Deoxyguanosine kinase	NO	lmo1705	LMR6179_2463	-0.2535	0.997788
LMR479A_1810	rbn	putative ribonuclease BN	NO	lmo1706	LMR6179_2464	-0.000869162	0.999054
LMR479A_1811		conserved protein of unknown function	NO	lmo1707	LMR6179_2465	-0.291572	0.997788
LMR479A_1812	yokD	SPBc2 prophage-derived aminoglycoside N(3')-acetyltransferase-like protein yokD	NO	lmo1708	LMR6179_2466	0.187785	0.997788
LMR479A_1813	mapA	methionine aminopeptidase	NO	lmo1709	LMR6179_2467	0.0683174	0.997788
LMR479A_1814		conserved protein of unknown function	NO	lmo1710	LMR6179_2468	-0.227562	0.997788
LMR479A_1815	ampS	aminopeptidase	NO	lmo1711	LMR6179_2469	0.169599	0.997788
LMR479A_1816		conserved membrane protein of unknown function	NO	lmo1712	LMR6179_2470	-0.1077	0.997788
LMR479A_1817	mreBH	cell-shape determining protein	YES	lmo1713	LMR6179_2472	0.0136299	0.997788
LMR479A_1818		protein of unknown function	NO	#N/A	LMR6179_2473	0.0305402	#NUM!
LMR479A_1819		conserved protein of unknown function	NO	#N/A	LMR6179_2474	-0.237861	#NUM!
LMR479A_1821		conserved protein of unknown function	NO	#N/A	LMR6179_2476	-0.0520166	0.997788
LMR479A_1822		conserved protein of unknown function	NO	lmo1718	LMR6179_2477	0.0509982	0.997788
LMR479A_1823	licA	phosphotransferase system (PTS) lichenan-specific enzyme IIA component	NO	lmo1719	LMR6179_2478	0.230622	0.997788
LMR479A_1824	licB	phosphotransferase system (PTS) lichenan-specific enzyme IIB component	NO	lmo1720	LMR6179_2479	0.0792089	0.997788
LMR479A_1825		conserved protein of unknown function	NO	lmo1721	LMR6179_2480	-0.0652469	0.997788
LMR479A_1826	yfmL	putative ATP-dependent RNA helicase yfmL	NO	lmo1722	LMR6179_2481	0.0634088	0.997788
LMR479A_1827		conserved membrane protein of unknown function	NO	lmo1723	LMR6179_2482	0.0561556	0.997788
LMR479A_1828		ABC transporter	NO	lmo1724	LMR6179_2483	0.080386	0.997788
LMR479A_1829	yhcF	putative transcriptional regulator (GntR family)	NO	lmo1725	LMR6179_2484	0.424697	0.997788
LMR479A_1830	ygjR	Uncharacterized oxidoreductase ygjR	NO	lmo1726	LMR6179_2485	-0.0172182	0.997788
LMR479A_1831		conserved protein of unknown function	NO	lmo1727	LMR6179_2486	0.0829303	0.997788
LMR479A_1832		conserved protein of unknown function	NO	lmo1728	LMR6179_2487	-0.057351	0.997788
LMR479A_1833	bglX	Periplasmic beta-glucosidase	NO	lmo1729	LMR6179_2488	-0.0928742	#NUM!
LMR479A_1834		conserved exported protein of unknown function	NO	lmo1730	LMR6179_2489	-0.00916969	#NUM!
LMR479A_1835		ABC transporter	NO	lmo1731	LMR6179_2490	-0.177182	#NUM!
LMR479A_1836		ABC transporter permease protein	NO	lmo1732	LMR6179_2491	-0.0288071	#NUM!
LMR479A_1837	gltB	glutamate synthase (small subunit)	NO	lmo1733	LMR6179_2492	-0.179991	#NUM!
LMR479A_1838	gltA	glutamate synthase (large subunit)	NO	lmo1734	LMR6179_2493	-0.156642	0.997788
LMR479A_1839	gltC	transcriptional regulator (LysR family)	NO	lmo1735	LMR6179_2494	0.0438637	0.997788
LMR479A_1840		conserved protein of unknown function	NO	lmo1736	LMR6179_2495	0.1206	0.997788
LMR479A_1841		conserved protein of unknown function	NO	lmo1737	LMR6179_2496	0.0132607	0.997788
LMR479A_1842		conserved exported protein of unknown function	NO	lmo1738	LMR6179_2497	-0.187115	#NUM!
LMR479A_1843	artR	High affinity arginine ABC transporter (ATP-binding protein)	NO	lmo1739	LMR6179_2498	0.0127948	#NUM!
LMR479A_1844		Amino acid ABC transporter, permease protein	NO	lmo1740	LMR6179_2499	0.0198708	#NUM!
LMR479A_1845		Predicted protein	NO	LISIN_1798	LMR6179_2500	0.140841	#NUM!
LMR479A_1846		Sensor histidine kinase	NO	lmo1741	LMR6179_2501	-0.06648	0.997788
LMR479A_1847	ade	Adenine deaminase	NO	lmo1742	LMR6179_2502	0.196936	0.997788
LMR479A_1848		conserved protein of unknown function	YES	lmo1743	LMR6179_2503	-0.0912521	0.997788
LMR479A_1849		conserved protein of unknown function	NO	lmo1744	LMR6179_2504	-0.159411	0.997788
LMR479A_1850	bceR	two-component response regulator controlling resistance to antibiotics affecting the envelope [YtsB]	NO	lmo1745	LMR6179_2505	-0.126452	0.997788
LMR479A_1851		conserved membrane protein of unknown function	NO	lmo1746	LMR6179_2506	-0.0830101	0.997788
LMR479A_1852	bceA	bacitracin ABC efflux transporter (ATP-binding protein)	NO	lmo1747	LMR6179_2507	0.210928	0.997788
LMR479A_1853		conserved protein of unknown function	NO	lmo1748	LMR6179_2508	-0.115987	0.997788
LMR479A_1854	aroK	Shikimate kinase	NO	lmo1749	LMR6179_2509	-0.163466	0.997788
LMR479A_1855		conserved protein of unknown function	NO	lmo1750	LMR6179_2510	0.0335663	0.997788
LMR479A_1856	rlmCD	methyltransferase of m5U747 and m5U1939 in 23S RNA	NO	lmo1751	LMR6179_2511	0.203039	0.997788
LMR479A_1857		conserved exported protein of unknown function	NO	lmo1752	LMR6179_2512	-0.16008	0.997788
LMR479A_1858	dagK	diacylglycerol kinase	NO	lmo1753	LMR6179_2513	0.168188	0.997788
LMR479A_1859	gatB	glutamyl-tRNA(Gln) amidotransferase (subunit B)	NO	lmo1754	LMR6179_2514	-0.251427	0.997788
LMR479A_1860	gatA	glutamyl-tRNA(Gln) amidotransferase (subunit A)	NO	lmo1755	LMR6179_2515	-0.128242	0.997788
LMR479A_1861	gatC	glutamyl-tRNA(Gln) amidotransferase (subunit C)	NO	lmo1756	LMR6179_2516	0.0395291	0.997788
LMR479A_1862	yerH	putative lipoprotein	NO	lmo1757	LMR6179_2517	-0.136557	0.997788
LMR479A_1863	ligA	DNA ligase	NO	lmo1758	LMR6179_2518	-0.074614	0.997788
LMR479A_1864	pcrA	ATP-dependent DNA helicase	NO	lmo1759	LMR6179_2519	-0.219197	0.997788
LMR479A_1865	pcrB	(S)-3-O-geranylgeranylglyceryl phosphate synthase	NO	lmo1760	LMR6179_2520	-0.0110163	0.997788
LMR479A_1866	yocR	putative sodium-dependent transporter	NO	lmo1761	LMR6179_2522	-0.225533	0.997788
LMR479A_1867		conserved membrane protein of unknown function	NO	lmo1762	LMR6179_2523	-0.241821	0.997788
LMR479A_1868	yerC	conserved hypothetical protein	NO	lmo1763	LMR6179_2524	0.182114	0.997788
LMR479A_1869	purD	phosphoribosylglycinamide synthetase	NO	lmo1764	LMR6179_2525	0.0386147	0.997788
LMR479A_1870	purH	fused phosphoribosylaminoimidazole carboxy formyl formyltransferase; inosine-monophosphate cyclohydrolase	NO	lmo1765	LMR6179_2526	-0.0764391	0.997788
LMR479A_1871	purN	phosphoribosylglycinamide formyltransferase	NO	lmo1766	LMR6179_2527	-0.225162	0.997788
LMR479A_1872	purM	phosphoribosylaminoimidazole synthetase	NO	lmo1767	LMR6179_2528	0.102684	0.997788
LMR479A_1873	purF	glutamine phosphoribosylpyrophosphate amidotransferase	NO	lmo1768	LMR6179_2529	-0.280256	0.997788
LMR479A_1874	purL	phosphoribosylformylglycinamidine synthetase II	NO	lmo1769	LMR6179_2530	-0.295117	0.997788
LMR479A_1875	purQ	phosphoribosylformylglycinamidine synthetase I	NO	lmo1770	LMR6179_2531	-0.13959	0.997788
LMR479A_1876	purS	factor required for phosphoribosylformylglycinamidine synthetase activity	NO	lmo1771	LMR6179_2532	-0.063292	#NUM!
LMR479A_1877	purC	phosphoribosylaminoimidazole succinocarboxamide synthetase	NO	lmo1772	LMR6179_2533	0.0285101	0.997788
LMR479A_1878	purB	adenylosuccinate lyase	NO	lmo1773	LMR6179_2534	-0.0244941	0.997788
LMR479A_1879	purK	phosphoribosylaminoimidazole carboxylase; ATPase subunit	NO	lmo1774	LMR6179_2535	0.0704212	0.997788
LMR479A_1880	purE	phosphoribosylaminoimidazole carboxylase I	NO	lmo1775	LMR6179_2536	-0.00414092	0.997788
LMR479A_1881	yebE	conserved hypothetical protein	NO	lmo1776	LMR6179_2537	-0.27729	0.997788
LMR479A_1885		HD domain-containing protein	NO	lmo1777	LMR6179_2545	-0.13968	#NUM!
LMR479A_1886	abcX	putative ABC transporter ATP-binding protein	NO	lmo1778	LMR6179_2546	-0.0666006	0.997788
LMR479A_1887		conserved protein of unknown function	NO	lmo1779	LMR6179_2547	-0.0502503	0.997788
LMR479A_1888	pepT	peptidase T (tripeptidase)	NO	lmo1780	LMR6179_2548	0.251732	0.997788
LMR479A_1889		conserved protein of unknown function	NO	lmo1781	LMR6179_2549	-0.230146	#NUM!
LMR479A_1890	exoA	apurinic/apyrimidinic endonuclease	NO	lmo1782	LMR6179_2550	0.0795055	0.997788
LMR479A_1891	rplT	ribosomal protein L20	YES	lmo1783	LMR6179_2551	-0.0131051	0.997788
LMR479A_1892	rpmI	ribosomal protein L35	NO	lmo1784	LMR6179_2552	0.0739452	0.997788
LMR479A_1893	infC	initiation factor IF-3	NO	lmo1785	LMR6179_2553	0.139141	0.997788
LMR479A_1894	inlC	InlC protein	NO	lmo1786	LMR6179_2554	0.1898	0.997788
LMR479A_1895		conserved protein of unknown function	NO	#N/A	LMR6179_2555	-0.243434	#NUM!
LMR479A_1896		conserved protein of unknown function	NO	#N/A	#N/A	-0.182697	#NUM!
LMR479A_1897	rplS	ribosomal protein L19	NO	lmo1787	LMR6179_2556	-0.141702	0.997788
LMR479A_1898		conserved protein of unknown function	NO	lmo1788	LMR6179_2557	0.0635003	#NUM!
LMR479A_1899		conserved protein of unknown function	YES	lmo1789	LMR6179_2558	0.0831837	0.997788
LMR479A_1900	yobT	putative enzyme	YES	lmo1790	LMR6179_2559	0.027434	0.997788
LMR479A_1901		conserved protein of unknown function	NO	lmo1791	LMR6179_2560	-0.0179947	0.997788
LMR479A_1902	trmD	tRNA(m1G37)methyltransferase	NO	lmo1792	LMR6179_2561	0.0694029	0.997788
LMR479A_1903	rimM	16S rRNA processing protein	NO	lmo1793	LMR6179_2562	-0.178619	0.997788
LMR479A_1904		conserved protein of unknown function	NO	lmo1794	LMR6179_2563	-0.0660645	0.997788
LMR479A_1905	yvdE	putative glutamine amidotransferase-like protein yvdE	NO	lmo1795	LMR6179_2564	0.0462576	0.997788
LMR479A_1906	ylqC	putative RNA binding protein	NO	lmo1796	LMR6179_2565	-0.190317	0.997788
LMR479A_1907	rpsP	ribosomal protein S16 (BS17)	NO	lmo1797	LMR6179_2566	-0.459488	0.997788
LMR479A_1908		conserved protein of unknown function	NO	lmo1798	LMR6179_2567	0.0417043	#NUM!
LMR479A_1909		exported protein of unknown function	NO	lmo1799	LMR6179_2569	0.300106	#NUM!
LMR479A_1910		conserved exported protein of unknown function	NO	lmo1800	LMR6179_2570	-0.000962683	#NUM!
LMR479A_1911	ffh	signal recognition particle-like (SRP) GTPase	NO	lmo1801	LMR6179_2571	0.189431	0.997788
LMR479A_1912	ylxM	conserved hypothetical protein	NO	lmo1802	LMR6179_2572	-0.305426	0.997788
LMR479A_1913	ftsY	signal recognition particle (docking protein)	NO	lmo1803	LMR6179_2573	-0.0157393	0.997788
LMR479A_1914	smc	chromosome condensation and segregation SMC ATPase	NO	lmo1804	LMR6179_2574	-0.0509806	0.997788
LMR479A_1915	rnc	ribonuclease III	NO	lmo1805	LMR6179_2575	-0.10665	0.997788
LMR479A_1916	acpA	acyl carrier protein	NO	lmo1806	LMR6179_2576	-0.279936	0.997788
LMR479A_1917	fabG	beta-ketoacyl-acyl carrier protein reductase	NO	lmo1807	LMR6179_2577	0.0310212	0.997788
LMR479A_1918	fabD	malonyl CoA:acyl carrier protein transacylase	NO	lmo1808	LMR6179_2578	-0.115033	0.997788
LMR479A_1919	plsX	phosphate:acyl-ACP acyltransferase	NO	lmo1809	LMR6179_2579	-0.0579391	0.997788
LMR479A_1920	fapR	transcription factor	NO	lmo1810	LMR6179_2580	-0.145753	0.997788
LMR479A_1921	recG	branch migrating ATP-dependent DNA helicase involved in DNA recombination and repair	NO	lmo1811	LMR6179_2581	0.0469608	0.997788
LMR479A_1922	sdaAA	L-serine dehydratase (alpha chain)	NO	lmo1812	LMR6179_2582	0.0776564	0.997788
LMR479A_1923	sdaAB	L-serine dehydratase (beta chain)	NO	lmo1813	LMR6179_2583	0.0227017	0.997788
LMR479A_1924	yloV	putative dihydroxyacetone/glyceraldehyde kinase	NO	lmo1814	LMR6179_2584	0.0335268	0.997788
LMR479A_1925	yloU	conserved hypothetical protein	NO	lmo1815	LMR6179_2585	-0.0887168	0.997788
LMR479A_1926	rpmB	ribosomal protein L28	YES	lmo1816	LMR6179_2586	-0.315305	0.997788
LMR479A_1927	thiN	thiamine pyrophosphokinase	NO	lmo1817	LMR6179_2587	0.273869	0.997788
LMR479A_1928	rpe	ribulose-5-phosphate 3-epimerase	NO	lmo1818	LMR6179_2588	0.0136623	0.997788
LMR479A_1929	cpgA	GTPase involved in ribosome and sacculus morphogenesis	NO	lmo1819	LMR6179_2589	0.00806984	0.997788
LMR479A_1930	prkC	protein kinase	NO	lmo1820	LMR6179_2590	0.052221	0.997788
LMR479A_1931	prpC	phosphorylated protein phosphatase	NO	lmo1821	LMR6179_2591	0.135516	0.997788
LMR479A_1932	rsmB	RNA-binding Sun protein; 16S rRNA m5C967 methyltransferase, S-adenosyl-L-methionine-dependent	NO	lmo1822	LMR6179_2592	-0.1452	0.997788
LMR479A_1933	fmt	methionyl-tRNA formyltransferase	NO	lmo1823	LMR6179_2593	0.00258601	0.997788
LMR479A_1934	priA	primosomal replication factor Y (primosomal protein N')	NO	lmo1824	LMR6179_2594	-0.159626	0.997788
LMR479A_1935	coaBC	Coenzyme A biosynthesis bifunctional protein CoaBC; phosphopantothenoylcysteine synthetase/decarboxylase	NO	lmo1825	LMR6179_2595	0.0817225	0.997788
LMR479A_1936	rpoZ	Omega subunit of RNA polymerase	NO	lmo1826	LMR6179_2596	-0.130518	0.997788
LMR479A_1937	gmk	guanylate kinase	NO	lmo1827	LMR6179_2597	-0.0754424	0.997788
LMR479A_1938	yloC	conserved hypothetical protein	NO	lmo1828	LMR6179_2598	-0.174551	0.997788
LMR479A_1939	yloA	putative persistent RNA/DNA binding protein	NO	lmo1829	LMR6179_2599	0.148028	0.997788
LMR479A_1940		Short chain dehydrogenase	YES	lmo1830	LMR6179_2600	0.364466	#NUM!
LMR479A_1941	pyrE	orotate phosphoribosyltransferase	YES	lmo1831	LMR6179_2601	0.281004	#NUM!
LMR479A_1942	pyrF	orotidine 5'-phosphate decarboxylase	YES	lmo1832	LMR6179_2602	0.14436	#NUM!
LMR479A_1943	pyrD	dihydroorotate dehydrogenase (catalytic subunit)	YES	lmo1833	LMR6179_2603	0.34081	#NUM!
LMR479A_1944	pyrK	dihydroorotate dehydrogenase (electron transfer subunit)	YES	lmo1834	LMR6179_2604	0.259538	#NUM!
LMR479A_1945	pyrAB	pyrimidine-specific carbamoyl-phosphate synthetase (large subunit)	YES	lmo1835	LMR6179_2605	0.236498	#NUM!
LMR479A_1946	pyrAA	pyrimidine-specific carbamoyl-phosphate synthetase (small subunit, glutaminase subunit)	YES	lmo1836	LMR6179_2606	0.357292	#NUM!
LMR479A_1947	pyrC	dihydroorotase	YES	lmo1837	LMR6179_2607	0.19188	#NUM!
LMR479A_1948	pyrB	aspartate carbamoyltransferase	YES	lmo1838	LMR6179_2608	0.139054	#NUM!
LMR479A_1949	pyrP	uracil permease	YES	lmo1839	LMR6179_2609	-0.142007	#NUM!
LMR479A_1950	pyrR	transcriptional attenuator and uracil phosphoribosyltransferase activity	NO	lmo1840	LMR6179_2610	0.0783493	0.997788
LMR479A_1951		conserved protein of unknown function	NO	lmo1841	LMR6179_2611	-0.112845	0.997788
LMR479A_1952		conserved protein of unknown function	NO	lmo1842	LMR6179_2612	-0.228948	#NUM!
LMR479A_1953	rluD	pseudouridylate synthase	NO	lmo1843	LMR6179_2613	-0.122658	0.997788
LMR479A_1954	lspA	signal peptidase II	NO	lmo1844	LMR6179_2614	-0.314458	0.997788
LMR479A_1955		conserved membrane protein of unknown function	NO	lmo1845	LMR6179_2615	-0.424841	0.997788
LMR479A_1956	norM	putative multidrug resistance protein norM	NO	lmo1846	LMR6179_2616	0.0963977	0.997788
LMR479A_1957	mntA	Manganese-binding lipoprotein mntA	NO	lmo1847	LMR6179_2617	0.353275	0.997788
LMR479A_1958	mntC	Manganese transport system membrane protein mntC	NO	lmo1848	LMR6179_2618	0.505997	0.997788
LMR479A_1959	mntB	manganese ABC transporter (ATP-binding protein)	NO	lmo1849	LMR6179_2619	0.0283741	0.997788
LMR479A_1960	ypoP	Uncharacterized HTH-type transcriptional regulator ypoP	NO	lmo1850	LMR6179_2620	-0.0233931	0.997788
LMR479A_1961	ctpA	carboxy-terminal processing protease	NO	lmo1851	LMR6179_2621	-0.000495281	0.999054
LMR479A_1962	copA	fragment of Copper-exporting P-type ATPase A (part 2)	NO	lmo1852	LMR6179_2622	0.0863727	0.997788
LMR479A_1963	copA	fragment of Copper-exporting P-type ATPase A (part 1)	NO	lmo1853	LMR6179_2623	0.136797	0.997788
LMR479A_1964	csoR	repressor of copper utilisation proteins	NO	lmo1854	LMR6179_2624	0.238927	#NUM!
LMR479A_1965	yodJ	D-alanyl-D-alanine carboxypeptidase lipoprotein	YES	lmo1855	LMR6179_2625	0.0715382	0.997788
LMR479A_1966	deoD	purine nucleoside phosphorylase	NO	lmo1856	LMR6179_2626	-0.0235881	0.997788
LMR479A_1967	yozE	conserved hypothetical protein	NO	lmo1857	LMR6179_2627	-0.169207	0.997788
LMR479A_1968		conserved protein of unknown function	NO	lmo1858	LMR6179_2628	0.256604	0.997788
LMR479A_1969	msrB	peptide methionine R-sulfoxide reductase	NO	lmo1859	LMR6179_2629	0.367623	0.997788
LMR479A_1970	msrA	peptide methionine S-sulfoxide reductase	NO	lmo1860	LMR6179_2630	0.387581	0.997788
LMR479A_1971		conserved protein of unknown function	YES	lmo1861	LMR6179_2631	-0.0571631	0.997788
LMR479A_1972		conserved exported protein of unknown function	NO	lmo1862	LMR6179_2632	-0.053476	0.997788
LMR479A_1973		conserved protein of unknown function	NO	lmo1863	LMR6179_2633	0.00595838	0.997788
LMR479A_1974	yplQ	putative membrane hydrolase	NO	lmo1864	LMR6179_2634	-0.15158	0.997788
LMR479A_1975	ccpN	negative regulator of gluconeogenesis	NO	lmo1865	LMR6179_2635	0.217338	0.997788
LMR479A_1976	yqfL	positive regulator of gluconeogenesis	YES	lmo1866	LMR6179_2636	0.303071	0.997788
LMR479A_1977	ppdK	Pyruvate, phosphate dikinase	NO	lmo1867	LMR6179_2637	0.399806	0.997788
LMR479A_1978		conserved protein of unknown function	NO	lmo1868	LMR6179_2638	-0.274896	0.997788
LMR479A_1979		conserved membrane protein of unknown function	NO	lmo1869	LMR6179_2639	-0.329771	0.997788
LMR479A_1980	apl	Alkaline phosphatase-like protein	NO	lmo1870	LMR6179_2640	-0.075775	0.997788
LMR479A_1981		conserved protein of unknown function	NO	lmo1871	LMR6179_2641	0.0609857	0.997788
LMR479A_1982		conserved protein of unknown function	NO	lmo1872	LMR6179_2642	-0.110494	0.997788
LMR479A_1983	dfrA	dihydrofolate reductase	NO	lmo1873	LMR6179_2643	0.0224376	0.997788
LMR479A_1984	thyB	thymidylate synthase B	NO	lmo1874	LMR6179_2644	0.11842	0.997788
LMR479A_1985	uup	putative ABC protein involved in RecA-independent precise excision of transposons	NO	lmo1875	LMR6179_2645	0.213323	0.997788
LMR479A_1986	fhs	Formate--tetrahydrofolate ligase	NO	lmo01876	LMR6179_2646	0.175653	0.997788
LMR479A_1987	mntR	transcriptional regulator (DtxR family)	NO	lmo1878	LMR6179_2647	0.245471	0.997788
LMR479A_1988	cspD	cold-shock protein, molecular chaperone, RNA-helicase co-factor	NO	lmo1879	LMR6179_2648	0.0970401	0.997788
LMR479A_1989	ypdQ	putative RNA binding protein	NO	lmo1880	LMR6179_2649	-0.111182	0.997788
LMR479A_1990	ypcP	5'3'-exonuclease	NO	lmo1881	LMR6179_2650	0.106393	0.997788
LMR479A_1991	rpsNB	alternative ribosomal protein S14	NO	lmo1882	LMR6179_2651	0.235632	0.997788
LMR479A_1992		conserved exported protein of unknown function	YES	lmo1883	LMR6179_2652	0.412212	#NUM!
LMR479A_1993	pbuX	xanthine permease	NO	lmo1884	LMR6179_2653	0.880329	0.00825184
LMR479A_1994	xpt	xanthine phosphoribosyltransferase	NO	lmo1885	LMR6179_2654	1.06539	7.17266e-05
LMR479A_1995	ypwA	metal-dependent carboxypeptidase	NO	lmo1886	LMR6179_2655	-0.188105	0.997788
LMR479A_1996	ypsC	putative methylase with RNA interaction domain	NO	lmo1887	LMR6179_2656	0.00573604	0.997788
LMR479A_1997	gpsB	cell division protein	NO	lmo1888	LMR6179_2657	0.0287428	0.997788
LMR479A_1998	ypsA	conserved hypothetical protein	NO	lmo1889	LMR6179_2658	0.154557	0.997788
LMR479A_1999		conserved protein of unknown function	NO	lmo1890	LMR6179_2659	-0.158128	0.997788
LMR479A_2000	recU	Holliday junction resolvase	NO	lmo1891	LMR6179_2660	-0.13361	0.997788
LMR479A_2001	ponA	peptidoglycan glycosyltransferase (penicillin-binding proteins 1A and 1B)	NO	lmo1892	LMR6179_2661	0.116375	0.997788
LMR479A_2002		conserved protein of unknown function	NO	lmo1893	LMR6179_2662	-0.313014	0.997788
LMR479A_2003	nth	endonuclease III	NO	lmo1894	LMR6179_2663	0.139712	0.997788
LMR479A_2004	dnaD	DNA-remodelling primosomal protein	NO	lmo1895	LMR6179_2664	0.111609	0.997788
LMR479A_2005	asnS	asparaginyl-tRNA synthetase	NO	lmo1896	LMR6179_2665	-0.0790584	0.997788
LMR479A_2006	aspB	putative aspartate aminotransferase	NO	lmo1897	LMR6179_2666	-0.0561116	0.997788
LMR479A_2007		conserved protein of unknown function	NO	lmo1898	LMR6179_2667	0.00874155	0.997788
LMR479A_2008	dinG	Bifunctional ATP-dependent DNA helicase/DNA polymerase III subunit epsilon	NO	lmo1899	LMR6179_2668	-0.180431	0.997788
LMR479A_2009	panD	aspartate 1-decarboxylase	NO	lmo1900	LMR6179_2669	-0.122667	0.997788
LMR479A_2010	panC	pantothenate synthetase	NO	lmo1901	LMR6179_2670	-0.0894579	0.997788
[truncated: 1,095 more rows]

## Sheet: R479a plasmid pLMR479a H2O2
Supplementary Table S2: DeSeq2 results from L. monocytogenes R479a chromosomal and plasmid genes in response to 30 minutes exposure to lactic acid and hydrogen peroxide stress.
Feature	Gene	Product	log2FoldChange	Q-Value
LMR479a_misc_RNA_rli		Putative riboswitch	0.0792972	0.976089
LMR479A_RS14825		n/a	-0.413733	0.976089
LMR479A_RS14830		Transposase, IS6 family	0.199129	0.976089
LMR479A_RS14835		Integrase, catalytic region	-0.174192	0.976089
LMR479A_RS14840		conserved protein of unknown function	0.0867811	0.976089
LMR479A_RS14845		conserved membrane protein of unknown function	0.221707	0.976089
LMR479A_RS14850		conserved protein of unknown function	0.0655041	0.976089
LMR479A_RS14855		conserved protein of unknown function	-0.174753	0.976089
LMR479A_RS14860		conserved protein of unknown function	0.161873	0.976089
LMR479A_RS14865		conserved protein of unknown function	0.0775455	0.976089
LMR479A_RS14870		conserved protein of unknown function	0.264129	0.976089
LMR479A_RS14875		conserved protein of unknown function	0.0242918	0.986024
LMR479A_RS14880		conserved protein of unknown function	0.244363	0.976089
LMR479A_RS14885		conserved protein of unknown function	0.0600997	0.976089
LMR479A_RS14890		conserved exported protein of unknown function	0.301278	0.976089
LMR479A_RS14900	yddH	putative cell wall hydrolase	-0.11295	0.976089
LMR479A_RS14905		conserved protein of unknown function	0.0490454	0.986024
LMR479A_RS14910		conserved protein of unknown function	0.157766	0.976089
LMR479A_RS14915		conserved protein of unknown function	0.0258304	0.986024
LMR479A_RS14920		conserved membrane protein of unknown function	0.0220115	0.986024
LMR479A_RS14930		conserved protein of unknown function	-0.00927649	0.986024
LMR479A_RS14935	traI	DNA topoisomerase	-0.243965	0.976089
LMR479A_RS14940		conserved protein of unknown function	-0.136013	0.976089
LMR479A_RS14945		conserved protein of unknown function	0.122626	0.976089
LMR479A_RS14950		conserved membrane protein of unknown function	-0.0612484	0.976089
LMR479A_RS14955		conserved protein of unknown function	-0.0615465	0.976089
LMR479A_RS14960		conserved protein of unknown function	-0.510686	0.976089
LMR479A_RS14965		conserved protein of unknown function	-0.0904029	0.976089
LMR479A_RS14970		conserved protein of unknown function	-0.243486	0.976089
LMR479A_RS14975		conserved protein of unknown function	-0.06659	0.976089
LMR479A_RS14980		conserved protein of unknown function	0.0465861	0.976089
LMR479A_RS14985		conserved protein of unknown function	-0.0943541	0.976089
LMR479A_RS14990		conserved protein of unknown function	-0.149663	0.976089
LMR479A_RS14995		conserved membrane protein of unknown function	-0.300149	0.976089
LMR479A_RS15000		conserved protein of unknown function	-0.230232	0.976089
LMR479A_RS15005		conserved protein of unknown function	0.181813	0.976089
LMR479A_RS15015		conserved exported protein of unknown function	0.0202692	0.986024
LMR479A_RS15020		conserved exported protein of unknown function	0.212776	0.976089
LMR479A_RS15025		conserved exported protein of unknown function	0.301584	0.976089
LMR479A_RS15030		conserved exported protein of unknown function	0.0639342	0.976089
LMR479A_RS15035		conserved protein of unknown function	-0.118062	0.976089
LMR479A_RS15040		conserved protein of unknown function	-0.0280488	0.986024
LMR479A_RS15045		conserved exported protein of unknown function	-0.250776	0.976089
LMR479A_RS15050		conserved protein of unknown function	-0.242016	0.976089
LMR479A_RS15055		protein of unknown function	-0.0804372	0.976089
LMR479A_RS15060		conserved protein of unknown function	-0.192636	0.976089
LMR479A_RS15065	repA	Plasmid replication protein repA	-0.0332557	0.986024
LMR479A_RS15070		conserved protein of unknown function	-0.156424	0.976089
LMR479A_RS15075		Cobyrinic acid a,c-diamide synthase	-0.077417	0.976089
LMR479A_RS15080	uvrX	putative DNA repair protein	0.216169	0.976089
LMR479A_RS15085		conserved protein of unknown function	0.30753	0.976089
LMR479A_RS15090		exported protein of unknown function	-0.302237	0.976089
LMR479A_RS15095		PcfY	-0.162032	0.976089
LMR479A_RS15100		protein of unknown function	-0.199962	0.976089
LMR479A_RS15105		protein of unknown function	0.0707	0.976089
LMR479A_RS15110		conserved protein of unknown function	-0.121015	0.976089
LMR479A_RS15115		conserved protein of unknown function	-0.111391	0.976089
LMR479A_RS15120		SNF2 family protein (fragment)	0.0350116	0.986024
LMR479A_RS15125	cadA	cadmium-transporting ATPase Tn5422	0.146307	0.976089
LMR479A_RS15130	cadC	Cadmium efflux system accessory protein Tn5422	-0.331996	0.976089
LMR479A_RS15135	tnpR	transposase	0.23528	0.976089
LMR479A_RS15140	tnpA	transposase	-0.097063	0.976089
LMR479A_RS15145		Putative multicopper oxidase	0.136609	0.976089
LMR479A_RS15150	copA	copper-transporting P-type ATPase B	0.198896	0.976089
LMR479A_RS15155		conserved protein of unknown function	0.0152727	0.986024
LMR479A_RS15160		conserved protein of unknown function	-0.0797111	0.976089
LMR479A_RS15165		conserved protein of unknown function	-0.00793388	0.986024
LMR479A_RS15170		Lead, cadmium, zinc and mercury transporting ATPase	0.382125	0.976089
LMR479A_RS15175		MerTP family mercury (Hg2+) permease, binding protein MerP	0.00460484	0.986024
LMR479A_RS15180		n/a	0.178521	0.976089
LMR479A_RS15185		Transcriptional regulator	0.252057	0.976089
LMR479A_RS15190		conserved protein of unknown function	-0.0946033	0.976089
LMR479A_RS15195		transposase	0.0871941	0.976089
LMR479A_RS15200	ybbM	conserved membrane protein of unknown function	0.0826681	0.976089
LMR479A_RS15205	ybbL	Uncharacterized ABC transporter ATP-binding protein ybbL	0.115333	0.976089
LMR479A_RS15210		conserved protein of unknown function	0.360126	0.976089
LMR479A_RS15215		n/a	-0.155774	0.976089
LMR479A_RS15220		DNA topoisomerase (fragment)	-0.0205895	0.986024
LMR479A_RS15225		conserved protein of unknown function	0.00602726	0.986024
LMR479A_RS15230		conserved protein of unknown function	-0.240406	0.976089
LMR479A_RS15235	tnp	transposase	0.102366	0.976089
LMR479A_RS15240	zosA	Zinc-transporting ATPase	-0.145257	0.976089
LMR479A_RS15245		transposase	-0.115872	0.976089
LMR479A_RS15250		conserved protein of unknown function	-0.0241551	0.986024
LMR479A_RS15255		Glycine betaine ABC transporter glycine betaine-binding protein	0.0622842	0.976089
LMR479A_RS15260	npr	NADH peroxidase	0.155071	0.976089
LMR479A_RS15265		conserved protein of unknown function	-0.111116	0.976089
LMR479A_RS15615		n/a	-0.0832954	0.976089
LMR479A_RS15620		n/a	0.0404867	0.976089
LMR479A_RS15625		Predicted protein	0.13065	0.976089

## Sheet: R479a chromosome lactic acid
Supplementary Table S2: DeSeq2 results from L. monocytogenes R479a chromosomal and plasmid genes in response to 30 minutes exposure to lactic acid and hydrogen peroxide stress.
Feature	Gene	Product	Member of SigB Regulon	EGDe Locus Tag	6179 Locus Tag	log2FoldChange	Q-Value
LMR479A_0001	dnaA	chromosomal replication initiator protein DnaA	NO	lmo0001	LMR6179_0279	-2.06282	9.61196e-20
LMR479A_0002	dnaN	DNA polymerase III (beta subunit)	NO	lmo0002	LMR6179_0281	-1.08252	3.23883e-06
LMR479A_0003		conserved membrane protein of unknown function	NO	lmo0003	LMR6179_0282	-2.82059	1.53012e-09
LMR479A_0004		conserved protein of unknown function	NO	lmo0004	LMR6179_0283	-0.424101	0.165363
LMR479A_0005	recF	DNA repair and genetic recombination factor	NO	lmo0005	LMR6179_0284	-0.363724	0.136008
LMR479A_0006	gyrB	DNA gyrase (subunit B)	NO	lmo0006	LMR6179_0285	-0.904944	5.92281e-05
LMR479A_0007	gyrA	DNA gyrase (subunit A)	YES	lmo0007	LMR6179_0286	-0.945038	0.00143948
LMR479A_0008	cls	Cardiolipin synthase 1	NO	lmo0008	LMR6179_0287	0.00443139	0.987315
LMR479A_0009	speG	Spermidine N(1)-acetyltransferase	NO	lmo0009	LMR6179_0288	-0.360507	0.355393
LMR479A_0010		conserved protein of unknown function	NO	lmo0010	LMR6179_0289	-0.776232	0.00139162
LMR479A_0011		conserved protein of unknown function	NO	lmo0011	LMR6179_0290	-0.990884	0.0001633
LMR479A_0012		conserved protein of unknown function	NO	lmo0012	LMR6179_0291	-1.23503	8.53616e-06
LMR479A_0013	qoxA	cytochrome aa3-600 quinol oxidase (subunit II)	YES	lmo0013	LMR6179_0292	-0.475412	0.03041
LMR479A_0014	qoxB	cytochrome aa3-600 quinol oxidase (subunit I)	YES	lmo0014	LMR6179_0293	-1.05669	1.73523e-05
LMR479A_0015	qoxC	cytochrome aa3-600 quinol oxidase (subunit III)	YES	lmo0015	LMR6179_0294	-0.818179	0.0220869
LMR479A_0016	qoxD	cytochrome aa3-600 quinol oxidase (subunit IV)	YES	lmo0016	LMR6179_0295	-0.72312	0.0386628
LMR479A_0017		conserved exported protein of unknown function	NO	lmo0017	LMR6179_0296	-0.471571	0.693212
LMR479A_0018	bglH	aryl-phospho-beta-d-glucosidase	NO	lmo0018	LMR6179_0297	-1.21748	0.000615894
LMR479A_0019		conserved exported protein of unknown function	YES	lmo0019	LMR6179_0298	5.66652	1.16231e-77
LMR479A_0020		conserved protein of unknown function	NO	lmo0020	LMR6179_0299	1.0488	0.0228368
LMR479A_0021		conserved protein of unknown function	NO	lmo0021	LMR6179_0300	1.5005	0.00353681
LMR479A_0022		PTS system protein	NO	lmo0022	LMR6179_0301	3.96951	1.44022e-08
LMR479A_0023		conserved membrane protein of unknown function	NO	lmo0023	LMR6179_0302	2.99868	0.000697055
LMR479A_0024		conserved membrane protein of unknown function	NO	lmo0024	LMR6179_0303	3.90437	1.9581e-07
LMR479A_0025		conserved protein of unknown function	NO	lmo0025	LMR6179_0304	6.15499	1.09515e-28
LMR479A_0026		conserved protein of unknown function	NO	lmo0026	LMR6179_0305	-0.156501	0.915686
LMR479A_0027	bglP	PTS system beta-glucoside-specific EIIBCA component [Includes: Beta-glucoside-specific phosphotransferase enzyme IIB component ; Beta-glucoside permease IIC component ; Beta-glucoside-specific phosphotransferase enzyme IIA component]	NO	lmo0027	LMR6179_0306	0.654121	0.130184
LMR479A_0028		conserved protein of unknown function	NO	#N/A	#N/A	0.497789	0.202348
LMR479A_0029		conserved protein of unknown function	NO	#N/A	#N/A	0.586228	0.560172
LMR479A_0030	yybJ	putative ATP-binding cassette protein	NO	#N/A	#N/A	-0.117659	0.914455
LMR479A_0031		conserved membrane protein of unknown function	NO	#N/A	#N/A	-0.703499	0.760605
LMR479A_0032		conserved membrane protein of unknown function	NO	#N/A	#N/A	0.123836	0.956829
LMR479A_0033	yybM	putative integral inner membrane protein	NO	#N/A	#N/A	-1.15991	0.183174
LMR479A_0034		conserved exported protein of unknown function	NO	#N/A	#N/A	-4.88375	2.32916e-15
LMR479A_0035		protein of unknown function	NO	#N/A	#N/A	3.128	8.69316e-05
LMR479A_0036		conserved membrane protein of unknown function	NO	lmo0029	LMR6179_0308	1.61303	2.37201e-07
LMR479A_0037		conserved protein of unknown function	NO	lmo0030	LMR6179_0309	2.03458	7.80612e-17
LMR479A_0038		LacI family transcription regulator	NO	lmo0031	LMR6179_0310	2.07322	1.20047e-20
LMR479A_0039		conserved protein of unknown function	NO	lmo0032	LMR6179_0311	1.43128	0.0151977
LMR479A_0040		conserved protein of unknown function	NO	lmo0033	LMR6179_0312	1.33256	0.00407424
LMR479A_0041		conserved membrane protein of unknown function	NO	lmo0034	LMR6179_0313	0.962777	0.15729
LMR479A_0042		conserved protein of unknown function	NO	lmo0035	LMR6179_0314	1.1327	0.0334437
LMR479A_0043	ptcA	Putrescine carbamoyltransferase	YES	lmo0036	LMR6179_0315	1.99889	1.70406e-05
LMR479A_0044		Amino acid permease family protein	YES	lmo0037	LMR6179_0316	2.82499	5.8598e-12
LMR479A_0045	aguA	putative agmatine deiminase 1	NO	lmo0038	LMR6179_0317	3.24897	6.21403e-17
LMR479A_0046	arcC	Carbamate kinase	NO	lmo0039	LMR6179_0318	3.3987	2.36715e-25
LMR479A_0047	aguA	putative agmatine deiminase 2	NO	lmo0040	LMR6179_0319	-1.01961	0.0181014
LMR479A_0048		conserved protein of unknown function	NO	lmo0041	LMR6179_0320	-0.411314	0.43594
LMR479A_0049		putative integral membrane protein (DedA)	NO	lmo0042	LMR6179_0321	-4.40744	8.07352e-18
LMR479A_0050	arcA	Arginine deiminase	YES	lmo0043	LMR6179_0322	3.7718	1.28004e-45
LMR479A_0051	rpsF	ribosomal protein S6 (BS9)	NO	lmo0044	LMR6179_0323	-5.16676	1.5493e-100
LMR479A_0052	ssbA	single-strand DNA-binding protein	NO	lmo0045	LMR6179_0324	-4.51605	8.30171e-54
LMR479A_0053	rpsR	ribosomal protein S18	NO	lmo0046	LMR6179_0325	-4.57148	6.81412e-83
LMR479A_0054		conserved exported protein of unknown function	NO	lmo0047	LMR6179_0326	1.09522	0.00124616
LMR479A_0055		putative AgrB-like protein	NO	lmo0048	LMR6179_0327	0.518704	0.270462
LMR479A_0056	agrD	Accessory gene regulator protein D	NO	lmo0049	LMR6179_0328	-0.528579	0.150139
LMR479A_0057		putative sensor histidine kinase	NO	lmo0050	LMR6179_0329	0.563938	0.131767
LMR479A_0058	agrA	Accessory gene regulator protein A	NO	lmo0051	LMR6179_0330	0.989438	0.000609595
LMR479A_0059	cdnD	phosphodiesterase acting on cyclic dinucleotides	YES	lmo0052	LMR6179_0331	-0.150625	0.58563
LMR479A_0060	rplI	ribosomal protein L9	NO	lmo0053	LMR6179_0332	-0.00156375	0.995549
LMR479A_0061	dnaC	replicative DNA helicase	NO	lmo0054	LMR6179_0333	-0.0858627	0.729237
LMR479A_0062		conserved protein of unknown function	NO	#N/A	#N/A	0.977743	0.26334
LMR479A_0063	purA	adenylosuccinate synthetase	NO	lmo0055	LMR6179_0334	-1.79446	3.61051e-15
LMR479A_0064	yukE	conserved hypothetical protein	NO	lmo0056	LMR6179_0336	-1.71608	0.0166736
LMR479A_0065		conserved membrane protein of unknown function	NO	lmo0057	LMR6179_0337	-0.450354	0.744545
LMR479A_0066		conserved exported protein of unknown function	NO	lmo0058	LMR6179_0338	-1.39807	0.531192
LMR479A_0067	esaB	Protein esaB	NO	lmo0059	LMR6179_0339	0.771922	0.738526
LMR479A_0068		conserved protein of unknown function	YES	lmo0060	LMR6179_0340	-0.972547	0.52886
LMR479A_0069	essC	Protein essC	NO	#N/A	#N/A	-1.288	0.104245
LMR479A_0070		conserved protein of unknown function	NO	#N/A	#N/A	-0.99262	0.559597
LMR479A_0071		conserved protein of unknown function	NO	#N/A	#N/A	-0.0728017	0.961215
LMR479A_0072		conserved protein of unknown function	NO	#N/A	#N/A	-1.35426	0.236478
LMR479A_0073		conserved protein of unknown function	NO	#N/A	LMR6179_0353	-0.737738	0.249637
LMR479A_0074		putative secreted lipoprotein	NO	#N/A	LMR6179_0354	-0.465891	0.56926
LMR479A_0075		conserved protein of unknown function	NO	#N/A	LMR6179_0355	-0.323622	0.79073
LMR479A_0076		conserved membrane protein of unknown function	NO	#N/A	LMR6179_0356	-0.733527	0.580964
LMR479A_0077		Predicted protein	NO	#N/A	LMR6179_0357	0.191325	0.895718
LMR479A_0078		conserved exported protein of unknown function	NO	#N/A	#N/A	-2.94184	0.0880934
LMR479A_0079		conserved protein of unknown function	NO	#N/A	#N/A	-0.361908	0.832
LMR479A_0080		conserved protein of unknown function	NO	#N/A	#N/A	0.631124	0.467579
LMR479A_0081		conserved membrane protein of unknown function	NO	#N/A	LMR6179_0362	-2.17239	0.217817
LMR479A_0082		conserved protein of unknown function	NO	#N/A	LMR6179_0363	2.15769	0.091282
LMR479A_0083		conserved exported protein of unknown function	NO	#N/A	#N/A	-0.653276	0.66641
LMR479A_0084		conserved protein of unknown function	NO	#N/A	#N/A	-1.48653	0.312463
LMR479A_0085		conserved protein of unknown function	YES	lmo0075	LMR6179_0367	1.32656	0.00450278
LMR479A_0086		conserved protein of unknown function	YES	lmo0076	LMR6179_0368	1.68135	2.98585e-06
LMR479A_0087		Pentapeptide repeat domain-containing protein	NO	lmo0077	LMR6179_0369	0.459754	0.451815
LMR479A_0088		putative enzyme	NO	lmo0078	LMR6179_0370	2.54282	9.87799e-24
LMR479A_0089		conserved exported protein of unknown function	NO	#N/A	LMR6179_0375	-4.35759	4.85481e-10
LMR479A_0090		conserved protein of unknown function	NO	lmo0083	LMR6179_0376	1.07602	0.00985901
LMR479A_0091		conserved protein of unknown function	NO	lmo0084	LMR6179_0377	0.851745	0.0308305
LMR479A_0093		conserved protein of unknown function	NO	lmo0085	LMR6179_0379	-2.91565	0.261116
LMR479A_0094		conserved exported protein of unknown function	NO	lmo0086	LMR6179_0380	0.170195	0.823762
LMR479A_0095		conserved protein of unknown function	NO	lmo0087	LMR6179_0381	0.993304	0.136858
LMR479A_0096	atpE	ATP synthase (subunit c, component F0)	NO	lmo0088	LMR6179_0382	1.5967	0.401462
LMR479A_0097		ATP synthase	NO	lmo0089	LMR6179_0383	1.36046	0.101425
LMR479A_0098	atpA	ATP synthase (subunit alpha, component F1)	NO	lmo0090	LMR6179_0384	2.11424	0.000149884
LMR479A_0099		conserved protein of unknown function	YES	lmo0091	LMR6179_0385	3.21625	4.72838e-08
LMR479A_0100	atpD	ATP synthase (subunit beta, component F1)	NO	lmo0092	LMR6179_0386	2.1205	7.18245e-05
LMR479A_0101		conserved protein of unknown function	NO	lmo0093	LMR6179_0387	0.202749	0.803244
LMR479A_0102		conserved membrane protein of unknown function	NO	lmo0094	LMR6179_0388	-0.424852	0.4973
LMR479A_0103		conserved protein of unknown function	YES	lmo0095	LMR6179_0389	-0.323009	0.468747
LMR479A_0104	manX	PTS system mannose-specific EIIAB component [Includes: Mannose-specific phosphotransferase enzyme IIA component ; Mannose-specific phosphotransferase enzyme IIB component]	NO	lmo0096	LMR6179_0390	2.19908	1.71074e-12
LMR479A_0105	levF	phosphotransferase system (PTS) fructose-specific enzyme IIC component	NO	lmo0097	LMR6179_0391	4.34016	7.47206e-66
LMR479A_0106	levG	phosphotransferase system (PTS) fructose-specific enzyme IID component	NO	lmo0098	LMR6179_0392	5.81503	1.8891e-167
LMR479A_0107		conserved protein of unknown function	NO	lmo0099	LMR6179_0393	1.32169	1.22147e-05
LMR479A_0108		conserved protein of unknown function	NO	lmo0100	LMR6179_0394	0.451322	0.273079
LMR479A_0109		conserved protein of unknown function	NO	lmo0101	LMR6179_0395	2.58722	1.786e-13
LMR479A_0110		conserved protein of unknown function	NO	lmo0102	LMR6179_0396	-5.21509	2.78148e-08
LMR479A_0111	ydgI	putative dehydrogenase	NO	lmo0103	LMR6179_0397	-3.54983	3.39523e-15
LMR479A_0112		conserved protein of unknown function	NO	lmo0104	LMR6179_0398	0.894964	0.0134586
LMR479A_0113		conserved exported protein of unknown function	YES	lmo0105	LMR6179_0399	5.19993	1.47408e-67
LMR479A_0114		conserved protein of unknown function	NO	lmo0106	LMR6179_0400	-0.847738	0.0628918
LMR479A_0115	yknV	putative ABC transporter (ATP-binding protein)	NO	lmo0107	LMR6179_0401	0.235328	0.694543
LMR479A_0116		conserved membrane protein of unknown function	NO	lmo0108	LMR6179_0402	-0.118983	0.841292
LMR479A_0117		conserved protein of unknown function	NO	lmo0109	LMR6179_0403	4.75134	3.06295e-67
LMR479A_0118		conserved protein of unknown function	NO	lmo0110	LMR6179_0404	4.83532	6.07772e-49
LMR479A_0119		EAL domain-containing protein	NO	lmo0111	LMR6179_0405	-0.385013	0.273013
LMR479A_0120		conserved protein of unknown function	NO	lmo0112	LMR6179_0406	-0.639726	0.237171
LMR479A_0121		conserved protein of unknown function	NO	lmo0113	LMR6179_0407	3.78943	4.21252e-53
LMR479A_0122		conserved protein of unknown function	NO	lmo0114	LMR6179_0408	2.63204	2.76645e-24
LMR479A_0123	lmaD	AD protein	NO	lmo0115	LMR6179_0409	2.42556	7.50002e-15
LMR479A_0124		LmaC	NO	lmo0116	LMR6179_0410	2.45521	3.58381e-18
LMR479A_0125	lmaB	Antigen B	NO	lmo0117	LMR6179_0411	2.00825	1.38139e-16
LMR479A_0126	lmaA	Antigen A	NO	lmo0118	LMR6179_0412	2.34663	6.37402e-11
LMR479A_0127		conserved protein of unknown function	NO	lmo0119	LMR6179_0413	1.72607	2.62837e-06
LMR479A_0128		conserved protein of unknown function	NO	lmo0120	LMR6179_0414	1.32091	6.09403e-05
LMR479A_0129		conserved membrane protein of unknown function	NO	lmo0121	LMR6179_0415	1.96408	6.74452e-06
LMR479A_0130		conserved protein of unknown function	YES	lmo0122	LMR6179_0416	1.82233	2.64988e-07
LMR479A_0131		conserved protein of unknown function	NO	lmo0123	LMR6179_0417	1.81361	1.42954e-08
LMR479A_0132		conserved protein of unknown function	NO	lmo0124	LMR6179_0418	1.70987	0.000113875
LMR479A_0133		conserved protein of unknown function	NO	lmo0125	LMR6179_0419	1.72094	2.77906e-05
LMR479A_0134		conserved protein of unknown function	NO	lmo0126	LMR6179_0420	1.70774	0.00140882
LMR479A_0135		conserved protein of unknown function	NO	lmo0127	#N/A	1.91544	7.34744e-05
LMR479A_0136		conserved protein of unknown function	NO	lmo0128	LMR6179_0422	1.81464	4.36479e-05
LMR479A_0137		N-acetylmuramoyl-L-alanine amidase	NO	lmo0129	LMR6179_0423	2.09369	1.50787e-10
LMR479A_0138		conserved exported protein of unknown function	NO	lmo0130	LMR6179_0424	-0.50706	0.08435
LMR479A_0139		EAL domain-containing protein	NO	lmo0131	LMR6179_0425	3.22454	3.69494e-14
LMR479A_0140	IMPDH	Inosine-5'-monophosphate dehydrogenase	NO	lmo0132	LMR6179_0426	-0.730411	0.014718
LMR479A_0141		conserved protein of unknown function	YES	lmo0133	LMR6179_0427	7.6962	6.33383e-36
LMR479A_0142		conserved protein of unknown function	YES	lmo0134	LMR6179_0428	6.16719	1.56282e-68
LMR479A_0143		Oligopeptide ABC transporter	NO	lmo0135	LMR6179_0429	-1.55186	1.60125e-07
LMR479A_0144	appB	oligopeptide ABC transporter (permease)	NO	lmo0136	LMR6179_0430	-2.03875	4.18322e-09
LMR479A_0145	appC	oligopeptide ABC transporter (permease)	NO	lmo0137	LMR6179_0431	-1.51947	0.00024047
LMR479A_0146		conserved protein of unknown function	NO	LISIN_0140	#N/A	-1.10332	0.708868
LMR479A_0147		conserved protein of unknown function	NO	lmo0138	LMR6179_0432	0.428938	0.767444
LMR479A_0148		conserved protein of unknown function	NO	lmo0139	LMR6179_0433	0.214047	0.866779
LMR479A_0149		conserved protein of unknown function	NO	lmo0140	#N/A	1.19221	0.00137753
LMR479A_0150		conserved protein of unknown function	NO	lmo0141	#N/A	0.695881	0.612399
LMR479A_0151		conserved protein of unknown function	NO	lmo0142	#N/A	-0.399343	0.767444
LMR479A_0152		conserved protein of unknown function	NO	lmo0143	#N/A	0.744045	0.663389
LMR479A_0153		conserved protein of unknown function	NO	lmo0144	#N/A	1.24358	0.24669
LMR479A_0154		protein of unknown function	NO	#N/A	#N/A	-1.06969	0.651274
LMR479A_0155		conserved protein of unknown function	NO	lmo0146	#N/A	-0.79861	0.612651
LMR479A_0156		conserved protein of unknown function	NO	lmo0147	LMR6179_0435	-3.99305	0.0851931
LMR479A_0157		conserved protein of unknown function	NO	lmo0148	LMR6179_0436	0.363995	0.801373
LMR479A_0158		conserved protein of unknown function	NO	lmo0149	LMR6179_0437	1.70633	7.66848e-05
LMR479A_0159		conserved protein of unknown function	NO	lmo0150	#N/A	1.26578	0.0965081
LMR479A_0160		conserved protein of unknown function	NO	lmo0151	#N/A	0.853712	0.203434
LMR479A_0161		conserved exported protein of unknown function	NO	lmo0152	LMR6179_0442	-1.03292	0.00263706
LMR479A_0162	znuA	Zn(II)-binding lipoprotein	NO	lmo0153	LMR6179_0443	-5.45977	2.54703e-07
LMR479A_0163	znuC	Zn(II) transporter (ATP-binding protein)	NO	lmo0154	LMR6179_0444	-4.18681	0.000370079
LMR479A_0164	znuB	high affinity Zn(II) ABC transporter (permease)	NO	lmo0155	LMR6179_0445	-3.27934	0.00447597
LMR479A_0165		conserved protein of unknown function	NO	lmo0156	LMR6179_0446	1.52626	0.419658
LMR479A_0166		conserved protein of unknown function	NO	lmo0157	LMR6179_0447	-1.29839	3.87577e-05
LMR479A_0167		conserved protein of unknown function	NO	lmo0158	LMR6179_0448	-0.540865	0.0730503
LMR479A_0168		Peptidoglycan binding protein	NO	lmo0159	LMR6179_0449	-1.20012	0.120798
LMR479A_0169		Peptidoglycan binding protein	NO	lmo0160	LMR6179_0450	-2.61175	3.08355e-15
LMR479A_0170		conserved protein of unknown function	NO	lmo0161	LMR6179_0451	0.906087	0.00185657
LMR479A_0171	holB	DNA polymerase III delta' subunit	NO	lmo0162	LMR6179_0452	-0.443389	0.102318
LMR479A_0172	yaaT	conserved hypothetical protein	NO	lmo0163	LMR6179_0453	-0.0793425	0.803298
LMR479A_0173	dnaH	subunit of the DNA replication complex	NO	lmo0164	LMR6179_0454	-0.140789	0.672572
LMR479A_0174	yabB	putative methyltransferase	NO	lmo0165	LMR6179_0455	-2.16331	1.58462e-08
LMR479A_0175	yazA	putative UvrC-Intron-type (URI) endonuclease	NO	lmo0166	LMR6179_0456	-1.81414	4.21801e-07
LMR479A_0176	rsmI	Ribosomal RNA small subunit methyltransferase I	NO	lmo0167	LMR6179_0457	-1.72825	1.1286e-07
LMR479A_0177	abrB	transcriptional regulator for transition state genes	NO	lmo0168	LMR6179_0458	-0.819428	0.0471709
LMR479A_0178	glcU	glucose permease	YES	lmo0169	LMR6179_0459	5.57609	5.79997e-53
LMR479A_0179		conserved protein of unknown function	YES	lmo0170	LMR6179_0460	4.04906	8.99905e-61
LMR479A_0180		conserved exported protein of unknown function	NO	lmo0171	LMR6179_0461	0.897332	0.00159995
LMR479A_0181		conserved protein of unknown function	NO	lmo0172	#N/A	1.13201	0.0146835
LMR479A_0182		protein of unknown function	NO	LISIN_0176	#N/A	0.851515	0.349147
LMR479A_0183		conserved protein of unknown function	NO	#N/A	#N/A	0.17282	0.845492
LMR479A_0184		Peptidoglycan binding protein	NO	lmo0175	LMR6179_0464	0.974024	0.0728001
LMR479A_0185		conserved membrane protein of unknown function	NO	lmo0176	LMR6179_0466	-2.21834	3.56568e-18
LMR479A_0186	metS	methionyl-tRNA synthetase	NO	lmo0177	LMR6179_0467	-2.78608	1.30558e-24
LMR479A_0187		conserved protein of unknown function	NO	lmo0178	LMR6179_0468	0.425032	0.216177
LMR479A_0188		Sugar ABC transporter	NO	lmo0179	LMR6179_0469	1.03055	0.00207097
LMR479A_0189		Sugar ABC transporter	NO	lmo0180	LMR6179_0470	0.0806644	0.868189
LMR479A_0190		Sugar ABC transporter	NO	lmo0181	LMR6179_0471	0.990857	0.0138616
LMR479A_0191		conserved protein of unknown function	NO	lmo0182	LMR6179_0472	0.347201	0.458299
LMR479A_0192		Alpha-glucosidase 2	NO	lmo0183	LMR6179_0473	0.600767	0.233114
LMR479A_0193	treA	trehalose-6-phosphate hydrolase	NO	lmo0184	LMR6179_0474	-0.545486	0.145777
LMR479A_0194	yabD	metal-dependent DNase	NO	lmo0185	LMR6179_0475	-2.74744	2.15555e-11
LMR479A_0195		conserved protein of unknown function	YES	lmo0186	LMR6179_0476	-8.78758	2.80691e-208
LMR479A_0196	rnmV	ribonuclease M5	NO	lmo0187	LMR6179_0477	-2.78955	2.79192e-13
LMR479A_0197	ksgA	dimethyladenosine 16S ribosomal RNA transferase	NO	lmo0188	LMR6179_0478	-2.44328	1.0272e-18
LMR479A_0198	veg	conserved hypothetical protein	NO	lmo0189	LMR6179_0479	-1.40641	0.000427259
LMR479A_0199	ispE	4-(cytidine 5'-diphospho)-2-C-methyl-D-erythritol kinase	NO	lmo0190	LMR6179_0480	-1.31841	1.04667e-05
LMR479A_0200		conserved protein of unknown function	NO	lmo0191	LMR6179_0481	-1.00951	0.000694028
LMR479A_0201	purR	transcriptional regulator of the purine biosynthesis operon	NO	lmo0192	LMR6179_0482	0.74087	0.0100124
LMR479A_0202		conserved exported protein of unknown function	NO	lmo0193	LMR6179_0483	-4.5862	2.28131e-44
LMR479A_0203	yvrO	putative ABC transporter (ATP-binding protein)	NO	lmo0194	LMR6179_0484	-3.66339	5.01689e-21
LMR479A_0204		conserved membrane protein of unknown function	NO	lmo0195	LMR6179_0485	-3.09521	6.69409e-30
LMR479A_0205	spoVG	regulator required for spore cortex synthesis (stage V sporulation)	NO	lmo0196	LMR6179_0486	-0.159644	0.667605
LMR479A_0206	spoVG	regulator required for spore cortex synthesis (stage V sporulation)	NO	lmo0197	LMR6179_0487	-0.309328	0.33831
LMR479A_0207	gcaD	UDP-N-acetylglucosamine pyrophosphorylase	NO	lmo0198	LMR6179_0488	-0.737328	0.0306861
LMR479A_0208	prs	phosphoribosylpyrophosphate synthetase	NO	lmo0199	LMR6179_0489	-1.00215	0.00325607
LMR479A_0209	prfA	Listeriolysin regulatory protein	YES	lmo0200	LMR6179_0490	3.72023	3.13246e-32
LMR479A_0210	plcA	1-phosphatidylinositol phosphodiesterase	NO	lmo0201	LMR6179_0491	0.254246	0.685501
LMR479A_0211	hly	Listeriolysin O	NO	lmo0202	LMR6179_0492	4.58037	4.78396e-55
LMR479A_0212	mpl	Zinc metalloproteinase	NO	lmo0203	LMR6179_0493	1.34306	0.00268617
LMR479A_0213	actA	Actin assembly-inducing protein	NO	lmo0204	#N/A	0.794813	0.0766454
LMR479A_0214	plcB	Phospholipase C	NO	lmo0205	LMR6179_0495	1.13799	0.0838396
LMR479A_0215		conserved protein of unknown function	NO	lmo0206	LMR6179_0496	-1.75391	0.353029
LMR479A_0216		conserved exported protein of unknown function	NO	lmo0207	LMR6179_0497	-2.53482	0.000493051
LMR479A_0217		conserved protein of unknown function	NO	lmo0208	LMR6179_0498	2.61339	3.8702e-24
LMR479A_0218		conserved protein of unknown function	NO	lmo0209	LMR6179_0499	1.75578	4.39768e-12
LMR479A_0219	ldh	L-lactate dehydrogenase	YES	lmo0210	LMR6179_0500	2.37564	1.2128e-13
LMR479A_0220	ctc	ribosomal protein Ctc, binding 5S RNA	YES	lmo0211	LMR6179_0501	2.99751	4.71872e-17
LMR479A_0221		conserved protein of unknown function	NO	lmo0212	LMR6179_0502	-0.560165	0.115775
LMR479A_0222	pth	peptidyl-tRNA hydrolase	NO	lmo0213	LMR6179_0503	-0.544225	0.0495151
LMR479A_0223	mfd	transcription-repair coupling factor	NO	lmo0214	LMR6179_0504	-2.10273	3.1503e-12
LMR479A_0224		Polysaccharide biosynthesis family protein	NO	lmo0215	LMR6179_0505	-1.85308	9.4889e-09
LMR479A_0225	hslR	ribosomal RNA binding protein involved in 50S recycling; heat shock protein	NO	lmo0216	LMR6179_0506	-1.00083	0.000312564
LMR479A_0226		conserved exported protein of unknown function	NO	lmo0217	LMR6179_0507	-0.435171	0.0958485
LMR479A_0227	yabR	putative RNA degradation protein; polyribonucleotide nucleotidyltransferase or phosphorylase	NO	lmo0218	LMR6179_0508	-0.0129652	0.961558
LMR479A_0228	tilS/hprT	Bifunctional protein tilS/hprT [Includes: tRNA(Ile)-lysidine synthase ; Hypoxanthine-guanine phosphoribosyltransferase]	NO	lmo0219	LMR6179_0509	-2.5158	8.4627e-35
LMR479A_0229	ftsH	cell-division protein and general stress protein (class III heat-shock)	YES	lmo0220	LMR6179_0510	-1.96391	6.7657e-16
LMR479A_0230	coaX	pantothenate kinase	YES	lmo0221	LMR6179_0511	-1.78548	5.06687e-10
LMR479A_0231	hslO	disulfide bond chaperone (heat shock protein HSP33)	YES	lmo0222	LMR6179_0512	-2.08055	7.5956e-13
LMR479A_0232	cysK	cysteine synthase	NO	lmo0223	LMR6179_0514	1.26644	0.000692617
LMR479A_0233		conserved protein of unknown function	NO	#N/A	#N/A	-1.53306	0.020358
LMR479A_0234	folP	dihydropteroate synthase	NO	lmo0224	LMR6179_0516	-0.83577	0.0245213
LMR479A_0235	folB	dihydroneopterin aldolase	NO	lmo0225	LMR6179_0517	-0.475928	0.14239
LMR479A_0236	folK	7,8-dihydro-6-hydroxymethylpterin pyrophosphokinase	NO	lmo0226	LMR6179_0518	-0.61034	0.031241
LMR479A_0237	dusB	tRNA-dihydrouridine synthase B	NO	lmo0227	LMR6179_0519	-3.02899	7.43231e-30
LMR479A_0238	lysS	lysyl-tRNA synthetase	YES	lmo0228	LMR6179_0520	-3.98484	2.32502e-60
LMR479A_0242	ctsR	transcriptional regulator	NO	lmo0229	LMR6179_0526	0.991916	0.174038
LMR479A_0243		conserved protein of unknown function	YES	lmo0230	LMR6179_0527	1.76934	4.31667e-06
LMR479A_0244	mcsB	protein tyrosine kinase	YES	lmo0231	LMR6179_0528	2.97887	4.6582e-26
LMR479A_0245	clpC	class III stress response-related ATPase, AAA+ superfamily	YES	lmo0232	LMR6179_0529	3.16683	4.97152e-28
LMR479A_0246	radA	DNA repair protein; 6-O-methylguanine-DNA methyltransferase	NO	lmo0233	LMR6179_0530	-0.100186	0.822935
LMR479A_0247	yacL	putative membrane protein	NO	lmo0234	LMR6179_0531	-0.56137	0.0334164
LMR479A_0248	ispD	2-C-methyl-D-erythritol 4-phosphate cytidylyltransferase, nonmevalonate isoprenoid pathway	NO	lmo0235	LMR6179_0532	-0.931905	0.00329447
LMR479A_0249	ispF	2-C-methyl-D-erythritol-2,4-cyclodiphosphate synthase	NO	lmo0236	LMR6179_0533	-0.863997	0.00252557
LMR479A_0250	gltX	glutamyl-tRNA synthetase	NO	lmo0237	LMR6179_0534	-1.33639	2.1349e-07
LMR479A_0251	cysE	serine acetyltransferase	NO	lmo0238	LMR6179_0535	-1.68896	0.000161551
LMR479A_0252	cysS	cysteinyl-tRNA synthetase	NO	lmo0239	LMR6179_0536	-2.97348	4.12234e-21
LMR479A_0253	mrnC	ribonuclease for 23S RNA maturation	NO	lmo0240	LMR6179_0537	-2.55726	4.97404e-07
LMR479A_0254	rlmB	23S rRNA methyltransferase	NO	lmo0241	LMR6179_0538	-3.28149	1.40349e-13
LMR479A_0255	yacP	putative ribonuclease with PIN and NYN domains	NO	lmo0242	LMR6179_0539	-3.56799	1.25424e-15
LMR479A_0256	sigH	RNA polymerase sigma-30 factor (sigma(H))	NO	lmo0243	LMR6179_0540	-2.87607	1.87945e-18
LMR479A_0257	secE	preprotein translocase subunit	NO	lmo0245	LMR6179_0541	-1.96171	3.02854e-10
LMR479A_0258	nusG	transcription antitermination factor	NO	lmo0246	LMR6179_0542	-4.92832	1.61544e-57
LMR479A_0259		conserved protein of unknown function	NO	lmo0247	LMR6179_0543	-5.08626	8.042e-09
LMR479A_0260	rplK	ribosomal protein L11 (BL11)	NO	lmo0248	LMR6179_0544	-6.18042	1.79456e-119
LMR479A_0261	rplA	ribosomal protein L1 (BL1)	NO	lmo0249	LMR6179_0545	-6.13103	1.19421e-119
LMR479A_0262	rplJ	ribosomal protein L10 (BL5)	NO	lmo0250	LMR6179_0547	-7.92648	3.05582e-182
LMR479A_0263	rplL	ribosomal protein L12 (BL9)	NO	lmo0251	LMR6179_0548	-7.6016	1.15803e-146
LMR479A_0264		conserved protein of unknown function	NO	#N/A	#N/A	-1.09793	0.147064
LMR479A_0265	ybxB	ribosomal RNA methyltransferase	NO	lmo0256	LMR6179_0553	0.528075	0.0621551
LMR479A_0266		protein of unknown function	NO	LISIN_0264	LMR6179_0554	0.663897	0.0389398
LMR479A_0267		protein of unknown function	NO	LISIN_0265	#N/A	-1.54931	0.589724
LMR479A_0268		conserved protein of unknown function	NO	lmo0257	LMR6179_0555	-0.343426	0.455683
LMR479A_0269		Transcriptional regulator, LacI family	NO	#N/A	LMR6179_0556	3.55558	1.22023e-18
LMR479A_0270		Maltose/maltodextrin transport system substrate-binding protein	NO	#N/A	LMR6179_0557	1.37805	0.0187319
LMR479A_0271		Maltose/maltodextrin transport system permease protein	NO	#N/A	LMR6179_0558	0.85612	0.294441
LMR479A_0272		Maltose/maltodextrin transport system permease protein	NO	#N/A	LMR6179_0559	0.36916	0.744524
LMR479A_0273	malL	Oligo-1,6-glucosidase	NO	#N/A	LMR6179_0560	-0.0259552	0.970492
LMR479A_0274	gtfA	Sucrose phosphorylase	NO	#N/A	LMR6179_0561	-0.29412	0.676202
LMR479A_0275		conserved protein of unknown function	NO	#N/A	LMR6179_0562	-2.22449	0.0529676
LMR479A_0276	rpoB	RNA polymerase (beta subunit)	YES	lmo0258	LMR6179_0563	-2.36774	6.96766e-11
LMR479A_0277	rpoC	RNA polymerase (beta' subunit)	NO	lmo0259	LMR6179_0564	-3.16608	1.41072e-20
LMR479A_0278		conserved protein of unknown function	NO	lmo0260	LMR6179_0565	2.67555	7.67977e-12
LMR479A_0279	bglH	aryl-phospho-beta-d-glucosidase	NO	lmo0261	LMR6179_0566	3.40517	8.61915e-56
LMR479A_0280	inlG	Internalin G	NO	lmo0262	#N/A	-0.402	0.490129
LMR479A_0281	inlC2	Internalin C2	YES	lmo0263	LMR6179_0567	9.04277	9.82671e-255
LMR479A_0282	inlD	Internalin D	NO	#N/A	#N/A	7.48166	5.50347e-191
LMR479A_0283	inlE	Internalin E	NO	lmo0264	LMR6179_0568	0.0800768	0.914455
LMR479A_0284	dapE	putative succinyl-diaminopimelate desuccinylase	NO	#N/A	LMR6179_0569	9.99946	4.42601e-174
LMR479A_0285		Uncharacterized HTH-type transcriptional regulator BC_1936	NO	lmo0266	LMR6179_0570	3.59057	3.41578e-20
LMR479A_0286	mhqA	putative ring-cleaving dioxygenase mhqA	NO	lmo0267	LMR6179_0571	3.8217	9.96302e-31
LMR479A_0287		conserved protein of unknown function	NO	lmo0268	LMR6179_0572	0.593136	0.0171462
LMR479A_0288		conserved membrane protein of unknown function	NO	lmo0269	LMR6179_0573	0.518403	0.153453
LMR479A_0289		conserved protein of unknown function	NO	lmo0270	LMR6179_0575	0.706544	0.00320994
LMR479A_0290	bglC	aryl-phospho-beta-d-glucosidase	NO	lmo0271	LMR6179_0576	0.25505	0.36638
LMR479A_0291	yxeH	putative hydrolase	NO	lmo0272	LMR6179_0577	-4.38918	1.65974e-48
LMR479A_0292		conserved protein of unknown function	NO	lmo0273	LMR6179_0578	0.968974	0.00123393
LMR479A_0293		conserved protein of unknown function	YES	lmo0274	LMR6179_0579	5.91542	2.77977e-101
LMR479A_0294		conserved exported protein of unknown function	NO	lmo0275	LMR6179_0580	0.479017	0.0380431
LMR479A_0295		conserved protein of unknown function	NO	lmo0276	LMR6179_0581	1.12034	4.21275e-05
LMR479A_0296		conserved protein of unknown function	NO	lmo0277	LMR6179_0582	-4.38586	1.4322e-19
LMR479A_0297	msmX	multiple sugar-binding transporter ATP-binding protein	NO	lmo0278	LMR6179_0583	4.97224	6.97535e-64
LMR479A_0298	nrdD	Anaerobic ribonucleoside-triphosphate reductase	NO	lmo0279	LMR6179_0584	-1.83242	4.16315e-11
LMR479A_0299	nrdG	Anaerobic ribonucleoside-triphosphate reductase-activating protein	NO	lmo0280	LMR6179_0585	-0.339775	0.502118
LMR479A_0300		conserved protein of unknown function	NO	lmo0281	LMR6179_0586	-0.100709	0.796883
LMR479A_0301	mtnU	ketoglutaramate omega-amidase	NO	lmo0282	LMR6179_0587	-2.30314	8.18072e-14
LMR479A_0302	metP	methionine ABC transporter, permease component	NO	lmo0283	LMR6179_0588	-2.84689	6.80229e-16
LMR479A_0303	metN	methionine ABC transporter (ATP-binding protein)	NO	lmo0284	LMR6179_0589	-2.7155	1.5381e-15
LMR479A_0304	metQ	D-methionine-binding lipoprotein metQ	NO	lmo0285	LMR6179_0590	-3.24325	1.2463e-22
LMR479A_0305	mtnE	methionine-glutamine aminotransferase	NO	lmo0286	LMR6179_0591	-4.18514	2.84326e-19
LMR479A_0306	walR	two-component response regulator [YycF]	NO	lmo0287	LMR6179_0592	-0.363868	0.147618
LMR479A_0307	walK	two-component sensor histidine kinase [YycG]	YES	lmo0288	LMR6179_0593	0.2568	0.389839
LMR479A_0308		conserved protein of unknown function	NO	lmo0289	LMR6179_0594	0.0400682	0.895718
LMR479A_0309		conserved protein of unknown function	NO	lmo0290	LMR6179_0595	-0.232759	0.339448
LMR479A_0310	walJ	putative hydrolase	NO	lmo0291	LMR6179_0596	2.59706	1.32984e-33
LMR479A_0311		conserved protein of unknown function	YES	lmo0292	LMR6179_0597	3.37936	1.26096e-52
LMR479A_0312		conserved protein of unknown function	NO	#N/A	#N/A	3.0733	0.261755
LMR479A_0313		Predicted protein	NO	LISIN_0302	LMR6179_0598	3.79048	0.150874
LMR479A_0314	yydA	conserved hypothetical protein	NO	lmo0293	LMR6179_0599	1.78429	0.000449982
LMR479A_0315		conserved protein of unknown function	NO	lmo0294	LMR6179_0600	-3.47937	1.53738e-09
LMR479A_0316		conserved protein of unknown function	NO	lmo0295	LMR6179_0601	2.24261	1.57944e-06
LMR479A_0317		conserved membrane protein of unknown function	NO	lmo0296	LMR6179_0602	2.0214	2.61623e-05
LMR479A_0318		conserved protein of unknown function	NO	lmo0297	LMR6179_0603	3.05389	1.90828e-18
LMR479A_0319		PTS system, IIC component	NO	lmo0298	LMR6179_0604	6.39099	6.4923e-62
LMR479A_0320	celA	Cellobiose-specific phosphotransferase enzyme IIB component	NO	lmo0299	LMR6179_0605	5.32361	4.40639e-24
LMR479A_0321	lacG	6-phospho-beta-galactosidase	NO	lmo0300	LMR6179_0606	5.52598	1.73909e-43
LMR479A_0322		PTS system, beta-glucoside-specific, IIA component	NO	lmo0301	LMR6179_0607	3.45143	5.03732e-11
LMR479A_0323		conserved protein of unknown function	NO	lmo0302	#N/A	-1.50743	0.0229872
LMR479A_0324		Putaive secreted, lysin rich protein	NO	lmo0303	#N/A	0.149102	0.792512
LMR479A_0325		conserved protein of unknown function	NO	lmo0304	#N/A	1.50042	0.00354361
LMR479A_0326		conserved protein of unknown function	YES	lmo0305	LMR6179_0611	2.55797	1.08062e-18
LMR479A_0327		conserved protein of unknown function	NO	lmo0314	LMR6179_0613	1.9644	3.21506e-14
LMR479A_0328		conserved protein of unknown function	YES	lmo0315	LMR6179_0614	-0.130797	0.893144
LMR479A_0329	thiM	hydroxyethylthiazole kinase	NO	lmo0316	LMR6179_0615	0.0930609	0.91635
LMR479A_0330	thiD	phosphomethylpyrimidine kinase, 4-amino-5-hydroxymethyl-2-methylpyrimidine and 4-amino-5-hydroxymethyl-2-methylpyrimidine pyrophosphate kinase	NO	lmo0317	LMR6179_0616	0.347292	0.564771
LMR479A_0331	thiE	thiamine-phosphate pyrophosphorylase	NO	lmo0318	LMR6179_0617	0.235321	0.699139
LMR479A_0332	bglH	aryl-phospho-beta-d-glucosidase	NO	lmo0319	LMR6179_0618	-0.990775	0.00266726
LMR479A_0333		conserved membrane protein of unknown function	YES	lmo0321	LMR6179_0620	6.03765	9.39751e-79
LMR479A_0334		conserved protein of unknown function	NO	lmo0322	LMR6179_0621	0.665146	0.762843
LMR479A_0335		conserved protein of unknown function	NO	lmo0323	LMR6179_0622	4.45981	1.06024e-43
LMR479A_0336		conserved exported protein of unknown function	NO	lmo0324	LMR6179_0623	8.2418	1.75481e-23
LMR479A_0337		conserved protein of unknown function	YES	lmo0325	LMR6179_0625	0.176281	0.634685
LMR479A_0338		conserved protein of unknown function	NO	lmo0326	LMR6179_0626	5.14875	2.08841e-09
LMR479A_0339		conserved protein of unknown function	NO	lmo0327	#N/A	3.94274	2.15715e-53
LMR479A_0340		conserved protein of unknown function	NO	lmo0328	LMR6179_0628	3.97494	0.00535827
LMR479A_0341		protein of unknown function	NO	#N/A	#N/A	0.62944	0.738919
LMR479A_0342		conserved exported protein of unknown function	NO	lmo0331	LMR6179_0629	-1.98299	4.03923e-13
LMR479A_0343		conserved membrane protein of unknown function	NO	lmo0332	LMR6179_0632	1.30275	0.0680355
LMR479A_0344	inlI	Internalin-I	NO	lmo0333	LMR6179_0633	-1.33857	5.88382e-05
LMR479A_0345		conserved protein of unknown function	YES	lmo0334	LMR6179_0634	-0.261807	0.679529
LMR479A_0346		conserved protein of unknown function	NO	#N/A	#N/A	2.18783	0.0458692
LMR479A_0347		conserved protein of unknown function	NO	#N/A	#N/A	1.6509	0.155734
LMR479A_0348		conserved protein of unknown function	NO	#N/A	#N/A	1.8517	0.00913766
LMR479A_0349		conserved protein of unknown function	NO	#N/A	#N/A	1.68766	0.0212124
LMR479A_0350		conserved protein of unknown function	NO	#N/A	#N/A	2.2748	0.000828605
LMR479A_0351		conserved protein of unknown function	NO	lmo0340	LMR6179_0640	2.13654	0.000197587
LMR479A_0352		conserved protein of unknown function	NO	lmo0341	LMR6179_0641	5.9299	2.93196e-67
LMR479A_0353	tkt	transketolase	NO	lmo0342	LMR6179_0642	7.48298	3.21995e-62
LMR479A_0354	ywjH	putative transaldolase	NO	lmo0343	LMR6179_0643	8.64644	1.04496e-68
LMR479A_0355		Short chain dehydrogenase	NO	lmo0344	LMR6179_0644	8.896	4.08303e-100
LMR479A_0356	rpiB	Ribose-5-phosphate isomerase B	NO	lmo0345	LMR6179_0645	10.1262	4.86814e-94
LMR479A_0357	tpiA	Triosephosphate isomerase 2	NO	lmo0346	LMR6179_0646	6.76908	8.22087e-88
LMR479A_0358	dhaL	PTS-dependent dihydroxyacetone kinase, ADP-binding subunit dhaL	NO	lmo0347	LMR6179_0647	8.59506	1.68974e-140
LMR479A_0359		conserved protein of unknown function	NO	lmo0348	LMR6179_0648	9.11024	3.80005e-25
LMR479A_0360		conserved membrane protein of unknown function	NO	lmo0349	LMR6179_0649	9.9656	2.78056e-49
LMR479A_0361		conserved membrane protein of unknown function	NO	lmo0350	LMR6179_0650	9.58568	1.34949e-46
LMR479A_0362		conserved protein of unknown function	NO	lmo0351	LMR6179_0651	7.06771	4.918e-21
LMR479A_0363		Transcriptional regulator	YES	lmo0352	LMR6179_0652	3.50654	2.80813e-30
LMR479A_0364		conserved protein of unknown function	NO	lmo0353	LMR6179_0653	3.8712	1.30229e-31
LMR479A_0365		conserved protein of unknown function	NO	lmo0354	LMR6179_0654	-1.58096	1.21849e-06
LMR479A_0366		Fumarate reductase, flavoprotein subunit	NO	lmo0355	LMR6179_0655	-3.67444	4.50084e-38
LMR479A_0367	yhhX	Uncharacterized oxidoreductase yhhX	NO	lmo0356	LMR6179_0656	0.374221	0.202348
LMR479A_0368		conserved protein of unknown function	NO	lmo0357	LMR6179_0657	2.38848	0.0104071
LMR479A_0369		Pts system fructose-specific eiibbc component (Eiibbc-fru)	YES	lmo0358	LMR6179_0658	3.72381	6.84306e-15
LMR479A_0370		Fructose-bisphosphate aldolase	YES	lmo0359	LMR6179_0659	3.23241	1.06838e-35
LMR479A_0371		Transcriptional regulator	YES	lmo0360	LMR6179_0660	3.14864	1.28373e-37
LMR479A_0372		conserved protein of unknown function	NO	LISIN_0371	LMR6179_0661	-1.18331	0.594233
LMR479A_0373	tatCY	component of the twin-arginine pre-protein translocation pathway	NO	lmo0361	LMR6179_0662	1.61179	0.0748518
LMR479A_0374	tatAY	component of the twin-arginine pre-protein translocation pathway	NO	lmo0362	LMR6179_0663	1.55065	0.229431
LMR479A_0375	efeU	ferrous ion permease	NO	lmo0365	LMR6179_0667	0.284272	0.822205
LMR479A_0376	efeM	lipoprotein binding ferrous or ferric iron for transport	NO	lmo0366	LMR6179_0668	-0.208581	0.823762
LMR479A_0377	efeN	ferric iron converting into ferrous iron peroxidase	NO	lmo0367	LMR6179_0669	0.705959	0.262586
LMR479A_0378		putative enzyme	NO	lmo0368	LMR6179_0670	2.23649	6.53012e-15
LMR479A_0379	yeeI	conserved hypothetical protein	NO	lmo0369	LMR6179_0671	0.233297	0.311223
LMR479A_0380		putative alkylphosphonate uptake protein (PhnA) in phosphonate metabolism	NO	lmo0370	LMR6179_0672	0.649395	0.0196673
LMR479A_0381		conserved protein of unknown function	NO	lmo0371	LMR6179_0673	-1.32224	0.00337139
LMR479A_0382	gmuD	mannoside-phospho-beta-d-glucosidase	YES	lmo0372	LMR6179_0674	2.20512	3.48989e-06
LMR479A_0383		conserved membrane protein of unknown function	YES	lmo0373	LMR6179_0675	2.57297	9.50025e-11
LMR479A_0384	licB	phosphotransferase system (PTS) lichenan-specific enzyme IIB component	NO	lmo0374	LMR6179_0676	1.55335	0.0317448
LMR479A_0385		conserved protein of unknown function	NO	lmo0375	LMR6179_0677	0.642632	0.0631064
LMR479A_0386		conserved protein of unknown function	NO	lmo0376	LMR6179_0678	0.900582	0.00889775
LMR479A_0387		conserved protein of unknown function	NO	lmo0377	LMR6179_0679	4.44208	3.02038e-69
LMR479A_0388		conserved protein of unknown function	NO	lmo0378	LMR6179_0680	0.356	0.770196
LMR479A_0389		conserved protein of unknown function	NO	lmo0379	LMR6179_0681	0.222961	0.828918
LMR479A_0390		conserved protein of unknown function	NO	#N/A	#N/A	0.393998	0.823801
LMR479A_0391		conserved protein of unknown function	YES	lmo0380	LMR6179_0683	-0.774861	0.66641
LMR479A_0392		conserved protein of unknown function	NO	lmo0381	LMR6179_0684	2.36492	0.0260908
LMR479A_0393	iolR	transcriptional regulator (DeoR family)	NO	lmo0382	LMR6179_0685	0.256265	0.690559
LMR479A_0394	mmsA	methylmalonate-semialdehyde dehydrogenase	YES	lmo0383	LMR6179_0686	2.84873	5.304e-10
LMR479A_0395	iolB	5-deoxy-D-glucuronic acid isomerase	NO	lmo0384	LMR6179_0687	4.61323	1.51491e-19
LMR479A_0396	iolC	2-deoxy-5-keto-D-gluconic acid kinase	NO	lmo0385	LMR6179_0688	4.11067	1.12683e-18
LMR479A_0397	iolD	3D-(3,5/4)-trihydroxycyclohexane-1,2-dione hydrolase	NO	lmo0386	LMR6179_0689	4.10696	6.25237e-50
LMR479A_0398	fra	frataxin; iron chaperone	NO	lmo0387	LMR6179_0690	1.99411	2.14305e-07
LMR479A_0399		conserved membrane protein of unknown function	NO	lmo0388	LMR6179_0691	0.813538	0.0704851
LMR479A_0400	ltrA	Low temperature requirement protein A	NO	lmo0389	LMR6179_0692	1.27113	0.000167334
LMR479A_0401	ung	Uracil-DNA glycosylase 1	NO	lmo0390	LMR6179_0693	-0.569565	0.109384
LMR479A_0402		conserved protein of unknown function	NO	lmo0391	LMR6179_0694	2.00066	1.00282e-09
LMR479A_0403	yqfA	conserved hypothetical protein	NO	lmo0392	LMR6179_0695	2.71201	5.62423e-29
LMR479A_0404		conserved protein of unknown function	NO	lmo0393	LMR6179_0696	2.96876	2.73066e-41
LMR479A_0405		NLP/P60 family protein	NO	lmo0394	LMR6179_0697	-7.66396	9.06248e-80
LMR479A_0406		conserved protein of unknown function	NO	lmo0395	LMR6179_0698	-7.72361	3.70647e-05
LMR479A_0407	proC	Pyrroline-5-carboxylate reductase	NO	lmo0396	LMR6179_0699	1.65673	2.31257e-09
LMR479A_0408		conserved protein of unknown function	NO	lmo0397	LMR6179_0700	0.348072	0.277632
LMR479A_0409		conserved protein of unknown function	YES	lmo0398	LMR6179_0701	1.39403	0.035559
LMR479A_0410	frwB	Fructose-like phosphotransferase enzyme IIB component 2	YES	lmo0399	LMR6179_0702	4.11929	3.27499e-13
LMR479A_0411		conserved membrane protein of unknown function	YES	lmo0400	LMR6179_0703	5.40406	1.41053e-22
LMR479A_0412		Alpha-mannosidase	YES	lmo0401	LMR6179_0704	5.38241	1.14753e-34
LMR479A_0413		conserved protein of unknown function	YES	lmo0402	LMR6179_0705	3.63149	2.31938e-26
LMR479A_0414		conserved membrane protein of unknown function	NO	lmo0403	LMR6179_0706	-0.351556	0.550149
LMR479A_0415		conserved membrane protein of unknown function	NO	lmo0404	LMR6179_0707	-0.438785	0.44223
LMR479A_0416	pit	low-affinity inorganic phosphate transporter	YES	lmo0405	LMR6179_0708	4.19867	2.78589e-74
LMR479A_0417	yyaH	putative lyase	YES	lmo0406	LMR6179_0709	2.20863	2.84675e-09
LMR479A_0418		conserved protein of unknown function	YES	lmo0407	LMR6179_0710	0.904147	0.00176974
LMR479A_0419		conserved exported protein of unknown function	YES	lmo0408	LMR6179_0711	1.8802	1.8544e-14
LMR479A_0420	inlF	Internalin F	NO	lmo0409	#N/A	1.26261	7.23575e-05
LMR479A_0421	pps	putative PEP-dependent enzyme	NO	lmo0410	LMR6179_0712	1.00049	2.07149e-05
LMR479A_0422		conserved protein of unknown function	NO	lmo0412	LMR6179_0713	-3.58438	1.08299e-10
LMR479A_0423		conserved protein of unknown function	NO	lmo0413	LMR6179_0714	2.1639	2.47334e-13
LMR479A_0424	Slc39a	Zinc transporter ZIP11	NO	lmo0414	LMR6179_0715	1.43824	2.55742e-07
LMR479A_0425		conserved exported protein of unknown function	YES	lmo0415	LMR6179_0716	-0.462122	0.0304845
LMR479A_0426		conserved protein of unknown function	NO	lmo0416	LMR6179_0717	0.0378682	0.94481
LMR479A_0427		conserved membrane protein of unknown function	NO	lmo0417	LMR6179_0718	0.147099	0.834712
LMR479A_0428		conserved protein of unknown function	NO	lmo0418	LMR6179_0719	-2.54711	6.00644e-12
LMR479A_0429		conserved membrane protein of unknown function	NO	lmo0419	LMR6179_0720	-2.40553	1.45511e-06
LMR479A_0430	ybjI	Phosphatase ybjI	NO	lmo0420	LMR6179_0721	0.594553	0.154324
LMR479A_0431		conserved membrane protein of unknown function	NO	lmo0421	LMR6179_0722	-1.23703	0.000370514
LMR479A_0432	lstR	Lineage-specific thermal regulator protein	NO	lmo0422	LMR6179_0723	-1.94621	0.00506201
LMR479A_0433		RNA polymerase factor sigma C	NO	lmo0423	LMR6179_0724	-2.0598	0.0134546
LMR479A_0434		conserved membrane protein of unknown function	NO	lmo0424	LMR6179_0725	-0.360808	0.647995
LMR479A_0435		conserved protein of unknown function	NO	lmo0425	LMR6179_0726	2.08501	9.11988e-13
LMR479A_0436		conserved protein of unknown function	NO	lmo0426	LMR6179_0727	2.38322	1.60495e-09
LMR479A_0437	fruA	fragment of phosphotransferase system, fructose-specific IIBC component (part 1)	NO	lmo0427	LMR6179_0728	2.70923	1.74436e-09
LMR479A_0438	fruA	fragment of phosphotransferase system, fructose-specific IIBC component (part 2)	NO	lmo0428	LMR6179_0729	2.14	1.09551e-09
LMR479A_0439		conserved protein of unknown function	NO	lmo0429	LMR6179_0730	2.0812	1.49572e-15
LMR479A_0440		conserved protein of unknown function	NO	lmo0430	LMR6179_0731	-0.400815	0.144701
LMR479A_0441		Acetyltransferase, CysE/LacA/LpxA/NodL family	NO	lmo0431	LMR6179_0732	0.345513	0.568812
LMR479A_0442		putative enzyme	NO	lmo0432	LMR6179_0733	-0.204844	0.727439
LMR479A_0443	inlA	Internalin-A	YES	lmo0433	LMR6179_0734	8.42517	4.15566e-235
LMR479A_0444	inlB	Internalin B	YES	lmo0434	LMR6179_0736	4.18353	9.64987e-37
LMR479A_0445		conserved protein of unknown function	NO	lmo0436	LMR6179_0740	0.106162	0.756416
LMR479A_0446		conserved protein of unknown function	NO	lmo0437	LMR6179_0741	2.22601	1.42236e-09
LMR479A_0447	lntA	conserved protein of unknown function	YES	lmo0438	LMR6179_0742	0.049447	0.942341
LMR479A_0448		conserved protein of unknown function	YES	lmo0439	LMR6179_0743	6.34379	5.73293e-137
LMR479A_0449		conserved protein of unknown function	NO	lmo0440	LMR6179_0744	1.42487	1.29177e-05
LMR479A_0450		conserved exported protein of unknown function	NO	lmo0441	LMR6179_0745	0.513709	0.0885689
LMR479A_0451		conserved protein of unknown function	NO	lmo0442	LMR6179_0746	-1.78425	0.0134586
LMR479A_0452	msrR	Regulatory protein msrR	NO	lmo0443	LMR6179_0747	1.00071	0.000216424
LMR479A_0453		conserved membrane protein of unknown function	NO	lmo0444	#N/A	0.762858	0.00161404
LMR479A_0454		conserved protein of unknown function	YES	lmo0445	#N/A	3.76033	9.89994e-24
LMR479A_0455		conserved protein of unknown function	NO	lmo0446	#N/A	-2.8746	0.0942795
LMR479A_0456	gadA	Glutamate decarboxylase alpha	NO	lmo0447	#N/A	2.3134	0.0634131
LMR479A_0457	gadC	glutamate:gamma-aminobutyric acid antiporter	NO	lmo0448	#N/A	-0.13192	0.920778
LMR479A_0458		Predicted protein	NO	LISIN_0463	#N/A	0.345412	0.840869
LMR479A_0459		putative Membrane protein	NO	lmo0449	LMR6179_0750	-0.601275	0.107418
LMR479A_0460		conserved membrane protein of unknown function	YES	lmo0450	LMR6179_0751	-0.534717	0.208382
LMR479A_0461		conserved protein of unknown function	NO	lmo0451	LMR6179_0752	-1.01845	0.000703778
LMR479A_0462		conserved membrane protein of unknown function	NO	lmo0452	LMR6179_0753	-1.00899	0.000337304
LMR479A_0463		conserved protein of unknown function	NO	lmo0453	LMR6179_0754	-0.743689	0.0122839
LMR479A_0464	yeaC	conserved hypothetical protein	NO	lmo0454	LMR6179_0755	-0.386725	0.248905
LMR479A_0465		conserved protein of unknown function	NO	lmo0455	LMR6179_0756	-0.422851	0.103001
LMR479A_0466		conserved membrane protein of unknown function	NO	lmo0456	LMR6179_0757	-1.3591	0.172483
LMR479A_0467		conserved protein of unknown function	NO	lmo0457	LMR6179_0758	-1.46051	0.116239
LMR479A_0468		conserved protein of unknown function	NO	lmo0458	LMR6179_0759	-1.38861	0.0797058
LMR479A_0470		exported protein of unknown function	NO	#N/A	#N/A	-4.58991	0.0443073
LMR479A_0471		conserved exported protein of unknown function	NO	#N/A	#N/A	0.381648	0.519638
LMR479A_0472		conserved protein of unknown function	NO	#N/A	#N/A	0.364998	0.810429
LMR479A_0473		conserved protein of unknown function	NO	#N/A	#N/A	6.07045	1.0392e-16
LMR479A_0474		conserved exported protein of unknown function	NO	#N/A	#N/A	5.00072	1.91086e-32
LMR479A_0475		conserved protein of unknown function	NO	#N/A	#N/A	4.54722	5.45866e-42
LMR479A_0476		conserved protein of unknown function	NO	#N/A	#N/A	1.57775	0.355695
LMR479A_0477		conserved protein of unknown function	NO	lmo0474	LMR6179_0772	0.908336	0.426582
LMR479A_0478		conserved membrane protein of unknown function	NO	lmo0475	LMR6179_0773	2.26247	0.121212
LMR479A_0479	ydhJ	putative metal-dependent phosphohydrolase	NO	lmo0476	LMR6179_0774	0.352342	0.445134
LMR479A_0480		Predicted protein	NO	LISIN_0496	#N/A	-0.527264	0.856522
LMR479A_0482		putative secreted protein	NO	lmo0477	LMR6179_0776	1.11714	0.00744009
LMR479A_0483		protein of unknown function	NO	LISIN_0499	#N/A	3.93799	0.129302
LMR479A_0484		putative secreted protein	NO	lmo0478	LMR6179_0777	-1.46819	0.148236
LMR479A_0485		putative secreted protein	NO	lmo0479	#N/A	-0.833846	0.245249
LMR479A_0486		Predicted protein	NO	#N/A	LMR6179_0778	2.1886	0.00960164
LMR479A_0487		conserved protein of unknown function	NO	lmo0480	LMR6179_0779	2.07125	1.27131e-10
LMR479A_0488		conserved exported protein of unknown function	NO	lmo0481	LMR6179_0780	2.84572	9.4379e-41
LMR479A_0489	rlmN	23S rRNA m2A2503 methyltransferase	NO	lmo0482	LMR6179_0781	-1.38741	1.61184e-10
LMR479A_0490		conserved protein of unknown function	NO	lmo0483	LMR6179_0782	2.57633	5.72425e-26
LMR479A_0491	isdG	Heme-degrading monooxygenase isdG	NO	lmo0484	LMR6179_0783	0.466092	0.274922
LMR479A_0492		conserved protein of unknown function	YES	lmo0485	LMR6179_0784	1.08669	0.0044771
LMR479A_0493	rpmF	50S ribosomal protein L32-1	NO	lmo0486	LMR6179_0785	-2.81203	1.73615e-11
LMR479A_0494		conserved protein of unknown function	NO	lmo0487	LMR6179_0786	-0.503358	0.0704142
LMR479A_0495		conserved protein of unknown function	NO	lmo0488	LMR6179_0787	3.43949	1.45284e-31
LMR479A_0496		conserved protein of unknown function	YES	lmo0489	LMR6179_0788	0.366112	0.439296
LMR479A_0497	aroE	Shikimate dehydrogenase	NO	lmo0490	LMR6179_0789	-3.39675	6.17662e-17
LMR479A_0498	aroC	3-dehydroquinate dehydratase	NO	lmo0491	LMR6179_0790	-0.499526	0.208335
LMR479A_0499		putative transcriptional regulator (LysR family)	NO	lmo0492	#N/A	-0.599205	0.0971157
LMR479A_0500		conserved protein of unknown function	NO	lmo0493	#N/A	0.219038	0.628286
LMR479A_0501		conserved protein of unknown function	NO	lmo0494	LMR6179_0791	-0.269715	0.445134
LMR479A_0502		conserved membrane protein of unknown function	NO	lmo0495	LMR6179_0792	-4.15102	2.41601e-14
LMR479A_0503	ynzC	conserved hypothetical protein	YES	lmo0496	LMR6179_0793	0.418978	0.508844
LMR479A_0504		conserved protein of unknown function	NO	lmo0497	LMR6179_0794	-1.78573	3.09524e-08
LMR479A_0505	rpiB	Ribose-5-phosphate isomerase B	NO	lmo0498	LMR6179_0795	4.355	3.92587e-10
LMR479A_0506		conserved protein of unknown function	NO	lmo0499	LMR6179_0796	4.24746	9.50633e-11
LMR479A_0507		conserved protein of unknown function	NO	lmo0500	LMR6179_0797	4.10905	1.41708e-11
LMR479A_0508		conserved protein of unknown function	NO	lmo0501	LMR6179_0798	5.13272	1.1635e-62
LMR479A_0509		conserved protein of unknown function	NO	lmo0502	LMR6179_0799	4.73903	9.10893e-21
LMR479A_0510		PTS system protein	NO	lmo0503	LMR6179_0800	4.59694	1.64556e-21
LMR479A_0511		conserved protein of unknown function	NO	lmo0504	LMR6179_0801	4.25308	1.40334e-18
LMR479A_0512	rpe	ribulose-5-phosphate 3-epimerase	NO	lmo0505	LMR6179_0802	5.00231	1.97146e-14
LMR479A_0513		conserved protein of unknown function	NO	lmo0506	LMR6179_0803	4.09674	1.4898e-23
LMR479A_0514		conserved exported protein of unknown function	NO	lmo0507	LMR6179_0804	4.69809	3.81989e-13
LMR479A_0515		conserved membrane protein of unknown function	NO	lmo0508	LMR6179_0805	4.37037	2.2775e-38
LMR479A_0516	prs	phosphoribosylpyrophosphate synthetase	NO	lmo0509	LMR6179_0806	0.0818412	0.744524
LMR479A_0517		conserved protein of unknown function	NO	lmo0510	LMR6179_0807	2.05764	0.00015799
LMR479A_0518		conserved protein of unknown function	NO	lmo0511	LMR6179_0808	0.288106	0.361182
LMR479A_0519		conserved protein of unknown function	NO	lmo0512	LMR6179_0809	0.39538	0.186152
LMR479A_0520		conserved protein of unknown function	NO	lmo0513	LMR6179_0810	0.288978	0.365817
LMR479A_0521		conserved exported protein of unknown function	NO	lmo0514	LMR6179_0812	-1.71128	0.087509
LMR479A_0522		conserved protein of unknown function	YES	lmo0515	LMR6179_0813	6.57625	1.16807e-199
LMR479A_0523		conserved protein of unknown function	NO	lmo0516	LMR6179_0814	0.0962276	0.764792
LMR479A_0524		Phosphoglycerate mutase family protein	NO	lmo0517	LMR6179_0815	-0.710775	0.303863
LMR479A_0525		conserved membrane protein of unknown function	NO	lmo0518	LMR6179_0823	1.23558	0.000723507
LMR479A_0526	lmrB	efflux transporter; drug-export protein	NO	lmo0519	LMR6179_0824	-4.88766	3.25164e-52
LMR479A_0527		conserved protein of unknown function	NO	lmo0520	LMR6179_0825	2.02693	2.16884e-05
LMR479A_0528		Type I restriction enzyme, R subunit	NO	#N/A	#N/A	1.79889	1.24023e-13
LMR479A_0529		Type I restriction enzyme M protein	NO	#N/A	#N/A	1.70516	1.34042e-09
LMR479A_0530		conserved protein of unknown function	NO	#N/A	#N/A	1.05131	0.0372718
LMR479A_0531		Integrase	NO	#N/A	#N/A	-1.70607	0.00495692
LMR479A_0532		Type I restriction enzyme, S subunit	NO	#N/A	#N/A	0.900592	0.0234885
LMR479A_0533	licH	6-phospho-beta-glucosidase	NO	lmo0521	LMR6179_0826	4.21771	2.49747e-53
LMR479A_0534		Phosphosugar-binding transcriptional regulator	NO	lmo0522	LMR6179_0827	-0.565164	0.113604
LMR479A_0535		conserved membrane protein of unknown function	YES	lmo0523	LMR6179_0828	-3.68137	9.03628e-05
LMR479A_0536		Sulfate transporter family protein	YES	lmo0524	LMR6179_0829	3.06586	5.10759e-33
LMR479A_0537		conserved protein of unknown function	NO	lmo0525	LMR6179_0830	-2.40906	1.01779e-13
LMR479A_0538		conserved protein of unknown function	NO	lmo0526	LMR6179_0831	0.102477	0.755232
LMR479A_0539		Transmembrane protein	YES	lmo0527	LMR6179_0832	-3.02756	6.36421e-25
LMR479A_0540		conserved exported protein of unknown function	NO	lmo0528	LMR6179_0833	-3.33661	7.88647e-25
LMR479A_0541	ydaM	putative glycosyltransferase associated to biofilm formation	YES	lmo0529	LMR6179_0834	-2.85416	2.75803e-21
LMR479A_0542		conserved exported protein of unknown function	YES	lmo0530	LMR6179_0835	-2.36523	4.13508e-21
LMR479A_0543		conserved membrane protein of unknown function	NO	lmo0531	LMR6179_0836	-2.04017	1.88827e-17
LMR479A_0544		conserved protein of unknown function	NO	lmo0532	LMR6179_0837	-2.46754	3.01623e-09
LMR479A_0545		conserved protein of unknown function	NO	lmo0533	LMR6179_0838	-5.13773	4.46729e-09
LMR479A_0546		conserved protein of unknown function	NO	lmo0534	LMR6179_0839	-2.01957	5.39214e-08
LMR479A_0547		conserved protein of unknown function	NO	lmo0535	LMR6179_0840	2.1362	1.08027e-18
LMR479A_0548	licH	6-phospho-beta-glucosidase	NO	lmo0536	LMR6179_0841	2.676	1.13888e-14
LMR479A_0549		Allantoate amidohydrolase	NO	lmo0537	LMR6179_0842	-1.73013	4.4374e-07
LMR479A_0550		conserved protein of unknown function	NO	lmo0538	LMR6179_0843	-0.853311	0.00791349
LMR479A_0551	lacD	Tagatose 1,6-diphosphate aldolase	YES	lmo0539	LMR6179_0844	4.7085	1.51998e-62
LMR479A_0552	pbpX	putative penicillin-binding protein pbpX	NO	lmo0540	LMR6179_0845	-1.1347	4.85199e-07
LMR479A_0553		conserved exported protein of unknown function	NO	lmo0541	LMR6179_0846	-0.332783	0.52189
LMR479A_0554		conserved protein of unknown function	NO	lmo0542	LMR6179_0847	3.2779	0.00478594
LMR479A_0555	srlE	Glucitol/sorbitol-specific phosphotransferase enzyme IIB component	NO	lmo0543	LMR6179_0848	6.19304	4.73481e-15
LMR479A_0556	srlA	Glucitol/sorbitol permease IIC component	NO	lmo0544	LMR6179_0849	6.38059	3.14776e-09
LMR479A_0557		conserved protein of unknown function	NO	lmo0545	LMR6179_0850	4.71702	2.28887e-08
LMR479A_0558		conserved protein of unknown function	NO	lmo0546	LMR6179_0851	4.89012	6.60397e-38
LMR479A_0559		putative DeoR transcriptional regulator	NO	lmo0547	LMR6179_0852	-1.37476	6.20194e-06
LMR479A_0560		conserved protein of unknown function	NO	lmo0548	LMR6179_0853	-2.14248	0.43045
LMR479A_0561		conserved exported protein of unknown function	NO	lmo0549	LMR6179_0854	0.975496	0.272377
LMR479A_0562		conserved exported protein of unknown function	NO	lmo0550	LMR6179_0855	-0.425227	0.8448
LMR479A_0563		conserved exported protein of unknown function	YES	lmo0551	LMR6179_0856	-0.160994	0.834176
LMR479A_0564		conserved exported protein of unknown function	NO	lmo0552	LMR6179_0857	-0.611645	0.44889
LMR479A_0565		conserved protein of unknown function	NO	lmo0553	LMR6179_0858	3.44945	1.46913e-43
LMR479A_0566	yugJ	putative NADH-dependent butanol dehydrogenase	YES	lmo0554	LMR6179_0859	3.59893	1.1352e-37
LMR479A_0567	dtpT	di-tripeptide-proton ABC symporter	YES	lmo0555	LMR6179_0860	2.93781	2.72897e-55
LMR479A_0568		Phosphoglycerate mutase	NO	lmo0556	LMR6179_0861	0.744681	0.011507
LMR479A_0569		Phosphoglycerate mutase	NO	lmo0557	LMR6179_0862	0.634268	0.00608553
LMR479A_0570		conserved protein of unknown function	NO	lmo0558	LMR6179_0863	-0.371417	0.254915
LMR479A_0571		putative membrane protein	NO	lmo0559	LMR6179_0864	-1.59124	0.00192747
LMR479A_0572	gdhA	glutamate dehydrogenase, NADP-specific	NO	lmo0560	LMR6179_0865	-0.851486	0.0174299
LMR479A_0573	hisI	fragment of phosphoribosyl-AMP cyclohydrolase; phosphoribosyl-ATP pyrophosphohydrolase (part 2)	NO	lmo0561	LMR6179_0866	0.735495	0.118665
LMR479A_0574	hisI	fragment of phosphoribosyl-AMP cyclohydrolase; phosphoribosyl-ATP pyrophosphohydrolase (part 1)	NO	lmo0562	LMR6179_0867	0.751587	0.0538588
LMR479A_0575	hisF	imidazole glycerol phosphate synthase subunit	NO	lmo0563	LMR6179_0868	1.13086	0.0122839
LMR479A_0576	hisA	phosphoribosylformimino-5-aminoimidazole carboxamide ribotide isomerase	NO	lmo0564	LMR6179_0869	1.46825	0.00109671
LMR479A_0577	hisH	amidotransferase (glutaminase)	NO	lmo0565	LMR6179_0870	1.36583	9.5232e-05
LMR479A_0578	hisB	imidazoleglycerol-phosphate dehydratase	NO	lmo0566	LMR6179_0871	1.18334	0.00109383
LMR479A_0579	hisD	histidinol dehydrogenase	NO	lmo0567	LMR6179_0872	1.02511	0.00141276
LMR479A_0580	hisG	ATP phosphoribosyltransferase	NO	lmo0568	LMR6179_0873	0.861248	0.067293
LMR479A_0581	hisZ	ATP phosphoribosyltransferase regulatory subunit	NO	lmo0569	LMR6179_0874	0.742591	0.0407221
LMR479A_0582	hisK	Histidinol-phosphatase	NO	lmo0570	LMR6179_0875	0.578741	0.11716
LMR479A_0583		conserved protein of unknown function	NO	lmo0571	LMR6179_0876	-2.10448	0.00118708
LMR479A_0584		conserved protein of unknown function	NO	lmo0572	LMR6179_0877	-0.0214046	0.954232
LMR479A_0585	pbuG	hypoxanthine/guanine permease	NO	lmo0573	LMR6179_0878	-3.88019	3.87903e-12
LMR479A_0586	gmuD	mannoside-phospho-beta-d-glucosidase	NO	lmo0574	LMR6179_0879	1.73557	7.67409e-12
LMR479A_0587	gmuR	transcriptional regulator (GntR family)	NO	lmo0575	LMR6179_0880	-0.178114	0.561851
LMR479A_0588		conserved membrane protein of unknown function	NO	lmo0576	LMR6179_0881	-1.05856	0.000599426
LMR479A_0589		conserved membrane protein of unknown function	NO	lmo0577	LMR6179_0882	1.71905	4.04705e-06
LMR479A_0590		conserved membrane protein of unknown function	NO	lmo0578	LMR6179_0883	0.847775	0.00750754
LMR479A_0591		conserved protein of unknown function	YES	lmo0579	LMR6179_0884	3.48506	5.38929e-21
LMR479A_0592		conserved protein of unknown function	YES	lmo0580	LMR6179_0885	3.65406	1.20076e-37
LMR479A_0593	ywbD	putative AdoMet-dependent methyltransferase	NO	lmo0581	LMR6179_0886	-4.14095	8.28649e-54
LMR479A_0594	iap	Protein p60	YES	lmo0582	LMR6179_0887	-1.92266	1.31966e-19
LMR479A_0595	secA	Protein translocase subunit secA 2	NO	lmo0583	LMR6179_0888	0.549124	0.0162425
LMR479A_0596	yubA	putative integral inner membrane protein	YES	lmo0584	LMR6179_0889	5.21109	6.93398e-113
LMR479A_0597		putative secreted protein	NO	lmo0585	LMR6179_0890	-1.57912	0.000276003
LMR479A_0598		conserved exported protein of unknown function	NO	lmo0586	LMR6179_0891	-2.53645	4.14048e-05
LMR479A_0599		putative secreted protein	NO	lmo0587	LMR6179_0892	-0.652381	0.0541325
LMR479A_0600	phr	Deoxyribodipyrimidine photo-lyase	NO	lmo0588	LMR6179_0893	-0.645068	0.0740747
LMR479A_0601		conserved membrane protein of unknown function	YES	lmo0589	LMR6179_0894	1.66797	0.000994933
LMR479A_0602		conserved protein of unknown function	YES	lmo0590	LMR6179_0895	1.70743	8.49194e-11
LMR479A_0603		conserved membrane protein of unknown function	YES	lmo0591	LMR6179_0896	1.47703	6.5094e-05
LMR479A_0604		conserved protein of unknown function	YES	lmo0592	LMR6179_0897	-0.124889	0.651274
LMR479A_0605		Formate/nitrite transporter family protein	YES	lmo0593	LMR6179_0898	1.55111	2.91373e-06
LMR479A_0606	metX	Homoserine O-acetyltransferase	NO	lmo0594	LMR6179_0899	1.06317	0.000308649
LMR479A_0607	metY	homocysteine synthase	NO	lmo0595	LMR6179_0900	1.05571	0.000104626
LMR479A_0608		conserved membrane protein of unknown function	YES	lmo0596	LMR6179_0901	4.90018	5.21694e-56
LMR479A_0609		putative transcription regulator CRP/FNR family	NO	lmo0597	LMR6179_0902	-1.07977	0.000655259
LMR479A_0610		putative biotin biosynthesis protein BioY	NO	LISIN_0620	LMR6179_0903	-4.76151	6.65435e-06
LMR479A_0611		PadR family transcriptional regulator	NO	lmo0599	LMR6179_0904	0.185678	0.763831
LMR479A_0612		conserved membrane protein of unknown function	NO	lmo0600	LMR6179_0905	-0.130083	0.756416
LMR479A_0613		conserved exported protein of unknown function	NO	lmo0601	LMR6179_0906	-0.156502	0.66641
LMR479A_0614		conserved protein of unknown function	YES	lmo0602	LMR6179_0907	5.7206	4.71103e-87
LMR479A_0615		conserved membrane protein of unknown function	NO	lmo0603	LMR6179_0908	-0.078723	0.830812
LMR479A_0616		conserved membrane protein of unknown function	NO	lmo0604	LMR6179_0909	0.939466	0.0386628
LMR479A_0617		conserved membrane protein of unknown function	YES	lmo0605	LMR6179_0910	-4.59221	1.1767e-38
LMR479A_0618		conserved protein of unknown function	NO	lmo0606	LMR6179_0912	4.19563	1.36406e-63
LMR479A_0619		conserved membrane protein of unknown function	NO	lmo0607	LMR6179_0913	4.23478	9.35751e-56
LMR479A_0620	yfiC	putative ABC transporter (ATP-binding protein)	NO	lmo0608	LMR6179_0914	4.34463	2.91839e-58
LMR479A_0621		conserved protein of unknown function	NO	lmo0609	LMR6179_0915	0.399911	0.180011
LMR479A_0622		conserved exported protein of unknown function	YES	lmo0610	LMR6179_0916	8.48278	7.21314e-267
LMR479A_0623		protein of unknown function	NO	LISIN_0633	LMR6179_0917	8.3739	2.98688e-29
LMR479A_0624	yocJ	putative oxidoreductase of the azoreductase family	NO	lmo0611	LMR6179_0918	-4.23157	3.80669e-25
LMR479A_0625		conserved protein of unknown function	NO	lmo0612	LMR6179_0919	-1.20541	0.0875297
LMR479A_0626		Quinone oxidoreductase-like protein At1g23740, chloroplastic	NO	lmo0613	LMR6179_0920	-0.904022	0.109974
LMR479A_0627		conserved protein of unknown function	NO	lmo0614	LMR6179_0921	0.423843	0.308849
LMR479A_0628		conserved protein of unknown function	NO	lmo0615	LMR6179_0922	1.40605	0.063499
LMR479A_0629		Glycerophosphoryl diester phosphodiesterase	NO	lmo0616	LMR6179_0923	1.03919	9.86619e-05
LMR479A_0630		conserved exported protein of unknown function	NO	lmo0617	LMR6179_0924	0.489251	0.163328
LMR479A_0631		conserved membrane protein of unknown function	NO	lmo0618	LMR6179_0925	1.62026	3.35155e-12
LMR479A_0632		conserved protein of unknown function	NO	lmo0619	LMR6179_0926	-0.187415	0.712919
LMR479A_0633		conserved protein of unknown function	NO	#N/A	LMR6179_0927	-0.511124	0.170855
LMR479A_0634		conserved membrane protein of unknown function	NO	lmo0621	LMR6179_0928	-0.675231	0.0483178
LMR479A_0635		conserved membrane protein of unknown function	NO	lmo0622	LMR6179_0929	1.56072	0.0672521
LMR479A_0636		conserved protein of unknown function	YES	lmo0623	LMR6179_0930	1.96666	0.000503268
LMR479A_0637	yycN	Uncharacterized N-acetyltransferase yycN	NO	lmo0624	LMR6179_0931	3.43488	7.97703e-46
LMR479A_0638		conserved protein of unknown function	NO	lmo0625	LMR6179_0932	3.51688	2.33997e-65
LMR479A_0639	ykoS	Uncharacterized membrane protein ykoS	NO	lmo0626	LMR6179_0933	1.01888	0.000224313
LMR479A_0640		Pepdidoglycan bound protein	NO	lmo0627	LMR6179_0934	0.466891	0.149474
LMR479A_0641		conserved protein of unknown function	YES	lmo0628	LMR6179_0935	9.74553	1.23206e-40
LMR479A_0642		conserved protein of unknown function	YES	lmo0629	LMR6179_0936	4.3067	4.58882e-88
LMR479A_0643		conserved protein of unknown function	NO	lmo0630	LMR6179_0937	2.36752	8.21388e-05
LMR479A_0644		conserved protein of unknown function	NO	lmo0631	LMR6179_0938	1.78015	0.263451
LMR479A_0645	manP	fragment of phosphotransferase system (PTS) mannose-specific enzyme IIBCA component (part 1)	NO	lmo0632	LMR6179_0939	3.52037	0.000590131
LMR479A_0646	manP	fragment of phosphotransferase system (PTS) mannose-specific enzyme IIBCA component (part 2)	NO	lmo0633	LMR6179_0940	3.83902	0.000889117
LMR479A_0647		conserved protein of unknown function	NO	lmo0634	LMR6179_0941	2.76167	3.54818e-06
LMR479A_0648		conserved protein of unknown function	NO	lmo0635	LMR6179_0942	-4.34427	8.99505e-18
LMR479A_0649		conserved protein of unknown function	NO	lmo0636	LMR6179_0943	-3.81842	4.69385e-07
LMR479A_0650		conserved protein of unknown function	NO	lmo0637	LMR6179_0944	-3.214	2.11254e-08
LMR479A_0651		protein of unknown function	NO	#N/A	LMR6179_0945	-4.98006	0.0211267
LMR479A_0652		Glutamyl endopeptidase	NO	#N/A	LMR6179_0946	-2.45309	0.00471571
LMR479A_0653		conserved exported protein of unknown function	NO	#N/A	LMR6179_0947	-2.16756	0.214141
LMR479A_0655		conserved membrane protein of unknown function	NO	lmo0639	LMR6179_0949	0.141568	0.701462
LMR479A_0656		Oxidoreductase	NO	lmo0640	LMR6179_0950	1.59659	2.15657e-10
LMR479A_0657	zosA	Zn transporter	YES	lmo0641	LMR6179_0951	-2.38974	3.94193e-11
LMR479A_0658		conserved membrane protein of unknown function	NO	lmo0642	LMR6179_0952	0.578418	0.0486619
LMR479A_0659		conserved protein of unknown function	YES	lmo0643	LMR6179_0953	2.21207	1.77016e-10
LMR479A_0660		conserved membrane protein of unknown function	NO	lmo0644	LMR6179_0954	-0.467951	0.0235914
LMR479A_0661	yfnA	metabolite permease	NO	lmo0645	LMR6179_0955	-0.792322	0.0231593
LMR479A_0662	catE	Catechol-2,3-dioxygenase	NO	lmo0646	LMR6179_0956	-0.410628	0.462412
LMR479A_0663		conserved membrane protein of unknown function	YES	lmo0647	LMR6179_0957	8.44411	6.11566e-61
LMR479A_0664		protein of unknown function	NO	#N/A	#N/A	6.15555	1.31566e-67
LMR479A_0665		Magnesium transporter	YES	lmo0648	LMR6179_0958	4.02337	9.2554e-29
LMR479A_0666		Transcriptional regulator	NO	lmo0649	LMR6179_0959	3.6089	5.76871e-27
LMR479A_0667		conserved membrane protein of unknown function	NO	lmo0650	LMR6179_0960	3.19725	1.08417e-43
LMR479A_0668		conserved protein of unknown function	NO	lmo0651	LMR6179_0961	2.23303	2.64919e-13
LMR479A_0669		conserved protein of unknown function	NO	lmo0652	LMR6179_0962	3.87578	2.2356e-47
LMR479A_0670		conserved membrane protein of unknown function	NO	lmo0653	LMR6179_0963	4.0127	1.33072e-43
LMR479A_0671		conserved protein of unknown function	YES	lmo0654	LMR6179_0964	5.07614	2.95667e-40
LMR479A_0672		conserved protein of unknown function	YES	lmo0655	LMR6179_0965	4.02578	1.01242e-54
LMR479A_0673	yozB	putative integral inner membrane protein	NO	lmo0656	LMR6179_0966	-0.879789	0.00364633
LMR479A_0674		conserved protein of unknown function	NO	lmo0657	LMR6179_0967	2.03021	3.92088e-12
LMR479A_0675		conserved protein of unknown function	NO	lmo0658	LMR6179_0968	2.06288	2.12477e-10
LMR479A_0676		conserved protein of unknown function	NO	lmo0659	LMR6179_0969	-0.487446	0.62214
LMR479A_0677		conserved protein of unknown function	NO	LISIN_0685	LMR6179_0970	-1.1179	0.628759
LMR479A_0678		conserved protein of unknown function	NO	lmo0660	LMR6179_0971	3.97206	1.82626e-21
LMR479A_0679		conserved protein of unknown function	NO	lmo0661	LMR6179_0972	2.10386	0.00351417
LMR479A_0680	pdxK	pyridoxine, pyridoxal, and pyridoxamine kinase	NO	lmo0662	LMR6179_0973	-0.378114	0.176361
LMR479A_0681		conserved protein of unknown function	NO	lmo0663	LMR6179_0974	-1.24543	7.45018e-09
LMR479A_0682	maa	maltose O-acetyltransferase	NO	lmo0664	LMR6179_0975	-1.89398	5.1332e-11
LMR479A_0683		conserved protein of unknown function	NO	lmo0665	LMR6179_0976	-1.20439	0.000343183
LMR479A_0684	ywdK	conserved hypothetical protein	NO	lmo0666	LMR6179_0977	-1.15944	0.0286419
LMR479A_0685	yadG	putative transporter subunit: ATP-binding component of ABC superfamily	NO	lmo0667	LMR6179_0978	-0.791685	0.00924548
LMR479A_0686	yadH	putative transporter subunit: membrane component of ABC superfamily	NO	lmo0668	LMR6179_0979	-0.879308	0.00387381
LMR479A_0687	yhxD	putative oxidoreductase	YES	lmo0669	LMR6179_0980	7.44179	6.28401e-95
LMR479A_0688		conserved protein of unknown function	YES	lmo0670	LMR6179_0981	6.6632	6.34346e-62
LMR479A_0689		conserved exported protein of unknown function	YES	lmo0671	LMR6179_0982	1.04635	0.00168544
LMR479A_0690		conserved membrane protein of unknown function	NO	lmo0672	LMR6179_0983	-5.82568	1.29087e-05
LMR479A_0691		conserved protein of unknown function	NO	lmo0673	LMR6179_0984	1.93212	1.21542e-17
LMR479A_0692	mogR	Motility gene repressor mogR	NO	lmo0674	LMR6179_0985	1.84333	1.10977e-12
LMR479A_0693		conserved protein of unknown function	NO	lmo0675	LMR6179_0986	-6.68697	4.92989e-08
LMR479A_0694		Flagellar biosynthesis protein FliP	NO	lmo0676	LMR6179_0987	-7.32804	2.5982e-14
LMR479A_0695		Flagellar biosynthetic protein FliQ	NO	lmo0677	LMR6179_0988	-6.08947	6.38955e-10
LMR479A_0696		conserved membrane protein of unknown function	NO	lmo0678	LMR6179_0989	-5.51929	6.78458e-13
LMR479A_0697		Flagellar biosynthesis protein FlhB	NO	lmo0679	LMR6179_0990	-5.15312	2.87544e-14
LMR479A_0698		Flagellar biosynthesis protein FlhA	NO	lmo0680	LMR6179_0991	-1.45011	8.493e-05
LMR479A_0699		Flagellar biosynthesis regulator FlhF	NO	lmo0681	LMR6179_0992	-1.89917	1.99926e-05
LMR479A_0700		conserved protein of unknown function	NO	lmo0682	LMR6179_0993	-3.85077	8.61345e-07
LMR479A_0701	cheR	Chemotaxis protein methyltransferase	NO	lmo0683	LMR6179_0994	-4.84595	6.10701e-06
LMR479A_0702		conserved protein of unknown function	NO	lmo0684	LMR6179_0995	-3.74398	0.000734844
LMR479A_0703	motA	motility protein A; MotA component of the stator flagellum complex	NO	lmo0685	LMR6179_0996	-3.46527	3.44673e-07
LMR479A_0704	motB	motility protein B; MotB component of the stator flagellum complex	NO	lmo0686	LMR6179_0997	-3.17851	2.22061e-05
LMR479A_0705		conserved protein of unknown function	NO	lmo0687	LMR6179_0998	-3.25553	1.38506e-05
LMR479A_0706		conserved protein of unknown function	NO	lmo0688	LMR6179_0999	-3.36533	4.09984e-14
LMR479A_0707	cheV	Chemotaxis protein CheV	NO	lmo0689	LMR6179_1000	-2.40549	1.43854e-06
LMR479A_0708	flaA	Flagellin	NO	lmo0690	LMR6179_1001	0.755729	0.0332302
LMR479A_0709	cheY	regulator of chemotaxis and motility	NO	lmo0691	LMR6179_1002	-3.10745	8.85558e-13
LMR479A_0710	cheA	chemotactic two-component sensor histidine kinase	NO	lmo0692	LMR6179_1003	-2.77271	2.44733e-19
LMR479A_0711		Flagellar motor switch protein	NO	lmo0693	LMR6179_1004	-2.07945	1.08911e-07
LMR479A_0712		conserved protein of unknown function	NO	lmo0694	LMR6179_1005	-3.26431	1.67891e-15
LMR479A_0713		conserved protein of unknown function	NO	lmo0695	LMR6179_1006	-3.14622	1.11365e-11
LMR479A_0714	flgD	Flagellar basal body rod modification protein	NO	lmo0696	LMR6179_1007	-1.79698	5.07835e-05
LMR479A_0715	flgE	Flagellar hook protein FlgE	NO	lmo0697	LMR6179_1008	-1.98288	2.35027e-13
LMR479A_0716		Flagellar motor switch protein	NO	lmo0698	LMR6179_1009	-1.60423	6.10193e-05
LMR479A_0717	fliM	Flagellar motor switch protein FliM	NO	lmo0699	LMR6179_1010	-1.81206	4.59543e-09
LMR479A_0718		conserved protein of unknown function	NO	lmo0700	LMR6179_1011	1.44322	2.58279e-07
LMR479A_0719		conserved exported protein of unknown function	NO	lmo0701	LMR6179_1012	-2.04127	3.426e-12
LMR479A_0720		conserved protein of unknown function	NO	lmo0702	LMR6179_1013	-2.09001	4.82975e-08
LMR479A_0721		conserved protein of unknown function	NO	lmo0703	LMR6179_1014	-1.25978	0.0179617
LMR479A_0722		conserved protein of unknown function	NO	lmo0704	LMR6179_1015	-0.78911	0.0557537
LMR479A_0723		Flagellar hook-associated protein FlgK	NO	lmo0705	LMR6179_1016	-1.67953	2.65358e-08
LMR479A_0724	flgL	Flagellar hook-associated protein FlgL	NO	lmo0706	LMR6179_1017	-2.51897	4.54544e-09
LMR479A_0725	fliD	Flagellar capping protein	NO	lmo0707	LMR6179_1018	-2.0711	1.38342e-09
LMR479A_0726		conserved protein of unknown function	NO	lmo0708	LMR6179_1019	-1.35076	0.020591
LMR479A_0727		conserved protein of unknown function	NO	lmo0709	LMR6179_1020	-1.84	0.000501168
LMR479A_0728		conserved protein of unknown function	NO	lmo0710	LMR6179_1021	-1.56558	0.000638969
LMR479A_0729	flgC	flagellar component of cell-proximal portion of basal-body rod	NO	lmo0711	LMR6179_1022	-1.25228	0.0195862
LMR479A_0730	fliE	Flagellar hook-basal body complex protein fliE	NO	lmo0712	LMR6179_1023	-1.63564	0.00205215
LMR479A_0731		Flagellar MS-ring protein	NO	lmo0713	LMR6179_1024	-3.50878	5.85263e-15
LMR479A_0732		conserved protein of unknown function	NO	lmo0714	LMR6179_1025	-4.92831	1.30959e-16
LMR479A_0733	fliH	Flagellar assembly protein H	NO	lmo0715	LMR6179_1026	-3.50571	1.83974e-11
LMR479A_0734	fliI	flagellar-specific ATPase	NO	lmo0716	LMR6179_1027	-3.42585	1.27009e-16
LMR479A_0735		Transglycosylase, SLT family	NO	lmo0717	LMR6179_1028	-5.38759	6.48869e-14
LMR479A_0736		conserved protein of unknown function	NO	lmo0718	LMR6179_1029	-3.59206	8.81763e-12
LMR479A_0737		Transcriptional regulator	NO	lmo0719	LMR6179_1030	4.12115	4.15443e-35
LMR479A_0738		conserved protein of unknown function	NO	lmo0720	LMR6179_1031	4.3132	3.77417e-42
LMR479A_0739		putative fibronectin-binding protein	NO	lmo0721	LMR6179_1032	1.14086	5.19438e-08
LMR479A_0740	ydaP	putative enzyme with pyruvate as substrate	YES	lmo0722	LMR6179_1033	5.80641	3.69841e-102
LMR479A_0741		conserved exported protein of unknown function	YES	lmo0723	LMR6179_1034	3.88579	1.20726e-51
LMR479A_0742		conserved protein of unknown function	YES	lmo0724	LMR6179_1035	3.58354	1.51885e-27
LMR479A_0743		putative Membrane protein	NO	lmo0725	LMR6179_1036	0.920057	0.00284609
LMR479A_0744		conserved protein of unknown function	NO	lmo0726	LMR6179_1037	1.57717	1.55635e-05
LMR479A_0745	glmS	L-glutamine-D-fructose-6-phosphate amidotransferase	NO	lmo0727	LMR6179_1039	2.1522	1.43217e-15
LMR479A_0746		conserved protein of unknown function	NO	lmo0728	LMR6179_1040	2.24282	1.28716e-11
LMR479A_0747		conserved protein of unknown function	NO	lmo0729	LMR6179_1041	-0.419622	0.305841
LMR479A_0748		conserved protein of unknown function	NO	lmo0730	LMR6179_1042	-0.00337041	0.994302
LMR479A_0749		conserved membrane protein of unknown function	NO	lmo0731	LMR6179_1043	-5.12495	3.4633e-36
LMR479A_0750		conserved protein of unknown function	NO	LISIN_0758	#N/A	-1.76364	0.538009
LMR479A_0751		Peptidoglycan binding protein	NO	lmo0732	LMR6179_1044	-0.0256398	0.946187
LMR479A_0752		conserved protein of unknown function	NO	lmo0733	LMR6179_1045	0.712005	0.114325
LMR479A_0753		conserved protein of unknown function	NO	lmo0734	LMR6179_1046	1.07606	0.000626343
LMR479A_0754	rpe	Ribulose-phosphate 3-epimerase	NO	lmo0735	LMR6179_1047	3.03559	5.06178e-07
LMR479A_0755	rpiB	Ribose-5-phosphate isomerase B	NO	lmo0736	LMR6179_1048	3.13786	3.06635e-08
LMR479A_0756		conserved protein of unknown function	NO	lmo0737	LMR6179_1049	3.19659	2.61279e-18
LMR479A_0757	bglP	phosphotransferase system (PTS) beta-glucoside-specific enzyme IIBCA component	NO	lmo0738	LMR6179_1050	3.68891	2.37964e-25
LMR479A_0758	bglH	aryl-phospho-beta-d-glucosidase	NO	lmo0739	LMR6179_1051	2.66831	3.38552e-12
LMR479A_0759		conserved protein of unknown function	NO	lmo0740	LMR6179_1052	-1.49624	0.0042537
LMR479A_0760		conserved protein of unknown function	NO	lmo0741	LMR6179_1053	-0.444784	0.810429
LMR479A_0761		conserved protein of unknown function	NO	lmo0742	LMR6179_1054	-0.148748	0.906939
LMR479A_0762		conserved membrane protein of unknown function	NO	lmo0743	LMR6179_1055	0.467401	0.706887
LMR479A_0763		conserved membrane protein of unknown function	NO	lmo0744	LMR6179_1056	-0.18848	0.807702
LMR479A_0764		conserved exported protein of unknown function	NO	lmo0745	LMR6179_1057	-0.873109	0.441719
LMR479A_0765		conserved protein of unknown function	NO	lmo0746	LMR6179_1058	0.819405	0.644606
LMR479A_0766		conserved protein of unknown function	NO	lmo0747	LMR6179_1059	0.43481	0.840869
LMR479A_0767		conserved membrane protein of unknown function	NO	lmo0748	LMR6179_1060	-0.458904	0.62214
LMR479A_0768	ygzD	Uncharacterized HTH-type transcriptional regulator ygzD	NO	lmo0749	LMR6179_1061	-0.482171	0.268841
LMR479A_0769		conserved membrane protein of unknown function	NO	lmo0750	LMR6179_1062	-0.437822	0.26818
LMR479A_0770		conserved protein of unknown function	NO	lmo0751	LMR6179_1063	-0.94348	0.201518
LMR479A_0771		putative enzyme	NO	lmo0752	LMR6179_1064	-1.2995	0.00258054
LMR479A_0772		Transcriptional regulator	NO	lmo0753	LMR6179_1065	2.53607	6.43793e-14
LMR479A_0773		conserved protein of unknown function	NO	lmo0754	LMR6179_1066	3.18291	3.92124e-33
LMR479A_0774		conserved exported protein of unknown function	NO	lmo0755	LMR6179_1067	-0.0117666	0.973374
LMR479A_0775	yhcH	putative ABC transporter (ATP-binding protein)	NO	lmo0756	LMR6179_1068	-0.374092	0.180841
LMR479A_0776		conserved membrane protein of unknown function	NO	lmo0757	LMR6179_1069	-0.49468	0.0930021
LMR479A_0777		conserved protein of unknown function	NO	lmo0758	LMR6179_1070	3.34202	3.78881e-14
LMR479A_0778	mhqA	putative ring-cleaving dioxygenase mhqA	YES	lmo0759	LMR6179_1071	4.65526	3.82163e-43
LMR479A_0779	yodD	putative hydrolase	NO	lmo0760	LMR6179_1072	4.64512	3.61937e-36
LMR479A_0780		conserved protein of unknown function	NO	lmo0761	LMR6179_1073	3.44312	2.07036e-25
LMR479A_0781	ynbA	putative GTP-binding protein ynbA	NO	lmo0762	LMR6179_1074	-2.29726	5.14011e-17
LMR479A_0782		conserved protein of unknown function	NO	lmo0763	LMR6179_1075	-0.479209	0.0693312
LMR479A_0783	lplJ	lipoate-protein ligase	NO	lmo0764	LMR6179_1076	-1.01055	4.11629e-05
LMR479A_0784		conserved protein of unknown function	NO	lmo0765	LMR6179_1077	1.2034	0.13794
LMR479A_0785		ABC transporter	NO	lmo0766	LMR6179_1078	0.228661	0.843606
LMR479A_0786		ABC transporter	NO	lmo0767	LMR6179_1079	-1.75953	0.235886
LMR479A_0787		conserved exported protein of unknown function	NO	lmo0768	LMR6179_1080	1.01524	0.172587
LMR479A_0788		conserved protein of unknown function	NO	lmo0769	LMR6179_1081	-0.28836	0.738879
LMR479A_0789		conserved protein of unknown function	NO	lmo0770	LMR6179_1082	3.19589	5.39729e-27
LMR479A_0790		conserved membrane protein of unknown function	NO	lmo0771	LMR6179_1083	-2.27984	9.54701e-08
LMR479A_0791		Transcriptional regulator	NO	lmo0772	LMR6179_1084	-2.42641	2.75928e-12
LMR479A_0792	yhfP	putative oxidoreductase	NO	lmo0773	LMR6179_1085	-1.42885	2.20853e-05
LMR479A_0793		conserved protein of unknown function	NO	lmo0774	LMR6179_1086	3.92194	3.60663e-43
LMR479A_0794		conserved protein of unknown function	NO	lmo0775	LMR6179_1087	3.75123	5.15963e-49
LMR479A_0795		conserved protein of unknown function	NO	lmo0776	LMR6179_1088	2.68206	1.08918e-09
LMR479A_0796		conserved protein of unknown function	NO	lmo0777	LMR6179_1089	0.248036	0.445134
LMR479A_0797		conserved protein of unknown function	NO	lmo0778	LMR6179_1090	-1.30398	0.0132215
LMR479A_0798		conserved membrane protein of unknown function	NO	lmo0779	LMR6179_1091	-0.690453	0.0444877
LMR479A_0799		conserved protein of unknown function	NO	lmo0780	LMR6179_1092	-5.56845	0.00748008
LMR479A_0800	levG	phosphotransferase system (PTS) fructose-specific enzyme IID component	YES	lmo0781	LMR6179_1093	5.45088	5.71426e-90
LMR479A_0801	levF	phosphotransferase system (PTS) fructose-specific enzyme IIC component	YES	lmo0782	LMR6179_1094	5.32265	7.16713e-68
LMR479A_0802	levE	phosphotransferase system (PTS) fructose-specific enzyme IIB component	YES	lmo0783	LMR6179_1095	6.05928	2.13424e-68
LMR479A_0803		Pts system mannose-specific eiiab component (Eiiab-man)	YES	lmo0784	LMR6179_1096	5.93302	3.69704e-160
LMR479A_0804		Sigma54-associated activator ManR	NO	lmo0785	LMR6179_1097	-0.761643	0.000327721
LMR479A_0805	azoR	FMN-dependent NADH-azoreductase 2	NO	lmo0786	LMR6179_1098	-3.86762	7.6616e-34
LMR479A_0806	ydgF	putative amino acid permease	NO	lmo0787	LMR6179_1099	-0.473122	0.06407
LMR479A_0807		conserved protein of unknown function	NO	lmo0788	LMR6179_1100	-3.02298	3.64012e-27
LMR479A_0808		conserved protein of unknown function	NO	lmo0789	LMR6179_1102	-0.328388	0.359968
LMR479A_0809		Protein ebsC	NO	lmo0790	LMR6179_1103	-0.629358	0.0684691
LMR479A_0810		putative Lipoprotein	NO	lmo0791	LMR6179_1104	-1.3797	6.94502e-05
LMR479A_0811		conserved exported protein of unknown function	NO	#N/A	#N/A	-1.79162	0.0113868
LMR479A_0812		conserved membrane protein of unknown function	NO	lmo0793	LMR6179_1106	-3.06284	4.7718e-16
LMR479A_0813	ywnB	putative oxidoreductase	YES	lmo0794	LMR6179_1107	6.24754	9.29633e-154
LMR479A_0814	yojE	Uncharacterized transporter yojE	NO	lmo0795	LMR6179_1108	-5.95287	5.516e-32
LMR479A_0815		conserved protein of unknown function	YES	lmo0796	LMR6179_1109	3.53873	1.75113e-21
LMR479A_0816		Transcriptional regulator	NO	lmo0797	LMR6179_1110	1.31103	2.37812e-06
LMR479A_0817	lysP	lysine-specific permease	NO	lmo0798	LMR6179_1111	-3.07297	4.7353e-19
LMR479A_0818	ytvA	blue light GTP-binding receptor	NO	lmo0799	LMR6179_1112	0.248377	0.351182
LMR479A_0819		conserved protein of unknown function	NO	lmo0800	LMR6179_1113	2.43612	7.24748e-17
LMR479A_0820	relQ	(p)ppGpp synthetase	NO	lmo0802	LMR6179_1115	-2.33803	2.77022e-13
LMR479A_0821	nhaK	Sodium, potassium, lithium and rubidium/H(+) antiporter	NO	lmo0803	LMR6179_1116	-1.27821	1.80728e-06
LMR479A_0822		conserved protein of unknown function	NO	#N/A	#N/A	1.36591	6.90443e-06
LMR479A_0823		conserved exported protein of unknown function	NO	#N/A	#N/A	0.349739	0.403084
LMR479A_0824		DNA-binding protein	NO	lmo0806	LMR6179_1119	-5.44655	6.8693e-38
LMR479A_0825	potA	Spermidine/putrescine import ATP-binding protein PotA	NO	lmo0807	LMR6179_1120	-4.94741	7.03968e-54
LMR479A_0826		Spermidine/putrescine ABC transporter, permease protein	YES	lmo0808	LMR6179_1121	-4.70742	6.49158e-39
LMR479A_0827		Spermidine/putrescine ABC transporter	NO	lmo0809	LMR6179_1122	-4.82969	1.41419e-24
LMR479A_0828		putative spermidine/putrescine-binding protein	NO	lmo0810	LMR6179_1123	-4.08929	4.61864e-29
LMR479A_0829		conserved protein of unknown function	NO	lmo0811	LMR6179_1125	-3.60783	1.53807e-33
LMR479A_0830		HD domain-containing protein	NO	lmo0812	LMR6179_1126	0.0349463	0.94155
LMR479A_0831	gmuE	ROK fructokinase	YES	lmo0813	LMR6179_1127	1.15832	0.0128908
LMR479A_0832		conserved protein of unknown function	NO	lmo0814	LMR6179_1128	-3.12081	6.17515e-13
LMR479A_0833	yybA	putative transcriptional regulator (MarR family)	NO	lmo0815	LMR6179_1129	-2.79626	0.00182204
LMR479A_0834	paiA	polyamine N-acetyltransferase	NO	lmo0816	LMR6179_1130	-2.50955	0.000167241
LMR479A_0835		conserved protein of unknown function	NO	lmo0817	LMR6179_1131	0.518115	0.27524
LMR479A_0836	yloB	Calcium-transporting ATPase	NO	lmo0818	LMR6179_1132	1.50403	5.06317e-11
LMR479A_0837		conserved protein of unknown function	YES	lmo0819	LMR6179_1133	2.46446	3.54982e-28
LMR479A_0838		conserved protein of unknown function	NO	lmo0820	LMR6179_1134	-1.02524	0.00108364
LMR479A_0839		conserved exported protein of unknown function	YES	lmo0821	LMR6179_1135	-1.43146	8.71267e-09
LMR479A_0840		Uncharacterized HTH-type transcriptional regulator HI_0186	NO	lmo0822	LMR6179_1136	1.81626	9.4889e-09
LMR479A_0841	yvgN	glyoxal/methylglyoxal reductase	NO	lmo0823	LMR6179_1137	-1.16774	0.000656378
LMR479A_0842		conserved protein of unknown function	NO	lmo0824	LMR6179_1138	0.584348	0.0858349
LMR479A_0843	mvaA	3-hydroxy-3-methylglutaryl-coenzyme A reductase	NO	lmo0825	LMR6179_1139	0.880643	0.00245992
LMR479A_0844		conserved membrane protein of unknown function	NO	lmo0826	LMR6179_1140	-1.36527	3.69001e-10
LMR479A_0845		conserved protein of unknown function	NO	lmo0174	LMR6179_0462	1.09524	0.0779993
LMR479A_0846		conserved protein of unknown function	NO	lmo0828	LMR6179_2040	0.405651	0.527122
LMR479A_0847	nifJ	Pyruvate-flavodoxin oxidoreductase	NO	lmo0829	LMR6179_1141	0.845821	0.000638359
LMR479A_0848	fbp	fructose-1,6-bisphosphatase	YES	lmo0830	LMR6179_1142	0.598262	0.0196159
LMR479A_0849		conserved membrane protein of unknown function	NO	lmo0831	LMR6179_1143	-1.16557	0.00034087
LMR479A_0850		conserved protein of unknown function	NO	lmo0832	LMR6179_1144	2.25571	0.0906288
LMR479A_0851		conserved protein of unknown function	NO	lmo0833	LMR6179_1145	-7.39648	1.79092e-09
LMR479A_0852		conserved protein of unknown function	NO	lmo0834	LMR6179_1146	-3.99005	2.29335e-06
LMR479A_0853		Peptidoglycan binding protein	NO	lmo0835	LMR6179_1147	-2.85208	7.79458e-06
LMR479A_0854	psiE	phosphate starvation inducible protein	NO	lmo0836	LMR6179_1148	0.860458	0.0480312
LMR479A_0855	ywjA	putative ABC lipid transporter (ATP-binding protein)	NO	lmo0837	LMR6179_1149	-6.25869	3.24868e-42
LMR479A_0856	uhpT	Hexose phosphate transport protein	YES	lmo0838	LMR6179_1150	-0.27833	0.726376
LMR479A_0857		conserved membrane protein of unknown function	YES	lmo0839	LMR6179_1151	-1.71295	0.138537
LMR479A_0858		conserved protein of unknown function	NO	lmo0840	LMR6179_1152	0.758999	0.120403
LMR479A_0859	yloB	Calcium-transporting ATPase	NO	lmo0841	LMR6179_1153	0.154481	0.636249
LMR479A_0860		Peptidoglycan binding protein	NO	lmo0842	LMR6179_1154	-0.214935	0.414298
LMR479A_0861		conserved membrane protein of unknown function	NO	lmo0843	LMR6179_1155	-0.220546	0.588594
LMR479A_0862	yabJ	putative enzyme resulting in alteration of gene expression	NO	lmo0844	LMR6179_1156	-1.18574	0.00325607
LMR479A_0863	yxjH	putative methyl-tetrahydrofolate methyltransferase	NO	lmo0845	LMR6179_1157	-0.864609	0.0586813
LMR479A_0864		Excinuclease ABC subunit C domain-containing protein	NO	lmo0846	LMR6179_1158	-3.927	1.45859e-25
LMR479A_0865		conserved membrane protein of unknown function	NO	lmo0847	LMR6179_1159	-6.67747	2.65047e-54
LMR479A_0866	artR	High affinity arginine ABC transporter (ATP-binding protein)	NO	lmo0848	LMR6179_1160	-5.43496	8.47058e-54
LMR479A_0867		Amidase	NO	lmo0849	LMR6179_1161	1.40218	0.0267697
LMR479A_0869		conserved protein of unknown function	YES	lmo0850	LMR6179_1162	3.12845	1.29511e-09
LMR479A_0870		conserved protein of unknown function	NO	lmo0851	LMR6179_1163	0.0363364	0.91415
LMR479A_0871		conserved protein of unknown function	NO	lmo0852	LMR6179_1164	-0.939056	0.0437516
LMR479A_0872	ykkC	efflux transporter	NO	lmo0853	LMR6179_1165	-0.429026	0.375353
LMR479A_0873	ykkD	efflux transporter	NO	lmo0854	LMR6179_1166	-0.984972	0.208335
LMR479A_0874	ddl	D-alanyl-D-alanine ligase A	NO	lmo0855	LMR6179_1167	-2.93054	9.60274e-17
LMR479A_0875	murF	UDP-N-acetylmuramoylalanyl-D-glutamyl-2,6-diaminopimelate-D-alanyl-D-alanine ligase	NO	lmo0856	LMR6179_1168	-2.96919	7.9244e-24
LMR479A_0876		Hydrolase	NO	lmo0857	LMR6179_1169	-0.386701	0.301825
LMR479A_0877		conserved protein of unknown function	NO	lmo0858	LMR6179_1170	2.80995	4.09933e-28
LMR479A_0878		conserved exported protein of unknown function	NO	lmo0859	LMR6179_1171	4.42057	3.28653e-15
LMR479A_0879		putative sugar ABC transporter, permease protein	NO	lmo0860	LMR6179_1172	3.83726	2.90526e-10
LMR479A_0880		Sugar ABC transporter	NO	lmo0861	LMR6179_1173	3.04844	2.42851e-05
LMR479A_0881		conserved protein of unknown function	NO	lmo0862	LMR6179_1174	3.08886	1.62956e-09
LMR479A_0882		conserved protein of unknown function	YES	lmo0863	LMR6179_1175	1.4148	0.0978985
LMR479A_0883		conserved protein of unknown function	NO	lmo0864	LMR6179_1176	-0.53284	0.682755
LMR479A_0884	pgcA	Phosphoglucomutase	NO	lmo0865	LMR6179_1177	-0.892777	0.166617
LMR479A_0885	cshA	ATP-dependent RNA helicase; cold shock	NO	lmo0866	LMR6179_1178	-5.56564	1.05149e-93
LMR479A_0886		conserved protein of unknown function	NO	LISIN_0894	LMR6179_1180	1.16172	0.219681
LMR479A_0887		conserved membrane protein of unknown function	NO	lmo0867	LMR6179_1181	-7.2612	9.79546e-62
LMR479A_0888		conserved protein of unknown function	NO	lmo0868	LMR6179_1182	-1.68435	0.0441419
LMR479A_0889		conserved protein of unknown function	YES	lmo0869	LMR6179_1183	1.41212	1.70517e-08
LMR479A_0890		conserved protein of unknown function	YES	lmo0870	LMR6179_1184	1.88216	7.94873e-12
LMR479A_0891		conserved protein of unknown function	NO	lmo0871	LMR6179_1185	0.0299492	0.950726
LMR479A_0892	ytbD	putative transporter	NO	lmo0872	LMR6179_1186	-1.93372	0.000869124
LMR479A_0893		conserved protein of unknown function	NO	lmo0873	LMR6179_1187	1.53294	0.000110831
LMR479A_0894	lacF	Lactose-specific phosphotransferase enzyme IIA component	NO	lmo0874	LMR6179_1188	1.88253	0.0648198
LMR479A_0895		PTS system protein	NO	lmo0875	LMR6179_1189	3.26325	0.00798651
LMR479A_0896		PTS system protein	NO	lmo0876	LMR6179_1190	4.15456	3.55941e-06
LMR479A_0897		conserved protein of unknown function	NO	lmo0877	LMR6179_1191	3.50116	7.57038e-08
LMR479A_0898		conserved protein of unknown function	NO	lmo0878	LMR6179_1192	4.32617	3.66152e-09
LMR479A_0899		conserved protein of unknown function	NO	lmo0879	LMR6179_1193	4.20433	3.48231e-06
LMR479A_0900		conserved exported protein of unknown function	YES	lmo0880	LMR6179_1194	9.26189	2.95313e-106
LMR479A_0901		conserved protein of unknown function	YES	lmo0880	LMR6179_1194	8.73289	1.58212e-179
LMR479A_0902		conserved exported protein of unknown function	NO	lmo0881	#N/A	0.429161	0.467676
LMR479A_0903	ydbS	conserved hypothetical protein	NO	lmo0882	LMR6179_1196	-0.98862	0.00331876
LMR479A_0904		conserved membrane protein of unknown function	NO	lmo0883	LMR6179_1197	-0.415279	0.11418
LMR479A_0905	hemY	Protoporphyrinogen oxidase	NO	lmo0884	LMR6179_1198	-0.66892	0.0181931
LMR479A_0906	acpS	holo-acyl carrier protein synthase	NO	lmo0885	LMR6179_1199	-0.747919	0.0186284
LMR479A_0907	alrA	D-alanine racemase	NO	lmo0886	LMR6179_1200	-0.6773	0.0376742
LMR479A_0908		Transcriptional regulator, CopG family	NO	lmo0887	LMR6179_1201	0.738719	0.00466096
LMR479A_0909	ndoA	endoribonuclease toxin	NO	lmo0888	LMR6179_1202	-1.42178	0.00106922
LMR479A_0910	rsbRA	component of the piezosome (stressosome); positive regulation of sigma(B) activity in response to salt and heat stress	NO	lmo0889	LMR6179_1203	-0.520758	0.0249854
LMR479A_0911	rsbS	antagonist of RsbT	NO	lmo0890	LMR6179_1204	-0.441635	0.119177
LMR479A_0912	rsbT	switch protein/serine-threonine kinase; controls the activity of the piezosome (stressosome)	NO	lmo0891	LMR6179_1205	0.0081157	0.980287
LMR479A_0913	rsbU	serine phosphatase; controls the activity of the piezosome (stressosome)	NO	lmo0892	LMR6179_1206	-0.509278	0.0308434
LMR479A_0914	rsbV	anti-anti-sigma factor (antagonist of RsbW)	YES	lmo0893	LMR6179_1207	0.649795	0.00892308
LMR479A_0915	rsbW	switch protein/serine kinase and anti-sigma factor (inhibitory sigma-B binding protein)	YES	lmo0894	LMR6179_1208	0.859267	0.000166567
LMR479A_0916	sigB	RNA polymerase sigma-37 factor (sigma(B))	YES	lmo0895	LMR6179_1209	1.49772	4.20292e-09
LMR479A_0917	rsbX	Indirect negative regulation of sigma B dependant gene expression (Serine phosphatase)	YES	lmo0896	LMR6179_1210	1.84083	3.35149e-21
LMR479A_0918	yvdB	putative anion transporter	NO	lmo0897	LMR6179_1211	-2.24523	0.00018966
LMR479A_0919	ydcI	putative RNA helicase	NO	lmo0898	LMR6179_1212	-1.27956	2.00148e-07
LMR479A_0920	ydcK	conserved hypothetical protein	NO	lmo0899	LMR6179_1213	-1.61939	4.06413e-05
LMR479A_0921		conserved protein of unknown function	NO	LISIN_0928	LMR6179_1214	2.16719	5.93963e-05
LMR479A_0922		conserved protein of unknown function	NO	lmo0900	LMR6179_1215	1.86695	1.45472e-14
LMR479A_0923	gmuC	oligo-alpha-mannoside phosphotransferase system enzyme IIC	NO	lmo0901	LMR6179_1216	0.435059	0.548471
LMR479A_0924	gmuR	transcriptional regulator (GntR family)	NO	lmo0902	LMR6179_1217	2.70204	1.87558e-30
LMR479A_0925		OsmC/Ohr family protein	NO	lmo0903	LMR6179_1218	-2.25891	9.43977e-08
LMR479A_0926		conserved protein of unknown function	NO	lmo0904	LMR6179_1219	1.46686	2.55203e-08
LMR479A_0927		conserved protein of unknown function	NO	lmo0905	LMR6179_1220	1.20771	0.000590971
LMR479A_0928	gor	Glutathione reductase	NO	lmo0906	LMR6179_1221	1.91897	1.29767e-09
LMR479A_0929		conserved protein of unknown function	NO	lmo0907	LMR6179_1222	1.94977	1.16358e-09
LMR479A_0930		conserved membrane protein of unknown function	NO	lmo0908	LMR6179_1223	-1.28581	9.18141e-06
LMR479A_0932		conserved protein of unknown function	NO	lmo0909	LMR6179_1225	2.15841	1.57999e-07
LMR479A_0933		conserved membrane protein of unknown function	NO	lmo0910	LMR6179_1226	1.7892	5.02908e-13
LMR479A_0934		conserved protein of unknown function	YES	lmo0911	LMR6179_1227	5.79297	2.0948e-90
LMR479A_0935	yrhG	putative formate/nitrite transporter	NO	lmo0912	LMR6179_1228	-0.26422	0.375749
LMR479A_0936	gabD	succinate-semialdehyde dehydrogenase	YES	lmo0913	LMR6179_1229	7.47562	7.41499e-77
LMR479A_0937		conserved exported protein of unknown function	NO	lmo0914	LMR6179_1230	8.38292	6.69409e-30
LMR479A_0938		PTS system protein	NO	lmo0915	LMR6179_1231	8.1721	1.38195e-84
LMR479A_0939		conserved protein of unknown function	NO	lmo0916	LMR6179_1232	7.99543	5.45583e-53
LMR479A_0940	bglH	Aryl-phospho-beta-D-glucosidase BglH	NO	lmo0917	LMR6179_1233	7.41041	6.72699e-117
LMR479A_0941		conserved protein of unknown function	NO	lmo0918	LMR6179_1234	3.89345	2.42727e-39
LMR479A_0942		conserved protein of unknown function	NO	lmo0919	LMR6179_1235	0.184218	0.647434
LMR479A_0943	ycgR	putative permease	NO	lmo0920	LMR6179_1236	-4.74027	8.62652e-33
LMR479A_0944	ycgQ	conserved hypothetical protein	NO	lmo0921	LMR6179_1237	-3.61456	1.29781e-28
LMR479A_0945	coaA	Pantothenate kinase	NO	lmo0922	LMR6179_1238	-0.384422	0.209434
LMR479A_0946		conserved protein of unknown function	NO	lmo0923	LMR6179_1239	2.74175	1.30955e-25
LMR479A_0947		putative membrane protein	NO	lmo0925	LMR6179_1240	2.98623	4.06619e-46
LMR479A_0948		putative transcription regulator (TetR/AcrR family)	NO	lmo0926	LMR6179_1241	3.16803	1.5411e-40
LMR479A_0949	ltaSA	exported glycerol phosphate lipoteichoic acid synthetase and anion-binding protein	NO	lmo0927	LMR6179_1242	0.0966744	0.736562
LMR479A_0950		putative 3-methyladenine DNA glycosylase	NO	lmo0928	LMR6179_1243	2.64477	2.04106e-18
LMR479A_0951		Sortase family protein	YES	lmo0929	LMR6179_1244	1.58396	1.12202e-06
LMR479A_0952	yhfI	putative metal-dependent hydrolase	NO	lmo0930	LMR6179_1245	0.474779	0.0785085
LMR479A_0953	lplJ	lipoate-protein ligase	NO	lmo0931	LMR6179_1246	0.67298	0.00135712
LMR479A_0954	yhjE	Uncharacterized membrane protein yhjE	NO	lmo0932	LMR6179_1247	1.53992	0.00396423
LMR479A_0955	ykcC	putative glycosyltransferase	NO	lmo0933	LMR6179_1248	1.06223	7.70252e-06
LMR479A_0956	queG	epoxyqueuosine reductase	NO	lmo0934	LMR6179_1249	-3.66659	6.10983e-23
LMR479A_0957	trmL	2'-O-methyltransferase TrmL	NO	lmo0935	LMR6179_1250	-3.31213	1.73159e-30
LMR479A_0958	nfrA	FMN-containing NADPH-linked nitro/flavin reductase	NO	lmo0936	LMR6179_1251	-2.70736	8.7955e-22
LMR479A_0959		conserved protein of unknown function	YES	lmo0937	LMR6179_1252	4.92676	0.000644112
LMR479A_0960	yfkJ	Low molecular weight protein-tyrosine-phosphatase yfkJ	NO	lmo0938	LMR6179_1253	-0.868515	0.0134911
LMR479A_0961		conserved protein of unknown function	NO	lmo0939	LMR6179_1254	-1.08216	0.0166736
LMR479A_0962		conserved protein of unknown function	NO	lmo0940	#N/A	0.122241	0.716317
LMR479A_0963		conserved protein of unknown function	NO	lmo0941	#N/A	0.500461	0.0665447
LMR479A_0964		conserved protein of unknown function	NO	lmo0942	LMR6179_1256	0.0802647	0.796709
LMR479A_0965	dps	DNA protection during starvation protein	NO	lmo0943	LMR6179_1257	4.05764	3.38864e-41
LMR479A_0966		conserved protein of unknown function	YES	lmo0944	LMR6179_1258	4.63946	4.20597e-79
LMR479A_0967		conserved protein of unknown function	NO	LISIN_0974	#N/A	0.251537	0.773216
LMR479A_0968		conserved exported protein of unknown function	NO	lmo0945	LMR6179_1259	-0.230279	0.374005
LMR479A_0969		conserved protein of unknown function	NO	lmo0946	LMR6179_1260	-0.120462	0.751624
LMR479A_0970	yycB	Uncharacterized transporter yycB	NO	lmo0947	LMR6179_1261	-3.09939	4.07225e-22
LMR479A_0971		Transcriptional regulator	NO	lmo0948	LMR6179_1262	-2.58217	8.042e-09
LMR479A_0972	ydbI	putative integral inner membrane protein	NO	lmo0949	LMR6179_1263	0.931927	0.0811597
LMR479A_0973		conserved protein of unknown function	NO	lmo0950	LMR6179_1264	0.225318	0.33831
LMR479A_0974		conserved exported protein of unknown function	NO	lmo0951	LMR6179_1265	0.119209	0.674006
LMR479A_0975		conserved membrane protein of unknown function	NO	lmo0952	LMR6179_1266	-2.27308	1.64122e-10
LMR479A_0976		protein of unknown function	NO	LISIN_0983	LMR6179_1267	-1.10332	0.708868
LMR479A_0977		conserved exported protein of unknown function	YES	lmo0953	LMR6179_1268	6.40832	9.6726e-97
LMR479A_0978		conserved exported protein of unknown function	NO	lmo0954	LMR6179_1269	2.40335	7.0598e-11
LMR479A_0979		conserved protein of unknown function	NO	lmo0955	LMR6179_1270	2.6538	1.95159e-08
LMR479A_0980	nagA	N-acetylglucosamine-6-phosphate deacetylase	YES	lmo0956	LMR6179_1271	4.99366	1.38898e-112
LMR479A_0981	nagBA	N-acetylglucosamine-6-phosphate isomerase	YES	lmo0957	LMR6179_1272	3.23391	3.63009e-36
LMR479A_0982		Complete genome	YES	lmo0958	LMR6179_1273	2.92809	4.21573e-23
LMR479A_0983	tagO	putative undecaprenyl-phosphate N-acetylglucosaminyl 1-phosphate transferase	NO	lmo0959	LMR6179_1275	0.908979	0.00106382
LMR479A_0984		conserved protein of unknown function	NO	lmo0960	LMR6179_1276	-5.5931	2.3691e-34
LMR479A_0985	yrrO	putative hydrolase	NO	lmo0961	LMR6179_1277	-2.2643	1.05197e-09
LMR479A_0986	lemA	Protein LemA	NO	lmo0962	LMR6179_1278	-0.0590595	0.841689
LMR479A_0987	htpX	Protease HtpX homolog	NO	lmo0963	LMR6179_1279	0.254192	0.322216
LMR479A_0988		conserved protein of unknown function	NO	lmo0964	LMR6179_1280	3.32597	1.26253e-29
LMR479A_0989	yjbK	putative RNA/thiamine triphosphatase	NO	lmo0965	LMR6179_1281	1.07142	7.47747e-05
LMR479A_0990		TPR domain-containing protein	NO	lmo0966	LMR6179_1282	0.76746	0.0199675
LMR479A_0991	relP	(p)ppGpp synthetase	NO	lmo0967	LMR6179_1283	-0.170456	0.560936
LMR479A_0992	ppnKA	inorganic polyphosphate/ATP-NAD kinase	NO	lmo0968	LMR6179_1284	-0.477893	0.132542
LMR479A_0993		protein of unknown function	NO	LISIN_1001	#N/A	-1.212	0.000115815
LMR479A_0994	yjbO	pseudouridylate synthase	NO	lmo0969	LMR6179_1285	-1.62844	1.17303e-09
LMR479A_0995	fabI	enoyl-acyl carrier protein reductase	NO	lmo0970	LMR6179_1286	-2.55035	1.13808e-27
LMR479A_0996		DltD protein	NO	lmo0971	LMR6179_1287	1.56436	1.50508e-05
LMR479A_0997	dltC	D-alanyl carrier protein	NO	lmo0972	LMR6179_1288	1.29022	0.00153527
LMR479A_0998	dltB	putative D-alanine esterase for lipoteichoic acid and wall teichoic acid	NO	lmo0973	LMR6179_1289	1.58785	1.29646e-05
LMR479A_0999	dltA	D-alanine:D-alanyl-carrier protein ligase	NO	lmo0974	LMR6179_1290	1.45895	1.0982e-06
LMR479A_1000	ywzH	conserved hypothetical protein	NO	LISIN_1008	LMR6179_1291	0.579539	0.649115
LMR479A_1001	rpiA	Ribose-5-phosphate isomerase A	NO	lmo0975	LMR6179_1292	-0.503271	0.319977
LMR479A_1002		conserved protein of unknown function	NO	lmo0976	LMR6179_1293	1.60629	8.16144e-05
LMR479A_1003	yjcH	putative hydrolase	NO	lmo0977	LMR6179_1294	1.56409	3.85218e-08
LMR479A_1004	ilvE	Branched-chain-amino-acid aminotransferase	NO	lmo0978	LMR6179_1295	-1.46507	2.71979e-09
LMR479A_1005		conserved protein of unknown function	NO	lmo0979	LMR6179_1296	1.54415	0.000516813
LMR479A_1006		conserved membrane protein of unknown function	NO	lmo0980	LMR6179_1297	1.83007	7.76598e-05
LMR479A_1007		conserved membrane protein of unknown function	NO	lmo0981	LMR6179_1298	-0.648	0.00153232
LMR479A_1008	yhfE	putative endoglucanase	NO	lmo0982	LMR6179_1299	1.25187	9.43889e-05
LMR479A_1009	gpo	Glutathione peroxidase	NO	lmo0983	LMR6179_1300	1.37026	2.18993e-05
LMR479A_1010		conserved protein of unknown function	NO	lmo0984	LMR6179_1301	0.288926	0.497058
LMR479A_1011		conserved membrane protein of unknown function	NO	lmo0985	LMR6179_1302	0.701364	0.112656
LMR479A_1012		ABC transporter	NO	lmo0986	LMR6179_1303	0.293228	0.480161
LMR479A_1013		conserved membrane protein of unknown function	NO	lmo0987	LMR6179_1304	0.239314	0.667588
LMR479A_1014	prfC	Peptide chain release factor 3	NO	lmo0988	LMR6179_1305	-3.70929	6.64768e-36
LMR479A_1015		conserved protein of unknown function	NO	lmo0989	LMR6179_1306	-2.73361	5.32835e-14
LMR479A_1016	mepA	Multidrug export protein mepA	NO	lmo0990	LMR6179_1307	-2.26629	0.00878783
LMR479A_1017		Membrane protein	NO	lmo0991	LMR6179_1308	-6.65262	2.13292e-48
LMR479A_1018		conserved membrane protein of unknown function	NO	lmo0992	LMR6179_1309	-3.49037	1.3944e-21
LMR479A_1019	ktrD	K+-transporting ATPase	YES	lmo0993	LMR6179_1310	-3.18326	6.43769e-36
LMR479A_1020		conserved membrane protein of unknown function	YES	lmo0994	LMR6179_1311	7.70615	1.68901e-87
LMR479A_1021	ykrP	putative integral inner membrane protein; putative acyltransferase	YES	lmo0995	LMR6179_1312	1.80762	2.08437e-08
LMR479A_1022	ogt	O6-alkylguanine DNA alkyltransferase	NO	lmo0996	LMR6179_1313	1.18647	9.6639e-05
LMR479A_1023	clpE	ATP-dependent Clp protease (class III stress gene)	NO	lmo0997	LMR6179_1314	3.35486	#NUM!
LMR479A_1024		CAAX amino terminal protease	NO	lmo0998	LMR6179_1315	-0.560552	0.0793808
LMR479A_1025		conserved membrane protein of unknown function	NO	lmo0999	LMR6179_1316	-1.11812	0.000459196
LMR479A_1026		conserved protein of unknown function	NO	lmo1000	LMR6179_1317	-2.25707	4.90625e-08
LMR479A_1027		conserved protein of unknown function	NO	lmo1001	LMR6179_1318	-0.427215	0.368921
LMR479A_1028	ptsH	histidine-containing phosphocarrier protein of the phosphotransferase system (PTS) (HPr protein)	NO	lmo1002	LMR6179_1319	-2.24838	1.53941e-08
LMR479A_1029	ptsI	phosphotransferase system (PTS) enzyme I	NO	lmo1003	LMR6179_1320	-2.35581	8.95051e-26
LMR479A_1030		conserved membrane protein of unknown function	NO	lmo1004	LMR6179_1321	-3.11539	7.62945e-15
LMR479A_1031	ykwC	putative beta-hydroxyacid dehydrogenase	YES	lmo1005	LMR6179_1322	-0.883281	0.0137028
LMR479A_1032	dapG	N-acetyl-L,L-diaminopimelate aminotransferase	NO	lmo1006	LMR6179_1323	-0.670075	0.0140508
LMR479A_1033		conserved protein of unknown function	NO	lmo1007	LMR6179_1324	0.661634	0.211225
LMR479A_1034	ykuJ	putative RNA-specific modification enzyme	NO	lmo1008	LMR6179_1325	-1.67143	7.22112e-05
LMR479A_1035	ykuL	conserved hypothetical protein	NO	lmo1009	LMR6179_1326	1.52417	4.42335e-07
LMR479A_1036	ccpC	transcriptional repressor of citB and citZ	NO	lmo1010	LMR6179_1327	1.54087	2.10976e-12
LMR479A_1037	dapH	tetrahydrodipicolinate N-acetyltransferase	NO	lmo1011	LMR6179_1328	0.415197	0.123198
LMR479A_1038	dapL	N-acetyl-diaminopimelate deacetylase	NO	lmo1012	LMR6179_1329	-1.32695	0.00024589
LMR479A_1039	ykuT	putative small-conductance mechanosensitive channel	NO	lmo1013	LMR6179_1330	-1.24786	0.000110776
LMR479A_1040	opuAA	glycine betaine ABC transporter (ATP-binding protein)	YES	lmo1014	LMR6179_1331	-8.39979	5.00322e-72
LMR479A_1041	opuAB	glycine betaine ABC transporter (permease)	YES	lmo1015	LMR6179_1332	-6.98746	3.39606e-104
LMR479A_1042	opuAC	glycine betaine ABC transporter (glycine betaine-binding lipoprotein)	YES	lmo1016	LMR6179_1333	-6.4829	1.07809e-106
LMR479A_1043		putative PTS system, glucose-specific, IIA component	NO	lmo1017	LMR6179_1334	-2.99703	1.54871e-33
LMR479A_1044		conserved protein of unknown function	YES	lmo1018	LMR6179_1335	0.84743	0.0134958
LMR479A_1045		conserved protein of unknown function	NO	lmo1019	LMR6179_1336	-0.326693	0.258169
LMR479A_1046		conserved membrane protein of unknown function	NO	lmo1020	LMR6179_1337	-0.367504	0.265859
LMR479A_1047		conserved exported protein of unknown function	NO	lmo1021	LMR6179_1338	-0.43247	0.128322
LMR479A_1048	liaR	two-component response regulator [YvqE] responding to cell wall stress	NO	lmo1022	LMR6179_1339	-0.23837	0.506152
LMR479A_1049	ktrC	potassium uptake protein	NO	lmo1023	LMR6179_1340	0.115621	0.756416
LMR479A_1050		conserved membrane protein of unknown function	NO	lmo1024	LMR6179_1341	-1.16198	0.000146655
LMR479A_1051		conserved membrane protein of unknown function	NO	lmo1025	LMR6179_1342	-0.00556095	0.990211
LMR479A_1052	lytR	Transcriptional regulator lytR	NO	lmo1026	LMR6179_1343	1.23431	3.70645e-09
LMR479A_1053	rnjA	ribonuclease J1	NO	lmo1027	LMR6179_1344	0.20362	0.479215
LMR479A_1054	rnpZA	omega 1 subunit of RNA polymerase	NO	lmo1028	LMR6179_1345	0.736656	0.00352261
LMR479A_1055		protein of unknown function	NO	LISIN_1063	LMR6179_1346	-1.37731	0.501972
LMR479A_1056	ykrA	putative hydrolase	YES	lmo1029	LMR6179_1347	0.403294	0.183792
LMR479A_1057		conserved protein of unknown function	NO	lmo1030	LMR6179_1348	-0.793974	0.0162811
LMR479A_1058		conserved protein of unknown function	NO	lmo1031	LMR6179_1349	-0.619402	0.479454
LMR479A_1059		putative transketolase N-terminal section	NO	lmo1032	LMR6179_1350	-0.716534	0.522612
LMR479A_1060		putative transketolase C-terminal section	NO	lmo1033	LMR6179_1351	0.559839	0.493045
LMR479A_1061	glpK	Glycerol kinase 1	NO	lmo1034	LMR6179_1352	-0.0196617	0.984128
LMR479A_1062	bglP	PTS system beta-glucoside-specific EIIBCA component [Includes: Beta-glucoside-specific phosphotransferase enzyme IIB component ; Beta-glucoside permease IIC component ; Beta-glucoside-specific phosphotransferase enzyme IIA component]	NO	lmo1035	LMR6179_1353	0.268539	0.599832
LMR479A_1063		conserved protein of unknown function	NO	lmo1036	LMR6179_1354	1.07968	0.000457688
LMR479A_1064	yoaT	putative integral inner membrane protein	NO	lmo1037	LMR6179_1355	-0.683383	0.129151
LMR479A_1065		conserved protein of unknown function	NO	lmo1038	LMR6179_1356	0.962645	0.00106878
LMR479A_1066		putative ABC transporter, ATP-binding protein	NO	lmo1039	LMR6179_1357	0.618489	0.0181324
LMR479A_1067		Molybdenum ABC transporter	NO	lmo1040	LMR6179_1358	0.78551	0.0284955
LMR479A_1068		Molybdenum ABC transporter	NO	lmo1041	LMR6179_1359	0.880979	0.00573213
LMR479A_1069		conserved protein of unknown function	NO	lmo1042	LMR6179_1360	4.18822	3.00856e-65
LMR479A_1070		conserved protein of unknown function	NO	lmo1043	LMR6179_1361	3.76395	5.12622e-42
LMR479A_1071	moaE	Molybdopterin synthase catalytic subunit	NO	lmo1044	LMR6179_1362	3.50569	7.32352e-33
LMR479A_1072		conserved protein of unknown function	NO	lmo1045	LMR6179_1363	3.53446	6.98682e-19
LMR479A_1073	moaC	molybdenum cofactor biosynthesis protein C	NO	lmo1046	LMR6179_1364	3.44645	6.91429e-23
LMR479A_1074	moaA	Molybdenum cofactor biosynthesis protein A	NO	lmo1047	LMR6179_1365	3.77828	1.14145e-39
LMR479A_1075	moaB	Molybdenum cofactor biosynthesis protein B	NO	lmo1048	LMR6179_1366	3.75538	3.98943e-34
LMR479A_1076		conserved protein of unknown function	NO	lmo1049	LMR6179_1367	2.89962	2.03621e-21
LMR479A_1077		conserved protein of unknown function	NO	lmo1050	LMR6179_1368	0.886617	0.00066946
LMR479A_1078	defB	formylmethionine deformylase A	NO	lmo1051	LMR6179_1369	2.4088	5.84494e-11
LMR479A_1079		conserved protein of unknown function	NO	LISIN_1087	LMR6179_1370	-3.03794	0.223358
LMR479A_1080	pdhA	pyruvate dehydrogenase (E1 alpha subunit)	YES	lmo1052	LMR6179_1371	-3.1449	7.02404e-22
LMR479A_1081	pdhB	pyruvate dehydrogenase (E1 beta subunit)	NO	lmo1053	LMR6179_1372	-2.94287	5.30853e-13
LMR479A_1082	pdhC	pyruvate dehydrogenase (dihydrolipoamide acetyltransferase E2 subunit)	NO	lmo1054	LMR6179_1373	-3.19698	1.66606e-25
LMR479A_1083	pdhD	dihydrolipoamide dehydrogenase E3 subunit of both pyruvate dehydrogenase and 2-oxoglutarate dehydrogenase complexes	NO	lmo1055	LMR6179_1374	-2.58263	9.50806e-12
LMR479A_1084		conserved protein of unknown function	NO	lmo1056	LMR6179_1375	-3.52993	9.70358e-18
LMR479A_1085		conserved protein of unknown function	NO	lmo1057	LMR6179_1376	2.66162	3.50434e-27
LMR479A_1086	yktA	conserved hypothetical protein	NO	lmo1058	LMR6179_1377	3.14459	6.70878e-31
LMR479A_1087		conserved protein of unknown function	NO	lmo1059	LMR6179_1378	2.11562	1.72482e-27
LMR479A_1088	vanRB	Regulatory protein vanRB	NO	lmo1060	LMR6179_1379	1.27821	0.000691565
LMR479A_1089		HAMP domain-containing protein	NO	lmo1061	LMR6179_1380	1.55301	7.15155e-06
LMR479A_1090		conserved membrane protein of unknown function	NO	lmo1062	LMR6179_1381	2.75533	2.62542e-05
LMR479A_1091	yclH	putative ABC transporter (ATPase component)	NO	lmo1063	LMR6179_1382	2.27839	0.0111167
LMR479A_1092		Magnesium transporter CorA family protein	YES	lmo1064	LMR6179_1383	-2.63396	2.79593e-25
LMR479A_1093	yktB	conserved hypothetical protein	NO	lmo1065	LMR6179_1385	-1.82206	5.91389e-06
LMR479A_1094	suhB	inositol monophosphatase	NO	lmo1066	LMR6179_1386	0.175517	0.611459
LMR479A_1095	bipA	GTPase	YES	lmo1067	LMR6179_1387	-6.51372	7.80695e-84
LMR479A_1096		conserved exported protein of unknown function	YES	lmo1068	LMR6179_1388	5.87188	2.74355e-45
LMR479A_1097		conserved protein of unknown function	NO	lmo1069	LMR6179_1389	1.62099	0.00243373
LMR479A_1098	ylaN	conserved hypothetical protein	NO	lmo1070	LMR6179_1390	1.04992	0.00101545
LMR479A_1099	ftsW	cell-division protein	NO	lmo1071	LMR6179_1391	-1.04192	2.36429e-05
LMR479A_1100	pycA	pyruvate carboxylase	YES	lmo1072	LMR6179_1392	-2.50256	8.66213e-27
LMR479A_1101	yvrC	Uncharacterized ABC transporter substrate-binding lipoprotein yvrC	NO	lmo1073	LMR6179_1393	-3.18826	9.74538e-19
LMR479A_1102	tagG	teichoic acid precursors permease	NO	lmo1074	LMR6179_1394	-4.58982	6.83233e-21
LMR479A_1103	tagH	Teichoic acids export ATP-binding protein TagH	NO	lmo1075	LMR6179_1395	-3.84061	5.4125e-39
LMR479A_1104		N-acetylmuramoyl-L-alanine amidase	NO	lmo1076	LMR6179_1396	-1.64645	8.79594e-10
LMR479A_1105		Glycosyl transferase	NO	lmo1077	LMR6179_1397	-2.9133	1.83161e-21
LMR479A_1106	gtaB	UTP-glucose-1-phosphate uridylyltransferase	NO	lmo1078	LMR6179_1398	-0.661962	0.0328315
LMR479A_1107		conserved membrane protein of unknown function	NO	lmo1079	LMR6179_1399	-4.38765	9.06383e-32
LMR479A_1108		conserved protein of unknown function	NO	lmo1080	LMR6179_1400	-1.94747	1.53767e-10
LMR479A_1109	spsI	putative dTDP-glucose pyrophosphorylase	NO	lmo1081	LMR6179_1401	-3.17533	2.60933e-32
LMR479A_1110	rmlC	dTDP-4-deoxyrhamnose-3,5-epimerase	NO	lmo1082	LMR6179_1402	-3.92133	2.84533e-47
LMR479A_1111	spsJ	putative dTDP-glucose 4,6-dehydratase	NO	lmo1083	LMR6179_1403	-3.48512	2.04411e-23
LMR479A_1112		conserved protein of unknown function	NO	lmo1084	LMR6179_1404	-3.5948	8.37881e-36
LMR479A_1113		conserved protein of unknown function	NO	lmo1085	LMR6179_1405	-0.178612	0.500494
LMR479A_1114	ispD	putative 2-C-methyl-D-erythritol 4-phosphate cytidylyltransferase 2	NO	lmo1086	LMR6179_1406	-1.05474	0.000972366
LMR479A_1115	tarJ	putative ribitol-5-phosphate dehydrogenase	NO	lmo1087	LMR6179_1407	-1.34663	8.53616e-06
LMR479A_1116		conserved protein of unknown function	NO	lmo1088	LMR6179_1408	-2.04931	7.76891e-07
LMR479A_1117	tagD	glycerol-3-phosphate cytidylyltransferase	NO	lmo1089	LMR6179_1409	-1.72646	6.21834e-07
LMR479A_1118		Glycosyltransferase	NO	lmo1090	LMR6179_1410	-1.63754	5.52977e-08
LMR479A_1119		conserved protein of unknown function	NO	lmo1091	LMR6179_1411	-1.8033	9.44946e-08
LMR479A_1120	pncB	nicotinate phosphoribosyltransferase	NO	lmo1092	LMR6179_1412	-1.52284	3.46562e-13
LMR479A_1121	nadE	ammonium-dependent NAD+ synthetase	NO	lmo1093	LMR6179_1413	-1.60831	2.26881e-09
LMR479A_1122		conserved protein of unknown function	NO	#N/A	LMR6179_1414	-0.792605	0.0287365
LMR479A_1123		PTS system, Lactose/Cellobiose specific IIB subunit subfamily	NO	lmo1095	LMR6179_1415	-0.457048	0.134232
LMR479A_1124	guaA	GMP synthetase	YES	lmo1096	LMR6179_1416	-2.50713	7.01884e-15
LMR479A_1125		Site-specific DNA-methyltransferase (Adenine-specific)	NO	#N/A	#N/A	-2.89719	9.95798e-48
LMR479A_1126		Type III restriction enzyme	NO	#N/A	#N/A	-2.44711	2.9163e-30
LMR479A_1127		Phage integrase family site-specific recombinase (fragment)	NO	#N/A	#N/A	-2.56533	4.40864e-15
LMR479A_1128		conserved protein of unknown function	NO	#N/A	#N/A	-2.52661	2.77434e-20
LMR479A_1129		conserved protein of unknown function	NO	lmo1117	#N/A	-0.923175	0.373615
LMR479A_1130		Glyoxalase (fragment)	NO	lmo1117	#N/A	-0.463524	0.738526
LMR479A_1131		protein of unknown function	NO	#N/A	#N/A	0.684414	0.340137
LMR479A_1132		protein of unknown function	NO	#N/A	#N/A	0.775872	0.0714685
LMR479A_1133		conserved protein of unknown function	NO	#N/A	#N/A	0.599002	0.250318
LMR479A_1134		conserved protein of unknown function	NO	#N/A	LMR6179_1417	-3.05682	5.93268e-06
LMR479A_1135		conserved protein of unknown function	NO	#N/A	LMR6179_1418	-2.91591	9.66066e-07
LMR479A_1136		conserved protein of unknown function	NO	#N/A	LMR6179_1420	-1.09092	0.234452
LMR479A_1137		conserved protein of unknown function	NO	#N/A	LMR6179_1420	-0.436128	0.564371
LMR479A_1138		conserved protein of unknown function	NO	#N/A	#N/A	-0.487388	0.328838
LMR479A_1139		conserved protein of unknown function	NO	#N/A	#N/A	0.686228	0.106054
LMR479A_1140		conserved protein of unknown function	NO	#N/A	#N/A	0.592432	0.442031
LMR479A_1141		conserved protein of unknown function	NO	lmo1121	LMR6179_1423	1.27406	0.228972
LMR479A_1142		conserved protein of unknown function	NO	lmo1122	#N/A	1.32447	0.114685
LMR479A_1143		conserved protein of unknown function	YES	lmo1123	LMR6179_1425	0.46082	0.68729
LMR479A_1144		conserved protein of unknown function	YES	lmo1124	LMR6179_1426	3.38634	1.78669e-08
LMR479A_1145		conserved protein of unknown function	NO	LISIN_1163	LMR6179_1427	3.9989	5.19808e-10
LMR479A_1146		conserved protein of unknown function	NO	lmo1125	LMR6179_1428	3.11522	3.97882e-07
LMR479A_1147		conserved protein of unknown function	NO	lmo1126	LMR6179_1429	3.84444	2.95448e-18
LMR479A_1148		conserved protein of unknown function	NO	lmo1127	LMR6179_1430	3.1809	2.0715e-15
LMR479A_1149		conserved exported protein of unknown function	NO	lmo1128	LMR6179_1431	1.90194	2.55203e-08
LMR479A_1150		conserved protein of unknown function	NO	lmo1129	LMR6179_1432	1.2517	0.0170321
LMR479A_1151		conserved protein of unknown function	NO	lmo1130	LMR6179_1433	-0.286219	0.724464
LMR479A_1152		Predicted protein	NO	LISIN_1170	#N/A	-1.0235	0.589797
LMR479A_1153		Uncharacterized ABC transporter ATP-binding protein HI_0663	NO	lmo1131	LMR6179_1438	0.641887	0.279102
LMR479A_1154		conserved membrane protein of unknown function	NO	lmo1132	LMR6179_1439	0.365844	0.508644
LMR479A_1155		conserved protein of unknown function	NO	lmo1133	LMR6179_1440	-0.233383	0.764792
LMR479A_1156		conserved protein of unknown function	NO	lmo1134	LMR6179_1441	-0.0927251	0.871057
LMR479A_1157		conserved protein of unknown function	NO	lmo1135	LMR6179_1442	0.0408374	0.902031
LMR479A_1158		conserved exported protein of unknown function	NO	lmo1136	LMR6179_1443	-1.38032	5.44104e-07
LMR479A_1159		conserved protein of unknown function	NO	lmo1137	LMR6179_1444	0.851445	0.187019
LMR479A_1160	clpP	ATP-dependent Clp protease proteolytic subunit 3	NO	lmo1138	LMR6179_1445	1.36668	5.61749e-05
LMR479A_1161		conserved protein of unknown function	YES	lmo1140	LMR6179_1447	4.94131	5.92272e-54
LMR479A_1162		conserved protein of unknown function	NO	lmo1141	LMR6179_1448	-0.595566	0.19028
LMR479A_1163		conserved protein of unknown function	NO	lmo1142	LMR6179_1449	2.51478	1.0783e-07
LMR479A_1164		conserved protein of unknown function	NO	lmo1143	LMR6179_1450	2.76387	2.28459e-09
LMR479A_1165	ypfE	putative carboxysome-like ethanolaminosome structural protein with putative role in ethanol utilization	NO	lmo1144	LMR6179_1451	0.770805	0.316919
LMR479A_1166	pduV	Propanediol utilization protein pduV	NO	lmo1145	LMR6179_1452	0.457356	0.523265
LMR479A_1167		conserved protein of unknown function	NO	lmo1146	LMR6179_1453	0.650322	0.241604
LMR479A_1168	cobU	Bifunctional adenosylcobalamin biosynthesis protein CobU	NO	lmo1147	LMR6179_1454	0.625318	0.441719
LMR479A_1169	cobS	Cobalamin synthase	NO	lmo1148	LMR6179_1455	-0.842211	0.473571
LMR479A_1170		conserved protein of unknown function	YES	lmo1149	LMR6179_1456	-0.584129	0.724522
LMR479A_1171	pocR	Regulatory protein pocR	NO	lmo1150	LMR6179_1457	5.3036	4.85662e-87
LMR479A_1172	cchA	putative carboxysome-like ethanolaminosome structural protein, ethanolamine utilization protein	YES	lmo1151	LMR6179_1458	1.17787	0.607763
LMR479A_1173	pduB	Propanediol utilization protein pduB	YES	lmo1152	LMR6179_1459	2.55812	0.0228368
LMR479A_1174	pduC	Propanediol dehydratase large subunit	YES	lmo1153	LMR6179_1460	1.75118	0.0229921
LMR479A_1175	pduD	Propanediol dehydratase medium subunit	YES	lmo1154	LMR6179_1461	0.741045	0.561065
LMR479A_1176	pduE	Propanediol dehydratase small subunit	NO	lmo1155	LMR6179_1462	0.132311	0.912971
LMR479A_1177		conserved protein of unknown function	YES	lmo1156	LMR6179_1463	1.02448	0.0958485
LMR479A_1178		conserved protein of unknown function	NO	lmo1157	LMR6179_1464	1.85322	0.136605
LMR479A_1179		conserved protein of unknown function	NO	lmo1158	LMR6179_1465	0.942225	0.359968
LMR479A_1180	cchA	putative carboxysome-like ethanolaminosome structural protein, ethanolamine utilization protein	YES	lmo1159	LMR6179_1466	1.33123	0.259251
LMR479A_1181		conserved protein of unknown function	NO	lmo1160	LMR6179_1467	1.03875	0.291379
LMR479A_1182	eutJ	Ethanolamine utilization protein eutJ	NO	lmo1161	LMR6179_1468	0.869717	0.373021
LMR479A_1183		conserved protein of unknown function	NO	lmo1162	LMR6179_1469	1.48172	0.358193
LMR479A_1184	ccmL	Carbon dioxide concentrating mechanism protein CcmL	NO	lmo1163	LMR6179_1470	0.769358	0.628286
LMR479A_1185		ATP:cob(I)alamin adenosyltransferase protein PduO	YES	lmo1164	LMR6179_1471	-0.00863257	0.994364
LMR479A_1186	eutE	putative aldehyde dehydrogenase, ethanolamine utilization protein	NO	lmo1165	LMR6179_1472	0.610594	0.606873
LMR479A_1187		conserved protein of unknown function	NO	lmo1166	LMR6179_1473	-0.0590562	0.947902
LMR479A_1188	glpF	glycerol permease	NO	lmo1167	LMR6179_1474	0.84274	0.497256
LMR479A_1189	ackA	acetate kinase	YES	lmo1168	LMR6179_1475	-1.50316	1.1634e-06
LMR479A_1190	cobD	Threonine-phosphate decarboxylase	NO	lmo1169	LMR6179_1476	-2.05671	3.84236e-13
LMR479A_1191		conserved protein of unknown function	NO	lmo1170	LMR6179_1477	-3.91769	2.40954e-13
LMR479A_1192		conserved protein of unknown function	NO	lmo1171	LMR6179_1478	-5.57436	1.22274e-10
LMR479A_1193	pdtaR	putative transcriptional regulatory protein pdtaR	NO	lmo1172	LMR6179_1479	2.15285	5.21116e-12
LMR479A_1194		Sensor histidine kinase	NO	lmo1173	LMR6179_1480	1.99547	8.76104e-18
LMR479A_1195	eutA	Reactivating factor for ethanolamine ammonia lyase	NO	lmo1174	LMR6179_1481	-2.80156	0.282904
LMR479A_1196	eutB	Ethanolamine ammonia-lyase heavy chain	NO	lmo1175	LMR6179_1482	-0.391148	0.808464
LMR479A_1197	eutC	Ethanolamine ammonia-lyase light chain	NO	lmo1176	LMR6179_1483	-0.552865	0.767444
LMR479A_1198	eutL	putative carboxysome-related structural protein with putative role in ethanolamine utilization	NO	lmo1177	LMR6179_1484	0.32383	0.875468
LMR479A_1199		conserved protein of unknown function	NO	lmo1178	LMR6179_1485	0.896014	0.508644
LMR479A_1200		Aldehyde dehydrogenase	NO	lmo1179	LMR6179_1486	-1.48863	0.098835
LMR479A_1201	cchA	putative carboxysome-like ethanolaminosome structural protein, ethanolamine utilization protein	NO	lmo1180	LMR6179_1487	-1.3514	0.417821
LMR479A_1202		conserved protein of unknown function	NO	lmo1181	LMR6179_1488	-5.28341	0.0130041
LMR479A_1203		conserved protein of unknown function	NO	lmo1182	LMR6179_1489	-1.55938	0.310908
LMR479A_1204		conserved protein of unknown function	NO	lmo1183	LMR6179_1490	0.237818	0.801155
LMR479A_1205	ccmL	Carbon dioxide concentrating mechanism protein CcmL	NO	lmo1184	LMR6179_1491	-0.0563381	0.969435
LMR479A_1206		conserved protein of unknown function	NO	lmo1185	LMR6179_1492	-0.48486	0.699117
LMR479A_1207	yxeR	putative ethanolamine transporter	NO	lmo1186	LMR6179_1493	-1.4638	0.110223
LMR479A_1208		conserved protein of unknown function	NO	lmo1187	LMR6179_1494	-0.987478	0.347794
LMR479A_1209		conserved protein of unknown function	NO	lmo1188	LMR6179_1495	-1.47368	1.78596e-06
LMR479A_1210		conserved protein of unknown function	NO	lmo1189	LMR6179_1496	3.01513	1.64035e-13
LMR479A_1211		conserved membrane protein of unknown function	NO	lmo1190	LMR6179_1497	2.76689	1.20409e-05
LMR479A_1212	cobB	Cobyrinic acid A,C-diamide synthase	NO	lmo1191	LMR6179_1498	-0.633984	0.718967
LMR479A_1213	cobD	Cobalamin biosynthesis protein CobD	NO	lmo1192	LMR6179_1499	-2.91898	0.246877
LMR479A_1214	cbiC	Cobalt-precorrin-8X methylmutase	NO	lmo1193	LMR6179_1500	-2.81986	0.268441
LMR479A_1215	cbiD	putative cobalt-precorrin-6A synthase [deacetylating]	NO	lmo1194	LMR6179_1501	-2.46352	0.174455
LMR479A_1216	cbiE	putative cobalt-precorrin-6Y C(5)-methyltransferase	NO	lmo1195	LMR6179_1502	-3.37487	0.164297
LMR479A_1217	cbiT	putative cobalt-precorrin-6Y C(15)-methyltransferase [decarboxylating]	NO	lmo1196	LMR6179_1503	0.140722	0.931443
LMR479A_1218	cbiF	Cobalt-precorrin-4 C(11)-methyltransferase	NO	lmo1197	LMR6179_1504	-1.5245	0.334731
LMR479A_1219	cbiG	Cobalamin biosynthesis protein CbiG	NO	lmo1198	LMR6179_1505	-1.20588	0.338935
LMR479A_1220	cbiH	Cobalt-precorrin-3B C(17)-methyltransferase	NO	lmo1199	LMR6179_1506	-3.86675	0.0968504
LMR479A_1221		conserved protein of unknown function	NO	lmo1200	LMR6179_1507	-1.19004	0.48831
LMR479A_1222		conserved protein of unknown function	NO	lmo1201	LMR6179_1508	-1.3205	0.349556
LMR479A_1223	cbiK	Sirohydrochlorin cobaltochelatase	NO	lmo1202	LMR6179_1509	-0.581863	0.722168
LMR479A_1224	cbiL	Cobalt-precorrin-2 C(20)-methyltransferase	NO	lmo1203	LMR6179_1510	-1.1832	0.483307
LMR479A_1225	cbiM	Protein CbiM	NO	lmo1204	LMR6179_1511	0.00828807	0.994302
LMR479A_1226	cbiN	Cobalt transport protein CbiN	NO	lmo1205	LMR6179_1512	-1.25692	0.447591
LMR479A_1227	cbiQ	Cobalt transport protein CbiQ	NO	lmo1206	LMR6179_1513	0.477336	0.40498
LMR479A_1228		putative enzyme	NO	lmo1207	LMR6179_1514	1.1445	0.00164752
LMR479A_1229	cobQ	Cobyric acid synthase	NO	lmo1208	LMR6179_1515	0.279846	0.394315
LMR479A_1230	yvqK	ATP:cob(I)alamin adenosyltransferase	NO	lmo1209	LMR6179_1516	0.97015	0.00419766
LMR479A_1231		putative Membrane protein	NO	lmo1210	LMR6179_1517	-5.88581	6.69835e-19
LMR479A_1232		putative Membrane protein	NO	lmo1211	LMR6179_1518	-6.93531	2.28837e-18
LMR479A_1233		conserved protein of unknown function	NO	lmo1212	LMR6179_1519	0.167012	0.792008
LMR479A_1234		conserved protein of unknown function	NO	lmo1213	LMR6179_1520	-0.00523637	0.990734
LMR479A_1235		conserved protein of unknown function	NO	lmo1214	LMR6179_1521	0.41484	0.229431
LMR479A_1236	lytG	Exo-glucosaminidase lytG	NO	lmo1215	LMR6179_1522	-0.0715511	0.808464
LMR479A_1237		conserved exported protein of unknown function	NO	lmo1216	LMR6179_1523	-6.5169	4.58767e-147
LMR479A_1238	ysdC	putative endo-1,4-beta-glucanase	NO	lmo1217	LMR6179_1524	-2.30204	2.62369e-20
LMR479A_1239	ysgA	putative RNA methylase	NO	lmo1218	LMR6179_1525	-2.19042	8.56787e-25
LMR479A_1240		conserved protein of unknown function	NO	lmo1219	LMR6179_1526	3.29281	1.21115e-40
LMR479A_1241	arxR	transcriptional repressor	NO	lmo1220	LMR6179_1527	2.56543	1.33027e-16
LMR479A_1242	pheS	phenylalanyl-tRNA synthetase (alpha subunit)	NO	lmo1221	LMR6179_1529	-5.98027	4.96941e-61
LMR479A_1243	pheT	phenylalanyl-tRNA synthetase (beta subunit)	NO	lmo1222	LMR6179_1530	-4.53294	1.15296e-33
LMR479A_1244		ABC transporter, ATP-binding protein	NO	lmo1223	LMR6179_1531	-0.678168	0.0132142
LMR479A_1245		conserved membrane protein of unknown function	NO	lmo1224	LMR6179_1532	-0.0175175	0.946488
LMR479A_1246		conserved protein of unknown function	NO	lmo1225	LMR6179_1533	-0.806926	0.0329233
LMR479A_1247		conserved membrane protein of unknown function	YES	lmo1226	LMR6179_1534	1.74541	2.12634e-13
LMR479A_1248	ung	uracil-DNA glycosylase	NO	lmo1227	LMR6179_1535	1.48374	5.64888e-08
LMR479A_1249	rnhC	ribonuclease HIII	NO	lmo1228	LMR6179_1536	-4.7765	1.83548e-20
LMR479A_1250	yshA	conserved hypothetical protein	NO	lmo1229	LMR6179_1537	2.33287	1.75085e-21
LMR479A_1251		conserved membrane protein of unknown function	NO	lmo1230	LMR6179_1538	2.29632	6.93513e-22
LMR479A_1252	polX	DNA polymerase X	NO	lmo1231	LMR6179_1539	1.21097	6.05233e-07
LMR479A_1253	mutSB	putative DNA mismatch repair enzyme	NO	lmo1232	LMR6179_1540	0.594115	0.036521
LMR479A_1254	trxA	thioredoxin	NO	lmo1233	LMR6179_1541	-0.0283309	0.944758
LMR479A_1255	uvrC	excinuclease ABC (subunit C)	NO	lmo1234	LMR6179_1542	-1.26386	8.90363e-09
LMR479A_1256	lysC	aspartokinase II alpha subunit (aa 1->408) and beta subunit (aa 246->408)	NO	lmo1235	LMR6179_1543	-5.54916	1.09669e-28
LMR479A_1257	yslB	conserved hypothetical protein	NO	lmo1236	LMR6179_1544	0.819477	0.0169104
LMR479A_1258	racE	glutamate racemase	NO	lmo1237	LMR6179_1545	-2.21075	2.98685e-16
LMR479A_1259	rph	ribonuclease PH	NO	lmo1238	LMR6179_1546	-2.9332	9.58741e-26
LMR479A_1260	rdgB	inosine/xanthosine triphosphate pyrophosphatase (subunit A)	NO	lmo1239	LMR6179_1547	-3.60723	2.59517e-27
LMR479A_1261	ysnB	phosphoesterase	NO	lmo1240	LMR6179_1548	-3.2027	1.09236e-29
LMR479A_1262		protein of unknown function	NO	#N/A	#N/A	0.195556	0.784975
LMR479A_1263		Integrase	NO	#N/A	LMR6179_1549	0.617526	0.0497611
LMR479A_1264		conserved protein of unknown function	NO	#N/A	#N/A	-0.531255	0.32739
LMR479A_1265		Gp36	NO	#N/A	#N/A	0.456889	0.188737
LMR479A_1266		Rep protein	NO	#N/A	LMR6179_1552	0.330288	0.253291
LMR479A_1267		protein of unknown function	NO	#N/A	#N/A	1.84263	0.201518
LMR479A_1268		protein of unknown function	NO	#N/A	#N/A	1.09246	0.07009
LMR479A_1269		putative transcriptional regulator, AsnC family	NO	#N/A	#N/A	1.98093	0.139351
LMR479A_1270		Predicted protein (fragment)	NO	#N/A	LMR6179_1553	-0.0117372	0.996179
LMR479A_1271		conserved protein of unknown function	NO	#N/A	LMR6179_1554	-0.162704	0.803497
LMR479A_1272		Gp38	NO	#N/A	#N/A	0.708912	0.78663
LMR479A_1273		Gp39	NO	#N/A	LMR6179_1556	0.832596	0.609643
LMR479A_1274		Complete genome	NO	#N/A	#N/A	-0.527264	0.856522
LMR479A_1275		conserved protein of unknown function	NO	#N/A	#N/A	2.53364	0.0753491
LMR479A_1276		conserved protein of unknown function	NO	#N/A	#N/A	1.62398	0.0883744
LMR479A_1277		conserved protein of unknown function	NO	#N/A	#N/A	0.0172111	0.992957
LMR479A_1278		conserved protein of unknown function	NO	#N/A	#N/A	0.216725	0.905813
LMR479A_1279		conserved protein of unknown function	NO	#N/A	#N/A	1.10689	0.567661
LMR479A_1280		Gp48	NO	#N/A	#N/A	0.848909	0.608334
LMR479A_1281		Phage protein	NO	#N/A	#N/A	0.219806	0.897686
LMR479A_1282		Gp37	NO	#N/A	#N/A	0.420791	0.71408
LMR479A_1283		Gp45 protein	NO	#N/A	#N/A	0.264536	0.829277
LMR479A_1284		Complete genome	NO	#N/A	#N/A	0.118463	0.91415
LMR479A_1285		Complete genome	NO	#N/A	LMR6179_1572	-1.15027	0.357247
LMR479A_1286		51.5 kDa protein	NO	#N/A	LMR6179_1573	0.340607	0.717549
LMR479A_1287		Gp49 protein	NO	#N/A	LMR6179_1574	-0.000915199	0.999239
LMR479A_1288		conserved protein of unknown function	NO	#N/A	LMR6179_1575	-0.143274	0.834712
LMR479A_1289		conserved protein of unknown function	NO	#N/A	#N/A	0.567041	0.623985
LMR479A_1290		conserved protein of unknown function	NO	#N/A	#N/A	0.536893	0.729877
LMR479A_1291		Phage protein gp52	NO	#N/A	#N/A	1.47517	0.059088
LMR479A_1292		Predicted protein	NO	#N/A	#N/A	0.556562	0.674006
LMR479A_1293		Predicted protein	NO	#N/A	LMR6179_1578	1.39992	0.292513
LMR479A_1294		conserved protein of unknown function	NO	#N/A	LMR6179_1579	3.17145	0.0136549
LMR479A_1295		conserved protein of unknown function	NO	#N/A	LMR6179_1580	2.47286	0.00191068
LMR479A_1296		Phage protein	NO	#N/A	LMR6179_1583	0.877506	0.764792
LMR479A_1297		protein of unknown function	NO	#N/A	#N/A	-1.54931	0.589724
LMR479A_1299		conserved protein of unknown function	NO	#N/A	LMR6179_1585	3.91398	9.53665e-05
LMR479A_1300		conserved protein of unknown function	NO	#N/A	LMR6179_1586	3.26747	0.0026051
LMR479A_1301		ATP-dependent Clp protease proteolytic subunit	NO	#N/A	LMR6179_1587	1.75163	0.127159
LMR479A_1302		conserved protein of unknown function	NO	#N/A	LMR6179_1588	4.39224	1.87856e-05
LMR479A_1303		conserved protein of unknown function	NO	#N/A	LMR6179_1589	2.92317	0.0370423
LMR479A_1304		conserved protein of unknown function	NO	#N/A	LMR6179_1590	2.48803	0.0658481
LMR479A_1305		conserved protein of unknown function	NO	#N/A	LMR6179_1591	2.68822	0.0721811
LMR479A_1306		Gp9	NO	#N/A	LMR6179_1592	2.94013	0.0655931
LMR479A_1307		conserved protein of unknown function	NO	#N/A	LMR6179_1593	1.65803	0.286979
LMR479A_1308		Major tail protein	NO	#N/A	LMR6179_1594	1.85313	0.0401406
LMR479A_1309		conserved protein of unknown function	NO	#N/A	LMR6179_1595	-0.575856	0.817751
LMR479A_1310		conserved protein of unknown function	NO	#N/A	LMR6179_1596	1.10698	0.65296
LMR479A_1311		conserved protein of unknown function	NO	#N/A	LMR6179_1597	1.70843	3.80901e-09
LMR479A_1312		Minor structural protein GP75	NO	#N/A	LMR6179_1598	1.89542	0.01015
LMR479A_1313		conserved protein of unknown function	NO	#N/A	LMR6179_1599	1.18436	0.261629
LMR479A_1314		conserved protein of unknown function	NO	#N/A	LMR6179_1600	1.90524	0.02305
LMR479A_1315		conserved protein of unknown function	NO	#N/A	LMR6179_1967	1.06298	0.698897
LMR479A_1316		Holin	NO	#N/A	#N/A	1.61573	0.500211
LMR479A_1317		conserved protein of unknown function	NO	#N/A	#N/A	1.81332	0.0981337
LMR479A_1318		Gp21 protein	NO	#N/A	#N/A	-0.430052	0.780319
LMR479A_1319		conserved protein of unknown function	NO	#N/A	#N/A	-0.936545	0.175067
LMR479A_1320		Gp33	NO	#N/A	#N/A	-1.40825	0.100369
LMR479A_1321		conserved protein of unknown function	YES	lmo1241	LMR6179_1975	7.52294	8.19176e-164
LMR479A_1322	ydeI	conserved hypothetical protein	NO	lmo1242	LMR6179_1976	0.467258	0.047827
LMR479A_1323		conserved protein of unknown function	NO	lmo1243	LMR6179_1977	1.38086	7.42742e-06
LMR479A_1324		conserved protein of unknown function	NO	lmo1244	LMR6179_1978	1.09153	0.000228705
LMR479A_1325		conserved protein of unknown function	NO	lmo1245	LMR6179_1979	0.265043	0.633368
LMR479A_1326	deaD	ATP-dependent RNA helicase	NO	lmo1246	LMR6179_1980	0.235349	0.335642
LMR479A_1327		conserved protein of unknown function	NO	lmo1247	LMR6179_1981	0.186025	0.599832
LMR479A_1328		conserved protein of unknown function	NO	lmo1248	LMR6179_1982	-2.12155	1.59366e-06
LMR479A_1329		conserved protein of unknown function	NO	lmo1249	LMR6179_1983	-5.9609	0.00363287
LMR479A_1330		conserved membrane protein of unknown function	NO	lmo1250	LMR6179_1984	-7.89209	3.22771e-11
LMR479A_1331		conserved protein of unknown function	NO	lmo1251	LMR6179_1985	-2.0556	5.95673e-05
LMR479A_1332		conserved protein of unknown function	NO	LISIN_1293	LMR6179_1986	-2.16133	0.0456946
LMR479A_1333	yxkD	efflux transporter	NO	lmo1252	LMR6179_1987	-6.71962	1.70653e-17
LMR479A_1334		Complete genome	NO	LISIN_1295	LMR6179_1988	0.776552	0.161383
LMR479A_1335		conserved protein of unknown function	NO	LISIN_1296	LMR6179_1989	0.582983	0.675029
LMR479A_1336	treR	transcriptional regulator (GntR family)	NO	lmo1253	LMR6179_1990	1.11618	7.77542e-07
LMR479A_1337	treA	trehalose-6-phosphate hydrolase	NO	lmo1254	LMR6179_1991	-1.02207	0.000593718
LMR479A_1338	treP	phosphotransferase system (PTS) trehalose-specific enzyme IIBC component	NO	lmo1255	LMR6179_1992	-1.50612	5.60822e-09
LMR479A_1339		conserved protein of unknown function	NO	lmo1256	LMR6179_1993	5.49815	9.45059e-20
LMR479A_1340		conserved protein of unknown function	NO	lmo1257	LMR6179_1994	-3.26243	3.61535e-35
LMR479A_1341		Hydrolase, alpha/beta fold family	YES	lmo1258	LMR6179_1995	2.04909	6.81539e-13
LMR479A_1342	proA	gamma-glutamyl phosphate reductase	NO	lmo1259	LMR6179_1996	-1.04706	3.21483e-05
LMR479A_1343	proB	Glutamate 5-kinase	NO	lmo1260	LMR6179_1997	-1.77431	5.05253e-08
LMR479A_1344		conserved membrane protein of unknown function	YES	lmo1261	LMR6179_1998	2.71172	1.11412e-45
LMR479A_1345		conserved protein of unknown function	NO	lmo1262	LMR6179_1999	-0.562946	0.0672521
LMR479A_1346		conserved protein of unknown function	NO	lmo1263	LMR6179_2000	-1.40521	0.265819
LMR479A_1347		conserved exported protein of unknown function	YES	lmo1264	LMR6179_2001	0.834856	0.447943
LMR479A_1348		conserved exported protein of unknown function	NO	lmo1265	LMR6179_2002	-0.81833	0.349556
LMR479A_1349		conserved protein of unknown function	NO	lmo1266	LMR6179_2003	-2.28032	3.4745e-15
LMR479A_1350	tig	prolyl isomerase (trigger factor)	NO	lmo1267	LMR6179_2004	-4.08127	2.38375e-91
LMR479A_1351	clpX	protein unfolding ATPase required for presentation of proteins to proteases	NO	lmo1268	LMR6179_2006	-0.0978642	0.762877
LMR479A_1352	sipT	type I signal peptidase	NO	lmo1269	LMR6179_2007	-0.502234	0.0735775
LMR479A_1353		conserved protein of unknown function	NO	lmo1270	LMR6179_2008	-0.54174	0.0994976
LMR479A_1354	sipS	type I signal peptidase	NO	lmo1271	LMR6179_2009	-1.46903	1.86488e-07
LMR479A_1355	rbgA	ribosome biogenesis GTPase A	NO	lmo1272	LMR6179_2010	-1.838	3.07176e-10
LMR479A_1356	rnhB	ribonuclease HII	NO	lmo1273	LMR6179_2011	-1.89178	5.65229e-14
LMR479A_1357	dprA	DNA processing Smf single strand binding protein	NO	lmo1274	LMR6179_2012	1.21522	0.0271386
LMR479A_1358	topA	DNA topoisomerase I	NO	lmo1275	LMR6179_2013	-0.909391	2.81203e-05
LMR479A_1359	trmFO	tRNA:m(5)U-54 methyltransferase	NO	lmo1276	LMR6179_2014	-2.7588	3.15252e-28
LMR479A_1360		protein of unknown function	NO	#N/A	#N/A	-3.0643	1.11341e-08
LMR479A_1361	codV	site-specific tyrosine recombinase for chromosome partitioning	NO	lmo1277	LMR6179_2015	-1.89327	4.9193e-17
LMR479A_1362	clpQ	two-component ATP-dependent protease (N-terminal serine protease)	NO	lmo1278	LMR6179_2016	-1.1155	0.000648315
LMR479A_1363	clpY	two-component ATP-dependent protease (ATPase and chaperone)	NO	lmo1279	LMR6179_2017	-1.16251	2.61088e-06
LMR479A_1364	codY	transcriptional regulator, GTP and BCAA-dependent	NO	lmo1280	LMR6179_2018	-1.33566	1.75316e-05
LMR479A_1365	yneP	acyl-CoA thioesterase	NO	lmo1281	LMR6179_2019	0.0028375	0.994302
LMR479A_1366	yneQ	conserved hypothetical protein	NO	lmo1282	LMR6179_2020	-1.35508	2.04846e-07
LMR479A_1367		conserved protein of unknown function	NO	lmo1283	LMR6179_2021	-1.40582	1.25503e-09
LMR479A_1368	plsY	acylphosphate:glycerol-3-phosphate acyltransferase	NO	lmo1284	LMR6179_2022	-0.0235669	0.93865
LMR479A_1369	yneT	putative CoA-binding protein	NO	lmo1285	LMR6179_2023	2.28682	2.18053e-13
LMR479A_1370	parE	subunit B of DNA topoisomerase IV	NO	lmo1286	LMR6179_2024	-4.33966	1.7188e-54
LMR479A_1371	parC	subunit A of DNA topoisomerase IV	NO	lmo1287	LMR6179_2025	-4.20494	1.48628e-74
LMR479A_1372	luxS	S-ribosylhomocysteine lyase	NO	lmo1288	LMR6179_2026	1.52185	9.7864e-09
LMR479A_1373		conserved exported protein of unknown function	NO	#N/A	#N/A	1.28702	4.58911e-06
LMR479A_1374	inlK	conserved exported protein of unknown function	NO	lmo1290	LMR6179_2028	0.77717	0.163275
LMR479A_1375	yrhL	putative peptidoglycan O-acetyltransferase yrhL	NO	lmo1291	LMR6179_2029	0.570243	0.0169631
LMR479A_1376		conserved protein of unknown function	NO	lmo1292	LMR6179_2030	-0.461731	0.159638
LMR479A_1377	glpD	glycerol-3-phosphate oxidase	NO	lmo1293	LMR6179_2031	5.68839	8.51153e-76
LMR479A_1378	miaA	tRNA isopentenylpyrophosphate transferase	NO	lmo1294	LMR6179_2032	-2.43941	9.33524e-22
LMR479A_1379	hfq	Hfq RNA chaperone	YES	lmo1295	LMR6179_2033	3.05439	1.01457e-54
LMR479A_1380	hflX	ribosome associating GTPase	NO	lmo1296	LMR6179_2034	-4.99118	5.34767e-36
LMR479A_1381	ynbB	putative C-S lyase	NO	lmo1297	LMR6179_2035	-4.24256	1.77971e-32
LMR479A_1382	glnR	transcriptional regulator (nitrogen metabolism)	NO	lmo1298	LMR6179_2036	-2.27287	4.69303e-06
LMR479A_1383	glnA	glutamine synthetase	YES	lmo1299	LMR6179_2037	-3.09628	8.45005e-11
LMR479A_1384	ydfA	putative metal-anion antiporter protein	YES	lmo1300	LMR6179_2038	-0.0101144	0.982499
LMR479A_1385		Acetyltransferase	NO	lmo1301	LMR6179_2041	3.00998	1.12227e-41
LMR479A_1386	lexA	transcriptional repressor of the SOS regulon	NO	lmo1302	LMR6179_2042	2.23841	9.51308e-15
LMR479A_1387	yneA	Cell division suppressor protein yneA	NO	lmo1303	LMR6179_2044	0.963524	0.175739
LMR479A_1388	ynzC	conserved hypothetical protein	NO	lmo1304	LMR6179_2045	-0.645487	0.154017
LMR479A_1389	tkt	transketolase	NO	lmo1305	LMR6179_2046	0.33734	0.304613
LMR479A_1390	yneF	conserved hypothetical protein	NO	lmo1306	LMR6179_2047	-4.87489	2.03047e-114
LMR479A_1391		conserved protein of unknown function	NO	lmo1307	LMR6179_2048	-0.665048	0.323878
LMR479A_1392		conserved protein of unknown function	NO	lmo1308	LMR6179_2049	-0.780801	0.0173932
LMR479A_1393		conserved protein of unknown function	NO	lmo1308	LMR6179_2049	-1.79631	0.0039529
LMR479A_1394		conserved protein of unknown function	NO	lmo1309	LMR6179_2050	-1.80156	0.000753663
LMR479A_1395		conserved protein of unknown function	NO	lmo1310	LMR6179_2051	-0.745296	0.489223
LMR479A_1396		SNF2 family domain-containing protein	NO	lmo1311	LMR6179_2052	-2.1772	0.0818896
LMR479A_1397		conserved protein of unknown function	NO	lmo1312	LMR6179_2053	-1.98146	0.326239
LMR479A_1398	pyrH	uridylate kinase	NO	lmo1313	LMR6179_2054	-2.71647	1.57184e-27
LMR479A_1399	frr	ribosome recycling factor	NO	lmo1314	LMR6179_2055	-2.58919	3.77203e-22
LMR479A_1400	uppS	undecaprenyl pyrophosphate synthase	NO	lmo1315	LMR6179_2056	-1.71712	2.6656e-12
LMR479A_1401	cdsA	phosphatidate cytidylyltransferase (CDP-diglyceride synthase)	NO	lmo1316	LMR6179_2057	-2.56384	3.11036e-24
LMR479A_1402	dxr	1-deoxy-D-xylulose-5-phosphate reductoisomerase	NO	lmo1317	LMR6179_2058	-1.94737	4.38831e-19
LMR479A_1403	rseP	inner membrane zinc metalloprotease required for the extracytoplasmic stress response mediated by sigma(E) (YaeL)	NO	lmo1318	LMR6179_2059	-1.92653	2.97764e-21
LMR479A_1404	proS	prolyl-tRNA synthetase	YES	lmo1319	LMR6179_2060	-2.01798	2.5428e-18
LMR479A_1405	polC	DNA polymerase III (alpha subunit)	NO	lmo1320	LMR6179_2061	-1.90349	9.85899e-14
LMR479A_1406	rimP	ribosome maturation factor	NO	lmo1321	LMR6179_2062	-3.12262	8.41677e-33
LMR479A_1407	nusA	transcription translation coupling factor involved in Rho-dependent transcription termination	NO	lmo1322	LMR6179_2063	-3.27235	3.38878e-45
LMR479A_1408	ylxR	putative RNA binding protein; putative new fold	NO	lmo1323	LMR6179_2064	-3.5919	1.30515e-51
LMR479A_1409	rplGA	ribosomal protein L7Ae	NO	lmo1324	LMR6179_2065	-3.29922	6.90229e-37
LMR479A_1410	infB	initiation factor IF-2	NO	lmo1325	LMR6179_2066	-3.07098	1.97162e-49
LMR479A_1411	ylxP	conserved hypothetical protein	NO	lmo1326	LMR6179_2067	-3.16567	2.57113e-37
LMR479A_1412	rbfA	ribosome-binding factor A	NO	lmo1327	LMR6179_2068	-3.16902	1.33402e-45
LMR479A_1413	truB	tRNA pseudouridine 55 synthase	NO	lmo1328	LMR6179_2069	-5.38331	9.64588e-46
LMR479A_1414	ribC	bifunctional riboflavin kinase FAD synthase	NO	lmo1329	LMR6179_2070	-3.51605	3.95284e-27
LMR479A_1415	rpsO	ribosomal protein S15 (BS18)	NO	lmo1330	LMR6179_2071	-3.385	4.37179e-42
LMR479A_1416		Predicted protein	NO	LISIN_1375	LMR6179_2072	-4.14585	5.63565e-23
LMR479A_1417	pnpA	polynucleotide phosphorylase (PNPase)	NO	lmo1331	LMR6179_2073	-4.10522	2.61802e-50
LMR479A_1418	rsgA	putative ribosome biogenesis GTPase RsgA 1	NO	lmo1332	LMR6179_2074	2.32612	6.75147e-22
LMR479A_1419		conserved exported protein of unknown function	NO	lmo1333	LMR6179_2075	-2.18483	4.80664e-19
LMR479A_1420		conserved protein of unknown function	NO	lmo1334	LMR6179_2076	-2.12761	1.53119e-15
LMR479A_1421	rpmGA	ribosomal protein L33	NO	lmo1335	LMR6179_2077	-5.0991	4.59053e-25
LMR479A_1422		conserved protein of unknown function	NO	lmo1336	LMR6179_2078	-4.18799	2.56731e-34
LMR479A_1423		Rhomboid family protein	YES	lmo1337	LMR6179_2079	-0.30523	0.206091
LMR479A_1424	yqgQ	putative single strand nucleic acid binding transcription factor	NO	lmo1338	LMR6179_2080	-0.447883	0.737327
LMR479A_1425	glcK	glucose kinase	YES	lmo1339	LMR6179_2081	-0.271893	0.223358
LMR479A_1426		conserved exported protein of unknown function	YES	lmo1340	LMR6179_2082	2.67347	3.39645e-12
LMR479A_1427		conserved exported protein of unknown function	NO	lmo1341	LMR6179_2083	4.9626	0.00145788
LMR479A_1428		conserved protein of unknown function	NO	lmo1342	LMR6179_2084	4.94364	0.00194925
LMR479A_1429		ComG operon protein 5	NO	lmo1343	LMR6179_2085	2.16839	0.0551593
LMR479A_1430		putative ComG operon protein 4	NO	lmo1344	LMR6179_2086	3.44263	0.0218484
LMR479A_1431	comGC	pilin-like component of the DNA transport membrane platform	NO	lmo1345	LMR6179_2087	4.07255	0.0214119
LMR479A_1432		conserved membrane protein of unknown function	NO	lmo1346	LMR6179_2088	2.04489	0.28531
LMR479A_1433		conserved protein of unknown function	NO	lmo1347	LMR6179_2089	2.2065	0.159759
LMR479A_1435	gcvT	aminomethyltransferase (glycine cleavage system protein T)	NO	lmo1348	LMR6179_2091	4.31555	1.87497e-60
LMR479A_1436	gcvPA	glycine decarboxylase (subunit 1) (glycine cleavage system protein P)	NO	lmo1349	LMR6179_2092	5.10815	4.41577e-80
LMR479A_1437	gcvPB	glycine decarboxylase (subunit 2) (glycine cleavage system protein P)	NO	lmo1350	LMR6179_2093	4.46423	1.87739e-65
LMR479A_1438	yqhL	putative sulfur transferase	NO	lmo1351	LMR6179_2094	-3.93033	3.68473e-35
LMR479A_1439		conserved protein of unknown function	NO	lmo1352	LMR6179_2095	-2.58175	1.78655e-13
LMR479A_1440	yqhQ	conserved hypothetical protein	NO	lmo1353	LMR6179_2096	-2.60297	4.58144e-14
LMR479A_1441	yqhT	putative aminopeptidase	NO	lmo1354	LMR6179_2097	0.00630748	0.987056
LMR479A_1442	efp	elongation factor P	NO	lmo1355	LMR6179_2098	-1.38592	1.29763e-10
LMR479A_1443	accB	acetyl-CoA carboxylase subunit (biotin carboxyl carrier subunit)	NO	lmo1356	LMR6179_2099	-2.93853	1.70037e-20
LMR479A_1444	accC	acetyl-CoA carboxylase subunit (biotin carboxylase subunit)	NO	lmo1357	LMR6179_2100	-2.65338	6.17725e-27
LMR479A_1445	yqhY	conserved hypothetical protein	NO	lmo1358	LMR6179_2101	-1.80737	1.55139e-10
LMR479A_1446	nusB	transcription termination factor NusB	NO	lmo1359	LMR6179_2102	-1.74239	2.4052e-09
LMR479A_1447	folD	methylenetetrahydrofolate dehydrogenase; methenyltetrahydrofolate cyclohydrolase	NO	lmo1360	LMR6179_2103	-2.78254	8.34213e-31
LMR479A_1448	xseA	exodeoxyribonuclease VII (large subunit)	NO	lmo1361	LMR6179_2104	-2.81354	4.31144e-30
LMR479A_1449	xseB	exodeoxyribonuclease VII (small subunit)	NO	lmo1362	LMR6179_2105	-2.27492	3.19135e-06
LMR479A_1450	ispA	geranyltranstransferase	NO	lmo1363	LMR6179_2106	-2.38154	2.71867e-19
LMR479A_1451	cspC	cold-shock protein	NO	lmo1364	LMR6179_2107	-1.05667	8.53524e-05
LMR479A_1452	dxs	1-deoxyxylulose-5-phosphate synthase	NO	lmo1365	LMR6179_2108	-0.302585	0.195545
LMR479A_1453	yqxC	putative methyltransferase with RNA binding domain	NO	lmo1366	LMR6179_2109	-0.410276	0.208317
LMR479A_1454	ahrC	transcriptional regulator	YES	lmo1367	LMR6179_2110	1.96867	4.42855e-24
LMR479A_1455	recN	factor for double strand breaks DNA repair and genetic recombination	NO	lmo1368	LMR6179_2111	1.52688	4.22241e-11
LMR479A_1456	ptb	phosphate butyryl coenzyme A transferase	YES	lmo1369	LMR6179_2112	-0.498489	0.0581099
LMR479A_1457	buk	branched-chain fatty-acid kinase	YES	lmo1370	LMR6179_2113	-0.030973	0.941193
LMR479A_1458	lpdV	branched-chain alpha-keto acid dehydrogenase E3 subunit (dihydrolipoamide dehydrogenase)	NO	lmo1371	LMR6179_2114	0.109637	0.711989
LMR479A_1459	bkdAA	branched-chain alpha-keto acid dehydrogenase E1 subunit	NO	lmo1372	LMR6179_2115	-0.369935	0.155888
LMR479A_1460	bkdAB	branched-chain alpha-keto acid dehydrogenase E1 subunit	NO	lmo1373	LMR6179_2116	-0.240261	0.493584
LMR479A_1461	bkdB	branched-chain alpha-keto acid dehydrogenase E2 subunit (lipoamide acyltransferase)	NO	lmo1374	LMR6179_2117	-0.198195	0.517213
LMR479A_1462		Predicted protein	NO	LISIN_1421	LMR6179_2118	-0.206746	0.784132
LMR479A_1463		conserved protein of unknown function	YES	lmo1375	LMR6179_2119	0.954365	0.00085536
LMR479A_1464	gndA	NADP+-dependent 6-P-gluconate dehydrogenase	NO	lmo1376	LMR6179_2120	-2.89302	9.69009e-42
LMR479A_1465	ykoG	two-component response regulator [YkoH]	NO	lmo1377	LMR6179_2121	1.63284	1.77421e-10
LMR479A_1466	lisK	LisK	YES	lmo1378	LMR6179_2122	1.3655	5.86999e-09
LMR479A_1467	oxaAB	Sec-independent factor for membrane protein insertion (YidC/SpoIIIJ family)	NO	lmo1379	LMR6179_2123	0.854424	4.75536e-05
LMR479A_1468		conserved protein of unknown function	NO	lmo1380	LMR6179_2124	0.537151	0.0494936
LMR479A_1469	acyP	Acylphosphatase	NO	lmo1381	LMR6179_2125	3.04563	1.0987e-19
LMR479A_1470		conserved protein of unknown function	NO	lmo1382	LMR6179_2126	1.57787	1.03881e-08
LMR479A_1471	fni	Isopentenyl-diphosphate delta-isomerase	NO	lmo1383	LMR6179_2127	1.5041	7.03431e-07
LMR479A_1472	ybfQ	putative enzyme with rhodanese domain	NO	lmo1384	LMR6179_2128	-3.36371	1.61219e-35
LMR479A_1473		conserved membrane protein of unknown function	NO	lmo1385	LMR6179_2129	-0.38856	0.245303
LMR479A_1474	spoIIIE	spore DNA translocase	NO	lmo1386	LMR6179_2130	0.225593	0.424968
LMR479A_1475		Pyrroline-5-carboxylate reductase	NO	lmo1387	LMR6179_2131	0.52579	0.170546
LMR479A_1476	nupN	lipoprotein involved in guanosine transport	NO	lmo1388	LMR6179_2132	-0.0513634	0.843606
LMR479A_1477	nupO	guanosine ABC transporter (ATP-binding protein)	NO	lmo1389	LMR6179_2133	-2.43474	7.62151e-20
LMR479A_1478	nupP	permease of ABC guanosine transporter	NO	lmo1390	LMR6179_2134	-2.2124	9.95221e-16
LMR479A_1479	nupQ	permease of ABC guanosine transporter	NO	lmo1391	LMR6179_2135	-1.67787	7.12951e-10
LMR479A_1480		conserved protein of unknown function	NO	lmo1392	LMR6179_2136	-1.7303	4.03179e-12
LMR479A_1481	ymfH	putative processing protease	NO	lmo1393	LMR6179_2137	-1.23841	8.28905e-06
LMR479A_1482	ymfI	putative oxidoreductase	YES	lmo1394	LMR6179_2138	0.68334	0.00631805
LMR479A_1483		conserved protein of unknown function	NO	lmo1395	LMR6179_2139	0.778119	0.00238635
LMR479A_1484	pgsA	CDP-diacylglycerol-glycerol-3-phosphate 3-phosphatidyltransferase	NO	lmo1396	LMR6179_2140	-1.88904	2.13953e-08
LMR479A_1485	cinA	competence-damage inducible regulator	NO	lmo1397	LMR6179_2141	1.48717	4.65817e-10
LMR479A_1486	recA	multifunctional SOS repair factor	NO	lmo1398	LMR6179_2142	1.28181	5.69768e-05
LMR479A_1487	rny	endoribonuclease Y	NO	lmo1399	LMR6179_2143	0.589581	0.00352226
LMR479A_1488		conserved protein of unknown function	NO	lmo1400	LMR6179_2144	-1.60134	1.86825e-08
LMR479A_1489	ymdB	putative hydrolase involved in biofilm formation	NO	lmo1401	LMR6179_2145	-0.487474	0.144513
LMR479A_1490		conserved protein of unknown function	NO	lmo1402	LMR6179_2146	-0.582897	0.0182299
LMR479A_1491	mutS	DNA mismatch repair recognition factor	YES	lmo1403	LMR6179_2147	-0.745674	0.000652307
LMR479A_1492	mutL	DNA mismatch repair factor	NO	lmo1404	LMR6179_2148	-0.284018	0.262634
LMR479A_1493	glpP	Glycerol uptake operon antiterminator regulatory protein	NO	lmo1405	LMR6179_2149	-0.283166	0.258798
LMR479A_1494	pflB	Formate acetyltransferase	NO	lmo1406	LMR6179_2150	-1.53575	3.71891e-05
LMR479A_1495	pflA	Pyruvate formate-lyase-activating enzyme	NO	lmo1407	LMR6179_2151	1.49531	9.23706e-05
LMR479A_1496		conserved protein of unknown function	NO	lmo1408	LMR6179_2152	3.29918	6.59329e-28
LMR479A_1497		conserved membrane protein of unknown function	NO	lmo1409	LMR6179_2153	-1.06488	0.0275431
LMR479A_1498		conserved membrane protein of unknown function	NO	lmo1410	LMR6179_2154	0.0876287	0.906571
LMR479A_1499		protein of unknown function	NO	#N/A	#N/A	-1.41214	0.628286
LMR479A_1500	yozG	putative transcriptional regulator	NO	lmo1411	LMR6179_2155	-0.357739	0.421847
LMR479A_1501		Modulates DNA topology	NO	lmo1412	LMR6179_2156	-0.129004	0.766438
LMR479A_1502		Peptidoglycan binding protein	NO	lmo1413	LMR6179_2157	-2.43913	3.48596e-11
LMR479A_1503	thlA	Acetyl-CoA acetyltransferase	NO	lmo1414	LMR6179_2158	1.68616	7.65081e-08
LMR479A_1504		conserved protein of unknown function	NO	lmo1415	LMR6179_2159	0.173775	0.585707
LMR479A_1505		conserved membrane protein of unknown function	NO	lmo1416	LMR6179_2160	1.95056	4.02864e-08
LMR479A_1506	yxiO	putative efflux transporter	NO	lmo1417	LMR6179_2161	-3.64045	9.35961e-20
LMR479A_1507		conserved protein of unknown function	NO	lmo1418	LMR6179_2162	-3.33194	1.57963e-24
LMR479A_1508	ydbI	putative integral inner membrane protein	NO	lmo1419	LMR6179_2163	-1.58741	1.61337e-06
LMR479A_1509	murB	UDP-N-acetylenolpyruvoylglucosamine reductase	NO	lmo1420	LMR6179_2164	-1.84228	2.82268e-11
LMR479A_1510	bilEA	BilEA	YES	lmo1421	LMR6179_2165	1.35922	1.8412e-07
LMR479A_1511		conserved membrane protein of unknown function	YES	lmo1422	LMR6179_2166	0.913702	0.0001239
LMR479A_1512		conserved protein of unknown function	NO	lmo1423	LMR6179_2167	3.91297	3.35014e-39
LMR479A_1513	mntH	putative manganese transport protein mntH	NO	lmo1424	LMR6179_2168	4.32107	6.91041e-59
LMR479A_1514	opuCD	glycine betaine/carnitine/choline/choline sulfate ABC transporter (permease)	YES	lmo1425	LMR6179_2169	4.26153	1.25471e-45
LMR479A_1515	opuCC	glycine betaine/carnitine/choline/choline sulfate ABC transporter (osmoprotectant-binding lipoprotein)	YES	lmo1426	LMR6179_2170	3.8653	1.12886e-52
LMR479A_1516	opuCB	glycine betaine/carnitine/choline/choline sulfate ABC transporter (permease)	YES	lmo1427	LMR6179_2171	3.52462	4.76736e-25
LMR479A_1517	opuCA	glycine betaine/carnitine/choline/choline sulfate ABC transporter (ATP-binding protein)	YES	lmo1428	LMR6179_2172	3.45222	1.42731e-53
LMR479A_1518		conserved membrane protein of unknown function	NO	lmo1429	LMR6179_2173	-2.43647	1.61986e-06
LMR479A_1519		conserved protein of unknown function	NO	lmo1430	LMR6179_2175	-3.1204	2.80304e-07
LMR479A_1520	ykpA	ABC efflux transporter (ATP-binding protein)	NO	lmo1431	LMR6179_2176	-3.83625	1.02808e-49
LMR479A_1521		conserved protein of unknown function	YES	lmo1432	LMR6179_2177	1.74801	8.206e-14
LMR479A_1522		conserved protein of unknown function	YES	lmo1433	LMR6179_2178	5.25597	5.84042e-83
LMR479A_1523	rnjB	ribonuclease J2	NO	lmo1434	LMR6179_2179	0.350205	0.158672
LMR479A_1524	dapA	dihydrodipicolinate synthase	NO	lmo1435	LMR6179_2180	0.507257	0.071295
LMR479A_1525	dapG	aspartokinase I (alpha and beta subunits)	NO	lmo1436	LMR6179_2181	0.308797	0.308271
LMR479A_1526	asd	aspartate-semialdehyde dehydrogenase	NO	lmo1437	LMR6179_2182	-0.217461	0.446427
LMR479A_1527	pbpA	transpeptidase (penicillin-binding protein 2A)	NO	lmo1438	LMR6179_2183	-0.518151	0.0200409
LMR479A_1528	sodA	superoxide dismutase	YES	lmo1439	LMR6179_2184	0.60446	0.0926998
LMR479A_1529		conserved membrane protein of unknown function	NO	lmo1440	LMR6179_2185	-4.75303	3.09042e-42
LMR479A_1530	ispG	4-hydroxy-3-methylbut-2-en-1-yl diphosphate synthase (1-hydroxy-2-methyl-2-(E)-butenyl 4-diphosphate synthase)	NO	lmo1441	LMR6179_2186	-0.634877	0.0967983
LMR479A_1531		AzlC family protein	NO	lmo1442	LMR6179_2187	-0.327636	0.372952
LMR479A_1532		conserved membrane protein of unknown function	NO	lmo1443	LMR6179_2188	-0.966692	0.0151647
LMR479A_1533	prsA	Foldase protein prsA 1	NO	lmo1444	LMR6179_2189	-3.12264	0.000442648
LMR479A_1534	zur	transcriptional regulator (Fur family)	NO	lmo1445	LMR6179_2190	-3.40829	1.77587e-18
LMR479A_1535		Zinc ABC transporter	NO	lmo1446	LMR6179_2191	-3.29547	1.7901e-16
LMR479A_1536	zurA	Zinc uptake system ATP-binding protein zurA	NO	lmo1447	LMR6179_2192	-3.33341	9.94818e-15
LMR479A_1537	ppaC	inorganic pyrophosphatase	NO	lmo1448	LMR6179_2193	-1.00297	4.19044e-05
LMR479A_1538	nfo	type IV apurinic/apyrimidinic endonuclease	NO	lmo1449	LMR6179_2194	-2.1859	2.94656e-23
LMR479A_1539	cshB	ATP-dependent RNA helicase; cold shock	NO	lmo1450	LMR6179_2195	-1.36156	5.62448e-10
LMR479A_1540	ispH	1-hydroxy-2-methyl-2-(E)-butenyl 4-diphosphate reductase	YES	lmo1451	LMR6179_2196	0.949443	0.000451893
LMR479A_1541	yqfO	conserved hypothetical protein	NO	lmo1452	LMR6179_2197	-0.564498	0.0407049
LMR479A_1542	trmK	tRNA: m1A22 methyltransferase	NO	lmo1453	LMR6179_2198	-0.985632	0.000138985
LMR479A_1543	sigA	RNA polymerase major sigma-43 factor (sigma-A)	YES	lmo1454	LMR6179_2199	2.51994	2.63307e-20
LMR479A_1544	dnaG	DNA primase	NO	lmo1455	LMR6179_2200	-2.86312	1.01933e-30
LMR479A_1545	yqxD	conserved hypothetical protein	NO	lmo1456	LMR6179_2201	-3.35535	2.28166e-44
LMR479A_1546	yqfL	positive regulator of gluconeogenesis	NO	lmo1457	LMR6179_2202	-1.18578	7.69172e-07
LMR479A_1547	glyS	glycyl-tRNA synthetase (beta subunit)	NO	lmo1458	LMR6179_2203	-3.6751	1.34613e-32
LMR479A_1548	glyQ	glycyl-tRNA synthetase (alpha subunit)	YES	lmo1459	LMR6179_2204	-3.8536	1.79646e-21
LMR479A_1549	recO	DNA double strand break repair and homologous recombination factor	NO	lmo1460	LMR6179_2205	2.44633	9.92696e-29
LMR479A_1550		conserved protein of unknown function	NO	lmo1461	LMR6179_2206	0.497431	0.150576
LMR479A_1551	era	GTP-binding protein	NO	lmo1462	LMR6179_2207	0.895214	0.000216196
LMR479A_1552	cdd	cytidine/deoxycytidine deaminase	NO	lmo1463	LMR6179_2208	-0.161968	0.647995
LMR479A_1553	dgkA	undecaprenol kinase	NO	lmo1464	LMR6179_2209	0.399034	0.186365
LMR479A_1554	yqfG	putative metal-dependent hydrolase	NO	lmo1465	LMR6179_2210	0.731696	0.00658329
LMR479A_1555	yqfF	putative membrane associate hydrolase	NO	lmo1466	LMR6179_2211	1.53157	7.73367e-16
LMR479A_1556	phoH	phosphate starvation-induced protein	NO	lmo1467	LMR6179_2212	2.03892	7.85015e-28
LMR479A_1557		conserved protein of unknown function	NO	LISIN_1515	LMR6179_2213	-0.527264	0.856522
LMR479A_1558	yqeY	conserved hypothetical protein	NO	lmo1468	LMR6179_2214	-0.958843	0.000195639
LMR479A_1559	rpsU	ribosomal protein S21	NO	lmo1469	LMR6179_2215	-0.965114	0.000284635
LMR479A_1560	rsmE	methylase of U1498 in 16S rRNA	NO	lmo1470	LMR6179_2216	-2.90883	8.511e-21
LMR479A_1561	prmA	ribosomal protein L11 methyltransferase	NO	lmo1471	LMR6179_2217	-3.17979	4.28288e-21
LMR479A_1562	dnaJ	co-factor of molecular chaperone	NO	lmo1472	LMR6179_2218	-1.44309	6.95966e-06
LMR479A_1563	dnaK	molecular chaperone	NO	lmo1473	LMR6179_2219	1.5344	3.74794e-09
LMR479A_1564	grpE	nucleotide exchange factor for DnaK activity	NO	lmo1474	LMR6179_2220	1.08264	2.19e-06
LMR479A_1565	hrcA	transcriptional regulator of heat-shock genes	NO	lmo1475	LMR6179_2221	0.771179	0.00391157
LMR479A_1566	hemN	coproporphyrinogen III oxidase	NO	lmo1476	LMR6179_2222	-0.791483	0.000912258
LMR479A_1567		conserved protein of unknown function	NO	lmo1477	LMR6179_2223	-0.581829	0.402324
LMR479A_1568		conserved protein of unknown function	NO	lmo1478	LMR6179_2224	-0.328183	0.636249
LMR479A_1569	lepA	ribosomal elongation factor, GTPase	NO	lmo1479	LMR6179_2225	-1.94098	2.65283e-16
LMR479A_1570	rpsT	ribosomal protein S20 (BS20)	NO	lmo1480	LMR6179_2226	-5.86231	4.7207e-55
LMR479A_1571	holA	DNA polymerase delta subunit	NO	lmo1481	LMR6179_2227	0.313444	0.422685
LMR479A_1572		conserved membrane protein of unknown function	NO	lmo1482	LMR6179_2228	-0.406384	0.242809
LMR479A_1573		conserved protein of unknown function	NO	lmo1483	LMR6179_2229	-2.19602	3.23694e-12
LMR479A_1574		ComE operon protein 1	NO	lmo1484	LMR6179_2230	-0.691696	0.594512
LMR479A_1575	yqeM	conserved hypothetical protein	NO	lmo1485	LMR6179_2231	-5.32118	3.7329e-15
LMR479A_1576	yqeL	putative ribosomal maturation protein	NO	lmo1486	LMR6179_2232	-1.92117	1.53285e-06
LMR479A_1577	yqeK	putative hydrolase	YES	lmo1487	LMR6179_2233	-1.56741	3.99623e-14
LMR479A_1578	nadD	nicotinate-nucleotide adenylyltransferase	NO	lmo1488	LMR6179_2234	-2.62184	5.22627e-27
LMR479A_1579	yqeI	putative RNA-binding protein	NO	lmo1489	LMR6179_2235	-2.99649	2.10909e-22
LMR479A_1580	aroD	shikimate 5-dehydrogenase	NO	lmo1490	LMR6179_2236	-3.07706	1.44736e-35
LMR479A_1581	yqeH	GTPase involved in ribosome 30S assembly	NO	lmo1491	LMR6179_2237	-2.68612	1.87867e-21
LMR479A_1582	yqeG	putative hydrolase	NO	lmo1492	LMR6179_2238	-2.13483	8.2288e-19
LMR479A_1583		conserved protein of unknown function	NO	lmo1493	LMR6179_2239	-0.903996	0.000131042
LMR479A_1584		conserved protein of unknown function	NO	#N/A	#N/A	0.986309	0.182509
LMR479A_1585		protein of unknown function	NO	#N/A	#N/A	1.52738	0.0463321
LMR479A_1586		conserved protein of unknown function	NO	#N/A	#N/A	0.922965	0.0685255
LMR479A_1587	mtnN	methylthioadenosine / S-adenosylhomocysteine nucleosidase	NO	lmo1494	LMR6179_2240	-1.61433	1.66433e-11
LMR479A_1588		conserved protein of unknown function	NO	lmo1495	LMR6179_2241	-1.38461	1.38347e-08
LMR479A_1589	greA	transcription elongation factor	NO	lmo1496	LMR6179_2242	-1.59108	5.38473e-12
LMR479A_1590	udk	uridine kinase	YES	lmo1497	LMR6179_2243	-4.79979	8.44555e-34
LMR479A_1591	yrrM	putative acyl-CoA O-methyltransferase	NO	lmo1498	LMR6179_2244	-4.39281	2.23601e-33
LMR479A_1592	yrrL	conserved hypothetical protein	NO	lmo1499	LMR6179_2245	-1.79369	1.06069e-14
LMR479A_1593		DedA family protein	NO	lmo1500	LMR6179_2246	-5.18542	2.02913e-24
LMR479A_1594	yrzB	putative anti-sigma factor	NO	lmo1501	LMR6179_2247	2.69874	2.8482e-43
LMR479A_1595	yrrK	putative Holliday junction resolvase	NO	lmo1502	LMR6179_2248	2.6958	6.69017e-15
LMR479A_1596	yrzL	conserved hypothetical protein	NO	lmo1503	LMR6179_2249	2.2761	3.79817e-16
LMR479A_1597	alaS	alanyl-tRNA synthetase	NO	lmo1504	LMR6179_2250	-5.45069	2.12051e-56
LMR479A_1598	yclH	putative ABC transporter (ATPase component)	NO	lmo1505	LMR6179_2251	0.51321	0.469431
LMR479A_1599	yclI	putative transporter	NO	lmo1506	LMR6179_2252	-1.4948	0.035559
LMR479A_1600	yclJ	two-component response regulator [YclK]	NO	lmo1507	LMR6179_2253	1.92833	3.15019e-12
LMR479A_1601	yclK	two-component sensor histidine kinase [YclJ]	NO	lmo1508	LMR6179_2254	2.03742	1.10877e-16
LMR479A_1602	recD	Exodeoxyribonuclease V alpha chain	NO	lmo1509	LMR6179_2255	-0.732857	0.0225745
LMR479A_1603	yrrB	putative tetratricopeptide repeat family protein	NO	lmo1510	LMR6179_2256	-0.811244	0.000389766
LMR479A_1604		conserved exported protein of unknown function	NO	lmo1511	LMR6179_2257	-0.737596	0.00757723
LMR479A_1605	mnmA	tRNA 2-thiouridylase	NO	lmo1512	LMR6179_2258	-1.78554	4.46312e-11
LMR479A_1606	iscSA	cysteine desulfurase involved in tRNA thiolation	NO	lmo1513	LMR6179_2259	-1.42262	2.01349e-08
LMR479A_1607	rarA	DNA-dependent ATPase	NO	lmo1514	LMR6179_2260	0.703322	0.0219783
LMR479A_1608	cymR	transcriptional regulator of cysteine biosynthesis	NO	lmo1515	LMR6179_2261	0.205661	0.541349
LMR479A_1609	amtB	ammonium transporter	NO	lmo1516	LMR6179_2262	-1.77098	0.00773572
LMR479A_1610	glnK	nitrogen-regulated PII-like regulator protein	YES	lmo1517	LMR6179_2263	-0.834016	0.218589
LMR479A_1611		conserved protein of unknown function	YES	lmo1518	LMR6179_2264	0.878894	0.000423204
LMR479A_1612	aspS	aspartyl-tRNA synthetase	NO	lmo1519	LMR6179_2265	-3.54257	1.86813e-44
LMR479A_1613	hisS	histidyl-tRNA synthetase	NO	lmo1520	LMR6179_2266	-4.22106	2.5499e-51
LMR479A_1614		N-acetylmuramoyl-L-alanine amidase	NO	lmo1521	LMR6179_2267	1.71736	7.78295e-14
LMR479A_1615	dtd	D-Tyr-tRNATyr deacylase	NO	lmo1522	LMR6179_2268	0.0726199	0.834712
LMR479A_1616	relA	GTP pyrophosphokinase (RelA/SpoT)	NO	lmo1523	LMR6179_2269	0.23487	0.340137
LMR479A_1617	apt	adenine phosphoribosyltransferase	NO	lmo1524	LMR6179_2270	-2.7517	2.60254e-34
LMR479A_1618	recJ	putative single-strand DNA-specific exonuclease	NO	lmo1525	LMR6179_2271	-3.46218	8.18745e-54
LMR479A_1619	yrvD	conserved hypothetical protein	YES	lmo1526	LMR6179_2272	3.45473	5.76518e-41
LMR479A_1620	secDF	protein-export membrane protein	NO	lmo1527	LMR6179_2273	-1.09151	1.5533e-05
LMR479A_1621		conserved protein of unknown function	YES	lmo1528	LMR6179_2274	-2.1855	2.58556e-13
LMR479A_1622		Preprotein translocase	NO	lmo1529	LMR6179_2275	-3.61436	5.53738e-19
LMR479A_1623	tgt	tRNA-guanine transglycosylase	NO	lmo1530	LMR6179_2276	-3.7574	9.06828e-56
LMR479A_1624	queA	S-adenosylmethionine tRNA ribosyltransferase-isomerase	NO	lmo1531	LMR6179_2277	-2.34501	3.98483e-23
LMR479A_1625	ruvB	Holliday junction DNA helicase, ATP-dependent component	NO	lmo1532	LMR6179_2278	-2.78779	1.62648e-26
LMR479A_1626	ruvA	Holliday junction DNA helicase	NO	lmo1533	LMR6179_2279	-3.0044	6.80856e-28
LMR479A_1627	ldh	L-lactate dehydrogenase 2	YES	lmo1534	LMR6179_2280	-1.81094	1.64882e-08
LMR479A_1628	yrbC	conserved hypothetical protein	NO	lmo1535	LMR6179_2281	0.742	0.00817314
LMR479A_1629	pheA	prephenate dehydratase	NO	lmo1536	LMR6179_2282	-3.82968	2.01895e-31
LMR479A_1630	obg	GTPase involved in cell partioning and DNA repair	NO	lmo1537	LMR6179_2283	-2.46744	1.0559e-29
LMR479A_1631	glpK	glycerol kinase	YES	lmo1538	LMR6179_2284	4.96939	1.16882e-69
LMR479A_1632	glpF	glycerol permease	YES	lmo1539	LMR6179_2285	5.9113	1.48948e-49
LMR479A_1633	rpmA	ribosomal protein L27 (BL24)	NO	lmo1540	LMR6179_2286	-5.13152	4.29007e-79
LMR479A_1634		conserved protein of unknown function	NO	lmo1541	LMR6179_2287	-6.13723	1.21559e-187
LMR479A_1635	rplU	ribosomal protein L21 (BL20)	NO	lmo1542	LMR6179_2288	-6.13596	3.02655e-43
LMR479A_1636		conserved protein of unknown function	NO	lmo1543	LMR6179_2289	-1.69994	9.32798e-10
LMR479A_1637	minD	ATPase activator of MinC	NO	lmo1544	LMR6179_2290	-3.50882	3.31642e-38
LMR479A_1638	minC	putative septum site-determining protein minC	NO	lmo1545	LMR6179_2291	-3.96495	1.26753e-28
LMR479A_1639		conserved membrane protein of unknown function	NO	lmo1546	LMR6179_2292	-3.63071	5.27179e-32
LMR479A_1640	mreC	cell-shape determining protein	NO	lmo1547	LMR6179_2293	-3.7055	7.39766e-41
LMR479A_1641	mreB	cell-shape determining protein	NO	lmo1548	LMR6179_2294	-3.84361	6.86956e-51
LMR479A_1642	radC	putative DNA repair protein	NO	lmo1549	LMR6179_2299	-2.64324	0.0199716
LMR479A_1643		conserved membrane protein of unknown function	NO	lmo1550	LMR6179_2300	-3.75517	0.123711
LMR479A_1644	folC	folyl-polyglutamate synthase	NO	lmo1551	LMR6179_2301	-7.24621	4.02351e-27
LMR479A_1645	valS	valyl-tRNA synthetase	NO	lmo1552	LMR6179_2302	-5.95002	1.41883e-36
LMR479A_1646	hemL	glutamate-1-semialdehyde 2,1-aminotransferase	NO	lmo1553	LMR6179_2303	-3.2855	2.78681e-24
LMR479A_1647	hemB	delta-aminolevulinic acid dehydratase (porphobilinogen synthase)	NO	lmo1554	LMR6179_2304	-3.4977	4.02398e-23
LMR479A_1648		Uroporphyrinogen-III synthase	NO	lmo1555	LMR6179_2305	-3.74823	1.57004e-19
LMR479A_1649	hemC	porphobilinogen deaminase (hydroxymethylbilane synthase)	NO	lmo1556	LMR6179_2306	-3.0818	2.68228e-24
LMR479A_1650	hemA	glutamyl-tRNA reductase	NO	lmo1557	LMR6179_2307	-1.79996	2.03017e-13
LMR479A_1651	ysxC	GTPase involved in ribosome 50S subunit assembly	NO	lmo1558	LMR6179_2308	-0.241613	0.425679
LMR479A_1652	thrS	threonyl-tRNA synthetase	NO	lmo1559	LMR6179_2309	-4.38611	1.47309e-42
LMR479A_1653		Predicted protein	NO	LISIN_1608	LMR6179_2310	-1.27318	0.51872
LMR479A_1654	dnaI	helicase loader	NO	lmo1560	LMR6179_2311	1.8839	1.29849e-20
LMR479A_1655	dnaB	helicase loading protein; replication initiation membrane attachment protein	NO	lmo1561	LMR6179_2312	1.43418	5.84494e-11
LMR479A_1656	nrdR	negative regulator of transcription of ribonucleotide reductase nrd genes and operons	NO	lmo1562	LMR6179_2313	1.13639	0.000128453
LMR479A_1657	coaE	dephosphocoenzyme A kinase	NO	lmo1563	LMR6179_2314	2.19069	6.65242e-17
LMR479A_1658	mutM	formamidopyrimidine-DNA glycosidase	NO	lmo1564	LMR6179_2315	2.04579	6.63711e-17
LMR479A_1659	polA	DNA polymerase I	YES	lmo1565	LMR6179_2316	2.19972	2.25892e-30
LMR479A_1660	citC	isocitrate dehydrogenase	NO	lmo1566	LMR6179_2317	2.1641	2.61e-11
LMR479A_1661	citZ	citrate synthase II	NO	lmo1567	LMR6179_2318	2.52454	6.09513e-36
LMR479A_1662	ytwI	putative integral membrane protein	NO	lmo1568	LMR6179_2319	1.31336	5.56766e-06
LMR479A_1663		FxsA	NO	lmo1569	LMR6179_2320	2.10148	1.80092e-11
LMR479A_1664	pyk	pyruvate kinase	YES	lmo1570	LMR6179_2321	0.801635	0.00106718
LMR479A_1665	pfkA	6-phosphofructokinase	YES	lmo1571	LMR6179_2322	-2.74437	4.57337e-12
LMR479A_1666	accA	acetyl-CoA carboxylase (carboxyltransferase alpha subunit)	NO	lmo1572	LMR6179_2323	-2.17732	7.82671e-13
LMR479A_1667	accD	acetyl-CoA carboxylase (carboxyltransferase beta subunit)	NO	lmo1573	LMR6179_2324	-2.32049	7.54631e-20
LMR479A_1668	dnaE	DNA polymerase III (alpha subunit)	NO	lmo1574	LMR6179_2325	-1.52868	1.42565e-11
LMR479A_1669	nrnA	oligoribonuclease (nanoRNAse), 3',5'-bisphosphate nucleotidase	NO	lmo1575	LMR6179_2326	1.30074	9.49991e-08
LMR479A_1670	ytoI	conserved hypothetical protein	NO	lmo1576	LMR6179_2327	2.00807	1.2347e-17
LMR479A_1671	ytkL	putative metal-dependent hydrolase	NO	lmo1577	LMR6179_2328	2.26266	1.80345e-22
LMR479A_1672	ykvY	putative Xaa-Pro dipeptidase	NO	lmo1578	LMR6179_2329	-0.512738	0.155734
LMR479A_1673	ald	L-alanine dehydrogenase	NO	lmo1579	LMR6179_2330	2.66315	1.98191e-23
LMR479A_1674		conserved protein of unknown function	YES	lmo1580	LMR6179_2331	6.138	4.30685e-137
LMR479A_1675	ackA	acetate kinase	NO	lmo1581	LMR6179_2332	-1.96516	3.47929e-14
LMR479A_1676	ytxK	putative nucleic acid methyltransferase	NO	lmo1582	LMR6179_2333	-2.0474	8.62324e-19
LMR479A_1677	tpx	putative peroxiredoxin	YES	lmo1583	LMR6179_2334	-0.825561	0.0106876
LMR479A_1678	yteJ	putative integral inner membrane protein	NO	lmo1584	LMR6179_2335	-0.0810691	0.784854
LMR479A_1679	sppA	signal peptide peptidase	NO	lmo1585	LMR6179_2336	-0.58184	0.0549659
LMR479A_1680	ppnKB	inorganic polyphosphate/ATP-NAD kinase	NO	lmo1586	LMR6179_2337	-0.488518	0.138604
LMR479A_1681	argF	ornithine carbamoyltransferase	NO	lmo1587	LMR6179_2338	0.83314	0.258798
LMR479A_1682	argD	N-acetylornithine aminotransferase	NO	lmo1588	LMR6179_2339	-0.969515	0.456718
LMR479A_1683	argB	Acetylglutamate kinase	NO	lmo1589	LMR6179_2340	-1.8792	0.348458
LMR479A_1684	argJ	ornithine acetyltransferase; amino-acid acetyltransferase	NO	lmo1590	LMR6179_2341	-1.41494	0.230093
LMR479A_1685	argC	N-acetylglutamate gamma-semialdehyde dehydrogenase	NO	lmo1591	LMR6179_2342	-4.93718	1.37535e-07
LMR479A_1686	thiI	putative persulfide ATP pyrophosphatase involved in thiamine biosynthesis and tRNA modification	NO	lmo1592	LMR6179_2343	-2.18177	2.80545e-15
LMR479A_1687	iscSB	cysteine desulfurase	NO	lmo1593	LMR6179_2344	-1.79993	1.65379e-09
LMR479A_1688	ezrA	Septation ring formation regulator ezrA	NO	lmo1594	LMR6179_2345	-2.2802	1.54348e-25
LMR479A_1689	ytsP	conserved hypothetical protein	NO	lmo1595	LMR6179_2346	-1.3751	0.000168779
LMR479A_1690	rpsD	ribosomal protein S4 (BS4)	NO	lmo1596	LMR6179_2347	-6.35077	2.763e-76
LMR479A_1691		conserved exported protein of unknown function	NO	LISIN_1646	#N/A	1.23041	0.249352
LMR479A_1692		conserved protein of unknown function	YES	lmo1597	#N/A	1.01476	0.000121559
LMR479A_1693	tyrS	tyrosyl-tRNA synthetase	NO	lmo1598	LMR6179_2348	-2.9532	4.5123e-19
LMR479A_1694		protein of unknown function	NO	#N/A	#N/A	-1.28781	0.00519885
LMR479A_1695	ccpA	transcriptional regulator (Lacl family)	NO	lmo1599	LMR6179_2349	-0.828484	0.000443168
LMR479A_1696	aroA	3-deoxy-D-arabino-heptulosonate 7-phosphate synthase; chorismate mutase-isozyme 3	NO	lmo1600	LMR6179_2350	-2.20893	2.73597e-19
LMR479A_1697		conserved protein of unknown function	YES	lmo1601	LMR6179_2351	3.93525	1.19206e-36
LMR479A_1698		General stress protein	YES	lmo1602	LMR6179_2352	3.69248	1.16097e-28
LMR479A_1699		conserved protein of unknown function	NO	lmo1603	LMR6179_2353	-4.11282	9.35935e-34
LMR479A_16s_rRNA_1		ribosomal RNA 16s_rRNA	NO	#N/A	#N/A	8.55339	#NUM!
LMR479A_16s_rRNA_2		ribosomal RNA 16s_rRNA	NO	#N/A	#N/A	8.34318	#NUM!
LMR479A_16s_rRNA_3		ribosomal RNA 16s_rRNA	NO	#N/A	#N/A	8.52055	#NUM!
LMR479A_16s_rRNA_4		ribosomal RNA 16s_rRNA	NO	#N/A	#N/A	8.51827	#NUM!
LMR479A_16s_rRNA_5		ribosomal RNA 16s_rRNA	NO	#N/A	#N/A	8.48577	#NUM!
LMR479A_1700	ykuU	putative 2-cys peroxiredoxin	YES	lmo1604	LMR6179_2354	-2.3716	1.21942e-22
LMR479A_1701	murC	UDP-N-acetyl muramate-alanine ligase	YES	lmo1605	LMR6179_2355	0.513856	0.0189688
LMR479A_1702		protein of unknown function	NO	#N/A	#N/A	0.69926	0.55874
LMR479A_1703		conserved protein of unknown function	YES	lmo1606	LMR6179_2356	2.0761	1.92751e-24
LMR479A_1704	ytpR	putative tRNA binding protein	NO	lmo1607	LMR6179_2357	-0.434292	0.157891
LMR479A_1705	ytpQ	conserved hypothetical protein	NO	lmo1608	LMR6179_2358	-0.337014	0.349489
LMR479A_1706	ytpP	putative thiol-disulfide oxidoreductase with thioredoxin domain	NO	lmo1609	LMR6179_2359	-0.867577	0.0255772
LMR479A_1707		conserved exported protein of unknown function	NO	lmo1610	LMR6179_2360	0.879874	0.00889775
LMR479A_1708	ytoP	glutamyl aminopeptidase	NO	lmo1611	LMR6179_2361	0.763016	0.0122498
LMR479A_1709	ytzB	conserved hypothetical protein	NO	lmo1612	LMR6179_2362	1.64146	5.11604e-11
LMR479A_1710		conserved protein of unknown function	NO	lmo1613	LMR6179_2363	-0.364561	0.682755
LMR479A_1711	ytnP	putative metal-dependent hydrolase	NO	lmo1614	LMR6179_2365	-8.22512	2.17188e-17
LMR479A_1712	trmB	tRNA (guanine-N(7)-)-methyltransferase	NO	lmo1615	LMR6179_2366	-1.88295	4.33042e-15
LMR479A_1713		conserved protein of unknown function	NO	lmo1616	LMR6179_2367	-1.98846	1.86985e-17
LMR479A_1714	ycnB	Uncharacterized MFS-type transporter ycnB	NO	lmo1617	LMR6179_2368	-3.59943	3.42204e-20
LMR479A_1715		conserved protein of unknown function	NO	lmo1618	LMR6179_2369	-3.82438	4.61924e-13
LMR479A_1716	dat	D-alanine aminotransferase	NO	lmo1619	LMR6179_2371	-3.11672	1.975e-41
LMR479A_1717	ytjP	putative dipeptidase ytjP	NO	lmo1620	LMR6179_2372	-0.373055	0.184317
LMR479A_1718		putative MutT protein (DGTP pyrophosphohydrolase)	NO	lmo1621	LMR6179_2373	0.0431013	0.905813
LMR479A_1719		conserved protein of unknown function	NO	lmo1622	LMR6179_2374	0.798107	0.000440671
LMR479A_1720		conserved membrane protein of unknown function	NO	lmo1623	LMR6179_2375	-0.938569	0.000240486
LMR479A_1721	ytgP	putative enzyme involved in polysaccharide biosynthesis	NO	lmo1624	LMR6179_2376	-1.07782	1.35233e-05
LMR479A_1722	ytgP	putative enzyme involved in polysaccharide biosynthesis	NO	lmo1625	LMR6179_2377	-1.15844	6.62205e-05
LMR479A_1723		conserved membrane protein of unknown function	NO	lmo1626	LMR6179_2378	-3.29038	4.21315e-19
LMR479A_1724	trpA	Tryptophan synthase alpha chain	NO	lmo1627	LMR6179_2379	-3.61517	2.96079e-11
LMR479A_1725	trpB	tryptophan synthase (beta subunit)	NO	lmo1628	LMR6179_2380	-3.55694	3.29722e-13
LMR479A_1726	trpF	N-(5'-phosphoribosyl)anthranilate isomerase (PRAI)	NO	lmo1629	LMR6179_2381	-3.3394	7.86778e-08
LMR479A_1727	trpC	indol-3-glycerol phosphate synthase	NO	lmo1630	LMR6179_2382	-2.82253	1.97643e-06
LMR479A_1728	trpD	Anthranilate phosphoribosyltransferase	NO	lmo1631	LMR6179_2383	-3.25996	1.47584e-08
LMR479A_1729	pabA	4-amino-4-deoxychorismate synthase; anthranilate synthase (subunit II)	NO	lmo1632	LMR6179_2384	-2.50966	0.000346976
LMR479A_1730	trpE	anthranilate synthase	NO	lmo1633	LMR6179_2385	-3.21122	1.36743e-06
LMR479A_1731	ADH	Aldehyde-alcohol dehydrogenase 2 [Includes: Alcohol dehydrogenase ; Acetaldehyde dehydrogenase]	NO	lmo1634	LMR6179_2386	-2.98916	3.30996e-25
LMR479A_1732		conserved protein of unknown function	NO	lmo1635	LMR6179_2387	-0.399171	0.148939
LMR479A_1733	yhcH	Uncharacterized ABC transporter ATP-binding protein yhcH	NO	lmo1636	LMR6179_2388	-0.106114	0.777452
LMR479A_1734		conserved membrane protein of unknown function	NO	lmo1637	LMR6179_2389	0.522075	0.122334
LMR479A_1735	yocD	putative carboxypeptidase	NO	lmo1638	LMR6179_2390	2.83619	5.5239e-20
LMR479A_1736		conserved protein of unknown function	NO	lmo1639	LMR6179_2391	2.75298	3.81709e-18
LMR479A_1737		conserved membrane protein of unknown function	NO	lmo1640	LMR6179_2392	1.2132	0.000190633
LMR479A_1738	citB	aconitate hydratase (aconitase)	NO	lmo1641	LMR6179_2393	0.513669	0.112086
LMR479A_1739		conserved protein of unknown function	NO	lmo1642	LMR6179_2394	0.369035	0.216824
LMR479A_1740		conserved protein of unknown function	NO	lmo1643	LMR6179_2395	0.463798	0.249637
LMR479A_1741		conserved protein of unknown function	NO	lmo1644	LMR6179_2396	-0.574739	0.00974569
LMR479A_1742		conserved protein of unknown function	NO	#N/A	LMR6179_2397	0.438529	0.101941
LMR479A_1743		conserved protein of unknown function	NO	lmo1646	LMR6179_2398	0.00930018	0.979626
LMR479A_1744	plsC	1-acyl-sn-glycerol-3-phosphate acyltransferase	NO	lmo1647	LMR6179_2399	-2.17263	3.36113e-22
LMR479A_1745		conserved protein of unknown function	NO	lmo1648	#N/A	-2.45342	0.000828802
LMR479A_1746		conserved exported protein of unknown function	NO	lmo1649	LMR6179_2400	-2.13568	8.15079e-15
LMR479A_1747	ccdC	Protein CcdC	YES	lmo1650	LMR6179_2401	-1.19491	9.06777e-05
LMR479A_1748	exp	putative ABC transporter ATP-binding protein exp8	NO	lmo1651	LMR6179_2402	-2.2882	1.93292e-16
LMR479A_1749	yheI	ABC transporter (ATP-binding protein) involved in the signalling pathway that activates KinA during sporulation initiation	YES	lmo1652	LMR6179_2403	-3.45806	2.72459e-24
LMR479A_1750		protein of unknown function	NO	#N/A	#N/A	-4.48991	1.75265e-14
LMR479A_1751		putative cellsurface protein	NO	lmo1653	LMR6179_2404	-1.44776	0.24219
LMR479A_1752		putative cellsurface protein	NO	lmo1654	LMR6179_2405	-1.27705	0.225952
LMR479A_1753		conserved membrane protein of unknown function	YES	lmo1655	LMR6179_2406	-1.03792	0.460886
LMR479A_1754		conserved exported protein of unknown function	NO	lmo1656	LMR6179_2407	-0.579554	0.525951
LMR479A_1755		protein of unknown function	NO	LISIN_1707	#N/A	-1.603	0.579416
LMR479A_1756	tsf	elongation factor Ts	NO	lmo1657	LMR6179_2408	-5.13021	5.70597e-104
LMR479A_1757	rpsB	ribosomal protein S2	NO	lmo1658	LMR6179_2409	-4.95595	1.26392e-113
LMR479A_1758		conserved membrane protein of unknown function	NO	#N/A	LMR6179_2410	-1.90666	0.499243
LMR479A_1759	leuS	leucyl-tRNA synthetase	NO	lmo1660	LMR6179_2411	-4.99226	3.6485e-82
LMR479A_1760	ytqA	putative Fe-S oxidoreductase	NO	lmo1661	LMR6179_2412	-1.64464	3.9062e-05
LMR479A_1761	ytqB	putative RNA methylase	NO	lmo1662	LMR6179_2413	-1.49781	1.76586e-05
LMR479A_1762	asnB	asparagine synthetase	NO	lmo1663	LMR6179_2414	-4.84244	1.65343e-110
LMR479A_1763	metK	S-adenosylmethionine synthetase	NO	lmo1664	LMR6179_2415	-2.53802	4.09662e-22
LMR479A_1764		conserved membrane protein of unknown function	NO	lmo1665	LMR6179_2416	-0.23038	0.527776
LMR479A_1765		Peptidoglycan linked protein (LPXTG)	YES	lmo1666	LMR6179_2417	4.85266	1.60375e-110
LMR479A_1766		L-2-hydroxyisocaproate dehydrogenase	NO	lmo1667	LMR6179_2418	0.190217	0.712132
LMR479A_1767	ytmB	conserved hypothetical protein	NO	lmo1668	LMR6179_2419	-0.166408	0.803186
LMR479A_1768		conserved protein of unknown function	NO	lmo1669	LMR6179_2420	-1.1206	0.0150469
LMR479A_1769	ytjA	conserved hypothetical protein	NO	lmo1670	LMR6179_2421	0.34555	0.367799
LMR479A_1770		conserved exported protein of unknown function	NO	lmo1671	LMR6179_2422	-7.50345	1.21281e-29
LMR479A_1771	menE	O-succinylbenzoic acid-CoA ligase	NO	lmo1672	LMR6179_2423	-2.62897	2.7138e-20
LMR479A_1772	menB	dihydroxynapthoic acid synthetase	NO	lmo1673	LMR6179_2424	-1.48105	1.00275e-08
LMR479A_1773	ytxM	putative esterase	YES	lmo1674	LMR6179_2425	-2.51189	1.36373e-15
LMR479A_1774	menD	2-oxoglutarate decarboxylase and 2-succinyl-5-enolpyruvyl-6-hydroxy-3-cyclohexene-1-carboxylic-acid synthase	NO	lmo1675	LMR6179_2426	-1.59101	2.47244e-12
LMR479A_1775	menF	Menaquinone-specific isochorismate synthase	NO	lmo1676	LMR6179_2427	-1.27997	1.88826e-07
LMR479A_1776	menA	putative 1,4-dihydroxy-2-naphthoate octaprenyltransferase	NO	lmo1677	LMR6179_2428	-1.7543	2.84086e-12
LMR479A_1777	samT	homocysteine S-methyltransferase using (R,S)AdoMet and methylenetetrahydrofolate reductase [NAD(P)H]	NO	lmo1678	LMR6179_2429	2.20948	8.85097e-08
LMR479A_1778	metC	cystathionine beta-lyase	NO	lmo1679	LMR6179_2430	2.7278	7.47273e-11
LMR479A_1779	metI	cystathionine gamma-synthase and O-acetylhomoserine thiolyase	NO	lmo1680	LMR6179_2431	2.33714	4.83111e-08
LMR479A_1780	metE	cobalamin-independent methionine synthase	NO	lmo1681	LMR6179_2432	1.05686	0.000833606
LMR479A_1781	yfkF	Uncharacterized MFS-type transporter yfkF	NO	lmo1682	LMR6179_2433	-4.23787	2.57062e-18
LMR479A_1785	perR	transcriptional regulator (Fur family)	NO	lmo1683	LMR6179_2439	1.42593	3.73987e-07
LMR479A_1786		conserved protein of unknown function	NO	lmo1684	LMR6179_2440	3.56731	2.42932e-38
LMR479A_1787	gsaB	glutamate-1-semialdehyde aminotransferase, class III aminotransferase	NO	lmo1685	LMR6179_2441	-3.97662	3.55325e-33
LMR479A_1788	ygaE	putative membrane protein	NO	lmo1686	LMR6179_2442	1.39354	9.07733e-08
LMR479A_1789	ygaC	putative factor	NO	lmo1687	LMR6179_2443	1.7876	7.70897e-09
LMR479A_1790	fabL	enoyl-acyl carrier protein reductase III	YES	lmo1688	LMR6179_2444	-1.60135	3.41908e-06
LMR479A_1791	mutY	A/G-specific adenine glycosylase or DNA-(apurinic or apyrimidinic site) lyase	NO	lmo1689	LMR6179_2445	-2.85733	5.84737e-20
LMR479A_1792		Predicted protein (fragment)	NO	LISIN_1743	LMR6179_2446	-3.44176	0.000533193
LMR479A_1793	yfhP	putative membrane hydrolase	YES	lmo1690	LMR6179_2447	3.27077	2.44441e-31
LMR479A_1794	dut	Deoxyuridine 5'-triphosphate nucleotidohydrolase	NO	lmo1691	LMR6179_2448	-0.389519	0.178199
LMR479A_1795	yfhJ	conserved hypothetical protein	NO	lmo1692	LMR6179_2449	-0.119653	0.742267
LMR479A_1796	recX	regulatory protein RecX	NO	lmo1693	LMR6179_2450	1.33757	4.13945e-08
LMR479A_1797		conserved protein of unknown function	YES	lmo1694	LMR6179_2451	7.07192	2.08803e-114
LMR479A_1798		conserved membrane protein of unknown function	NO	lmo1695	LMR6179_2452	0.279372	0.359968
LMR479A_1799		conserved membrane protein of unknown function	NO	lmo1696	LMR6179_2453	0.247691	0.571242
LMR479A_1800		conserved membrane protein of unknown function	NO	lmo1697	LMR6179_2454	-4.28548	2.11931e-34
LMR479A_1801	yjcK	putative ribosomal-protein-alanine N-acetyltransferase	YES	lmo1698	LMR6179_2455	0.561777	0.337173
LMR479A_1802		protein of unknown function	NO	LISIN_1753	LMR6179_2456	1.49728	0.169333
LMR479A_1803		Methyl-accepting chemotaxis protein	NO	lmo1699	LMR6179_2457	-4.01055	1.05737e-10
LMR479A_1804		conserved protein of unknown function	NO	lmo1700	LMR6179_2458	-5.1576	8.14959e-05
LMR479A_1805		conserved protein of unknown function	YES	lmo1701	LMR6179_2459	0.933228	0.000115189
LMR479A_1806	fosX	Fosfomycin resistance protein fosX	YES	lmo1702	LMR6179_2460	0.862921	0.000232929
LMR479A_1807	yfjO	putative RNA methyltransferase	YES	lmo1703	LMR6179_2461	1.34048	4.69089e-10
LMR479A_1808		conserved protein of unknown function	YES	lmo1704	LMR6179_2462	3.44233	8.74425e-50
LMR479A_1809		Deoxyguanosine kinase	NO	lmo1705	LMR6179_2463	-2.89096	2.1329e-12
LMR479A_1810	rbn	putative ribonuclease BN	NO	lmo1706	LMR6179_2464	0.963919	0.000197744
LMR479A_1811		conserved protein of unknown function	NO	lmo1707	LMR6179_2465	-6.84396	6.95702e-07
LMR479A_1812	yokD	SPBc2 prophage-derived aminoglycoside N(3')-acetyltransferase-like protein yokD	NO	lmo1708	LMR6179_2466	1.0856	7.16673e-05
LMR479A_1813	mapA	methionine aminopeptidase	NO	lmo1709	LMR6179_2467	-3.54666	4.93769e-24
LMR479A_1814		conserved protein of unknown function	NO	lmo1710	LMR6179_2468	-4.55248	1.39891e-54
LMR479A_1815	ampS	aminopeptidase	NO	lmo1711	LMR6179_2469	-0.891793	0.00176825
LMR479A_1816		conserved membrane protein of unknown function	NO	lmo1712	LMR6179_2470	-3.02652	8.79765e-23
LMR479A_1817	mreBH	cell-shape determining protein	YES	lmo1713	LMR6179_2472	-2.68264	1.08284e-16
LMR479A_1818		protein of unknown function	NO	#N/A	LMR6179_2473	-2.44218	0.354774
LMR479A_1819		conserved protein of unknown function	NO	#N/A	LMR6179_2474	0.851585	0.151286
LMR479A_1821		conserved protein of unknown function	NO	#N/A	LMR6179_2476	-0.159963	0.676217
LMR479A_1822		conserved protein of unknown function	NO	lmo1718	LMR6179_2477	4.08861	5.96476e-46
LMR479A_1823	licA	phosphotransferase system (PTS) lichenan-specific enzyme IIA component	NO	lmo1719	LMR6179_2478	2.91451	7.55204e-32
LMR479A_1824	licB	phosphotransferase system (PTS) lichenan-specific enzyme IIB component	NO	lmo1720	LMR6179_2479	1.47571	7.74728e-06
LMR479A_1825		conserved protein of unknown function	NO	lmo1721	LMR6179_2480	1.214	3.19075e-07
LMR479A_1826	yfmL	putative ATP-dependent RNA helicase yfmL	NO	lmo1722	LMR6179_2481	-0.133646	0.608524
LMR479A_1827		conserved membrane protein of unknown function	NO	lmo1723	LMR6179_2482	0.0527777	0.892824
LMR479A_1828		ABC transporter	NO	lmo1724	LMR6179_2483	-0.255117	0.400334
LMR479A_1829	yhcF	putative transcriptional regulator (GntR family)	NO	lmo1725	LMR6179_2484	0.804175	0.0138616
LMR479A_1830	ygjR	Uncharacterized oxidoreductase ygjR	NO	lmo1726	LMR6179_2485	0.50438	0.0432554
LMR479A_1831		conserved protein of unknown function	NO	lmo1727	LMR6179_2486	1.43727	6.34674e-08
LMR479A_1832		conserved protein of unknown function	NO	lmo1728	LMR6179_2487	3.40874	3.78602e-46
LMR479A_1833	bglX	Periplasmic beta-glucosidase	NO	lmo1729	LMR6179_2488	3.26571	3.94706e-31
LMR479A_1834		conserved exported protein of unknown function	NO	lmo1730	LMR6179_2489	7.17943	3.36048e-144
LMR479A_1835		ABC transporter	NO	lmo1731	LMR6179_2490	6.4351	2.60775e-82
LMR479A_1836		ABC transporter permease protein	NO	lmo1732	LMR6179_2491	6.20873	3.61628e-90
LMR479A_1837	gltB	glutamate synthase (small subunit)	NO	lmo1733	LMR6179_2492	1.57321	1.93275e-05
LMR479A_1838	gltA	glutamate synthase (large subunit)	NO	lmo1734	LMR6179_2493	0.910663	0.00982032
LMR479A_1839	gltC	transcriptional regulator (LysR family)	NO	lmo1735	LMR6179_2494	1.32833	9.58061e-06
LMR479A_1840		conserved protein of unknown function	NO	lmo1736	LMR6179_2495	0.339413	0.377733
LMR479A_1841		conserved protein of unknown function	NO	lmo1737	LMR6179_2496	0.337492	0.300768
LMR479A_1842		conserved exported protein of unknown function	NO	lmo1738	LMR6179_2497	-3.34316	0.0012425
LMR479A_1843	artR	High affinity arginine ABC transporter (ATP-binding protein)	NO	lmo1739	LMR6179_2498	-2.76275	0.0159811
LMR479A_1844		Amino acid ABC transporter, permease protein	NO	lmo1740	LMR6179_2499	-5.21159	0.0143576
LMR479A_1845		Predicted protein	NO	LISIN_1798	LMR6179_2500	1.0012	0.0530305
LMR479A_1846		Sensor histidine kinase	NO	lmo1741	LMR6179_2501	-0.438332	0.160723
LMR479A_1847	ade	Adenine deaminase	NO	lmo1742	LMR6179_2502	-0.294774	0.35274
LMR479A_1848		conserved protein of unknown function	YES	lmo1743	LMR6179_2503	-0.284863	0.44136
LMR479A_1849		conserved protein of unknown function	NO	lmo1744	LMR6179_2504	-0.48987	0.139538
LMR479A_1850	bceR	two-component response regulator controlling resistance to antibiotics affecting the envelope [YtsB]	NO	lmo1745	LMR6179_2505	-0.826408	0.0279626
LMR479A_1851		conserved membrane protein of unknown function	NO	lmo1746	LMR6179_2506	-0.135407	0.747779
LMR479A_1852	bceA	bacitracin ABC efflux transporter (ATP-binding protein)	NO	lmo1747	LMR6179_2507	0.335631	0.204477
LMR479A_1853		conserved protein of unknown function	NO	lmo1748	LMR6179_2508	0.829618	0.00368617
LMR479A_1854	aroK	Shikimate kinase	NO	lmo1749	LMR6179_2509	-1.36729	6.16623e-05
LMR479A_1855		conserved protein of unknown function	NO	lmo1750	LMR6179_2510	-0.845027	0.00275774
LMR479A_1856	rlmCD	methyltransferase of m5U747 and m5U1939 in 23S RNA	NO	lmo1751	LMR6179_2511	-2.57874	4.41075e-20
LMR479A_1857		conserved exported protein of unknown function	NO	lmo1752	LMR6179_2512	-2.79734	1.05604e-08
LMR479A_1858	dagK	diacylglycerol kinase	NO	lmo1753	LMR6179_2513	-0.793751	0.00103301
LMR479A_1859	gatB	glutamyl-tRNA(Gln) amidotransferase (subunit B)	NO	lmo1754	LMR6179_2514	-2.19344	2.26887e-18
LMR479A_1860	gatA	glutamyl-tRNA(Gln) amidotransferase (subunit A)	NO	lmo1755	LMR6179_2515	-2.61775	4.55341e-30
LMR479A_1861	gatC	glutamyl-tRNA(Gln) amidotransferase (subunit C)	NO	lmo1756	LMR6179_2516	-2.51028	8.42466e-17
LMR479A_1862	yerH	putative lipoprotein	NO	lmo1757	LMR6179_2517	-0.253865	0.304613
LMR479A_1863	ligA	DNA ligase	NO	lmo1758	LMR6179_2518	-0.0904691	0.720365
LMR479A_1864	pcrA	ATP-dependent DNA helicase	NO	lmo1759	LMR6179_2519	0.0364392	0.881409
LMR479A_1865	pcrB	(S)-3-O-geranylgeranylglyceryl phosphate synthase	NO	lmo1760	LMR6179_2520	0.553541	0.019065
LMR479A_1866	yocR	putative sodium-dependent transporter	NO	lmo1761	LMR6179_2522	-4.18573	2.31085e-38
LMR479A_1867		conserved membrane protein of unknown function	NO	lmo1762	LMR6179_2523	0.388378	0.525951
LMR479A_1868	yerC	conserved hypothetical protein	NO	lmo1763	LMR6179_2524	1.05072	0.000887571
LMR479A_1869	purD	phosphoribosylglycinamide synthetase	NO	lmo1764	LMR6179_2525	-1.58806	3.84733e-07
LMR479A_1870	purH	fused phosphoribosylaminoimidazole carboxy formyl formyltransferase; inosine-monophosphate cyclohydrolase	NO	lmo1765	LMR6179_2526	-1.88553	3.02215e-09
LMR479A_1871	purN	phosphoribosylglycinamide formyltransferase	NO	lmo1766	LMR6179_2527	-2.15745	6.13815e-06
LMR479A_1872	purM	phosphoribosylaminoimidazole synthetase	NO	lmo1767	LMR6179_2528	-1.22163	0.0088752
LMR479A_1873	purF	glutamine phosphoribosylpyrophosphate amidotransferase	NO	lmo1768	LMR6179_2529	-0.936386	0.0051588
LMR479A_1874	purL	phosphoribosylformylglycinamidine synthetase II	NO	lmo1769	LMR6179_2530	-0.248965	0.492236
LMR479A_1875	purQ	phosphoribosylformylglycinamidine synthetase I	NO	lmo1770	LMR6179_2531	-1.43175	0.00347551
LMR479A_1876	purS	factor required for phosphoribosylformylglycinamidine synthetase activity	NO	lmo1771	LMR6179_2532	-1.23187	0.0399611
LMR479A_1877	purC	phosphoribosylaminoimidazole succinocarboxamide synthetase	NO	lmo1772	LMR6179_2533	-0.504334	0.128705
LMR479A_1878	purB	adenylosuccinate lyase	NO	lmo1773	LMR6179_2534	0.688811	0.00108024
LMR479A_1879	purK	phosphoribosylaminoimidazole carboxylase; ATPase subunit	NO	lmo1774	LMR6179_2535	1.13529	6.26044e-08
LMR479A_1880	purE	phosphoribosylaminoimidazole carboxylase I	NO	lmo1775	LMR6179_2536	-1.77453	0.000315465
LMR479A_1881	yebE	conserved hypothetical protein	NO	lmo1776	LMR6179_2537	-1.57763	5.34453e-06
LMR479A_1885		HD domain-containing protein	NO	lmo1777	LMR6179_2545	0.548179	0.23507
LMR479A_1886	abcX	putative ABC transporter ATP-binding protein	NO	lmo1778	LMR6179_2546	-0.582665	0.0766454
LMR479A_1887		conserved protein of unknown function	NO	lmo1779	LMR6179_2547	-0.257276	0.565708
LMR479A_1888	pepT	peptidase T (tripeptidase)	NO	lmo1780	LMR6179_2548	0.884812	0.00164752
LMR479A_1889		conserved protein of unknown function	NO	lmo1781	LMR6179_2549	-0.663193	0.277632
LMR479A_1890	exoA	apurinic/apyrimidinic endonuclease	NO	lmo1782	LMR6179_2550	-0.070294	0.863473
LMR479A_1891	rplT	ribosomal protein L20	YES	lmo1783	LMR6179_2551	-5.95767	1.52552e-40
LMR479A_1892	rpmI	ribosomal protein L35	NO	lmo1784	LMR6179_2552	-6.11347	5.15368e-68
LMR479A_1893	infC	initiation factor IF-3	NO	lmo1785	LMR6179_2553	-5.84354	3.08611e-53
LMR479A_1894	inlC	InlC protein	NO	lmo1786	LMR6179_2554	1.08117	0.00323311
LMR479A_1895		conserved protein of unknown function	NO	#N/A	LMR6179_2555	-5.41466	5.06571e-05
LMR479A_1896		conserved protein of unknown function	NO	#N/A	#N/A	-5.18954	7.35673e-07
LMR479A_1897	rplS	ribosomal protein L19	NO	lmo1787	LMR6179_2556	-5.89739	4.57582e-110
LMR479A_1898		conserved protein of unknown function	NO	lmo1788	LMR6179_2557	3.59336	3.08496e-38
LMR479A_1899		conserved protein of unknown function	YES	lmo1789	LMR6179_2558	4.11463	4.19353e-68
LMR479A_1900	yobT	putative enzyme	YES	lmo1790	LMR6179_2559	4.01587	1.25087e-40
LMR479A_1901		conserved protein of unknown function	NO	lmo1791	LMR6179_2560	4.26024	1.86312e-56
LMR479A_1902	trmD	tRNA(m1G37)methyltransferase	NO	lmo1792	LMR6179_2561	3.66024	1.26396e-47
LMR479A_1903	rimM	16S rRNA processing protein	NO	lmo1793	LMR6179_2562	1.62186	2.2336e-14
LMR479A_1904		conserved protein of unknown function	NO	lmo1794	LMR6179_2563	1.18156	3.6401e-06
LMR479A_1905	yvdE	putative glutamine amidotransferase-like protein yvdE	NO	lmo1795	LMR6179_2564	0.0815335	0.790666
LMR479A_1906	ylqC	putative RNA binding protein	NO	lmo1796	LMR6179_2565	-7.25423	1.58699e-108
LMR479A_1907	rpsP	ribosomal protein S16 (BS17)	NO	lmo1797	LMR6179_2566	-7.06173	1.47556e-98
LMR479A_1908		conserved protein of unknown function	NO	lmo1798	LMR6179_2567	3.33225	1.84662e-18
LMR479A_1909		exported protein of unknown function	NO	lmo1799	LMR6179_2569	3.34651	1.62452e-18
LMR479A_1910		conserved exported protein of unknown function	NO	lmo1800	LMR6179_2570	1.30634	0.119757
LMR479A_1911	ffh	signal recognition particle-like (SRP) GTPase	NO	lmo1801	LMR6179_2571	-0.115366	0.700922
LMR479A_1912	ylxM	conserved hypothetical protein	NO	lmo1802	LMR6179_2572	-1.64691	3.48131e-05
LMR479A_1913	ftsY	signal recognition particle (docking protein)	NO	lmo1803	LMR6179_2573	-2.94164	7.4796e-23
LMR479A_1914	smc	chromosome condensation and segregation SMC ATPase	NO	lmo1804	LMR6179_2574	-2.97751	3.83327e-34
LMR479A_1915	rnc	ribonuclease III	NO	lmo1805	LMR6179_2575	-4.109	2.8905e-38
LMR479A_1916	acpA	acyl carrier protein	NO	lmo1806	LMR6179_2576	-5.13658	3.11231e-85
LMR479A_1917	fabG	beta-ketoacyl-acyl carrier protein reductase	NO	lmo1807	LMR6179_2577	-4.4952	3.47661e-35
LMR479A_1918	fabD	malonyl CoA:acyl carrier protein transacylase	NO	lmo1808	LMR6179_2578	-4.11214	2.13444e-51
LMR479A_1919	plsX	phosphate:acyl-ACP acyltransferase	NO	lmo1809	LMR6179_2579	-2.66342	6.59398e-25
LMR479A_1920	fapR	transcription factor	NO	lmo1810	LMR6179_2580	-3.34595	7.14542e-24
LMR479A_1921	recG	branch migrating ATP-dependent DNA helicase involved in DNA recombination and repair	NO	lmo1811	LMR6179_2581	-1.81369	4.5112e-11
LMR479A_1922	sdaAA	L-serine dehydratase (alpha chain)	NO	lmo1812	LMR6179_2582	-0.925274	0.00323405
LMR479A_1923	sdaAB	L-serine dehydratase (beta chain)	NO	lmo1813	LMR6179_2583	-0.902697	0.00674404
LMR479A_1924	yloV	putative dihydroxyacetone/glyceraldehyde kinase	NO	lmo1814	LMR6179_2584	-1.54135	2.58442e-06
LMR479A_1925	yloU	conserved hypothetical protein	NO	lmo1815	LMR6179_2585	-1.60165	5.46775e-07
LMR479A_1926	rpmB	ribosomal protein L28	YES	lmo1816	LMR6179_2586	-7.81256	9.3299e-93
LMR479A_1927	thiN	thiamine pyrophosphokinase	NO	lmo1817	LMR6179_2587	-3.83693	9.05208e-21
LMR479A_1928	rpe	ribulose-5-phosphate 3-epimerase	NO	lmo1818	LMR6179_2588	0.206941	0.425519
LMR479A_1929	cpgA	GTPase involved in ribosome and sacculus morphogenesis	NO	lmo1819	LMR6179_2589	0.199138	0.399041
LMR479A_1930	prkC	protein kinase	NO	lmo1820	LMR6179_2590	0.196465	0.401462
LMR479A_1931	prpC	phosphorylated protein phosphatase	NO	lmo1821	LMR6179_2591	-0.151774	0.588213
LMR479A_1932	rsmB	RNA-binding Sun protein; 16S rRNA m5C967 methyltransferase, S-adenosyl-L-methionine-dependent	NO	lmo1822	LMR6179_2592	-0.600825	0.091282
LMR479A_1933	fmt	methionyl-tRNA formyltransferase	NO	lmo1823	LMR6179_2593	-0.372569	0.250464
LMR479A_1934	priA	primosomal replication factor Y (primosomal protein N')	NO	lmo1824	LMR6179_2594	0.017662	0.961054
LMR479A_1935	coaBC	Coenzyme A biosynthesis bifunctional protein CoaBC; phosphopantothenoylcysteine synthetase/decarboxylase	NO	lmo1825	LMR6179_2595	0.272884	0.372523
LMR479A_1936	rpoZ	Omega subunit of RNA polymerase	NO	lmo1826	LMR6179_2596	-3.05411	3.0997e-18
LMR479A_1937	gmk	guanylate kinase	NO	lmo1827	LMR6179_2597	-3.10258	1.7858e-36
LMR479A_1938	yloC	conserved hypothetical protein	NO	lmo1828	LMR6179_2598	-3.57428	1.37113e-39
LMR479A_1939	yloA	putative persistent RNA/DNA binding protein	NO	lmo1829	LMR6179_2599	-0.417721	0.109602
LMR479A_1940		Short chain dehydrogenase	YES	lmo1830	LMR6179_2600	7.46133	5.79343e-136
LMR479A_1941	pyrE	orotate phosphoribosyltransferase	YES	lmo1831	LMR6179_2601	-1.2518	0.25654
LMR479A_1942	pyrF	orotidine 5'-phosphate decarboxylase	YES	lmo1832	LMR6179_2602	0.450172	0.663389
LMR479A_1943	pyrD	dihydroorotate dehydrogenase (catalytic subunit)	YES	lmo1833	LMR6179_2603	1.59514	0.00973639
LMR479A_1944	pyrK	dihydroorotate dehydrogenase (electron transfer subunit)	YES	lmo1834	LMR6179_2604	1.0227	0.159837
LMR479A_1945	pyrAB	pyrimidine-specific carbamoyl-phosphate synthetase (large subunit)	YES	lmo1835	LMR6179_2605	1.5194	0.00013909
LMR479A_1946	pyrAA	pyrimidine-specific carbamoyl-phosphate synthetase (small subunit, glutaminase subunit)	YES	lmo1836	LMR6179_2606	2.1074	0.0060166
LMR479A_1947	pyrC	dihydroorotase	YES	lmo1837	LMR6179_2607	2.1045	0.000379009
LMR479A_1948	pyrB	aspartate carbamoyltransferase	YES	lmo1838	LMR6179_2608	2.66854	0.00188108
LMR479A_1949	pyrP	uracil permease	YES	lmo1839	LMR6179_2609	0.843346	0.279102
LMR479A_1950	pyrR	transcriptional attenuator and uracil phosphoribosyltransferase activity	NO	lmo1840	LMR6179_2610	-1.68753	2.29049e-05
LMR479A_1951		conserved protein of unknown function	NO	lmo1841	LMR6179_2611	-2.82436	3.33271e-06
LMR479A_1952		conserved protein of unknown function	NO	lmo1842	LMR6179_2612	-3.48531	4.47403e-05
LMR479A_1953	rluD	pseudouridylate synthase	NO	lmo1843	LMR6179_2613	-2.77769	1.40122e-35
LMR479A_1954	lspA	signal peptidase II	NO	lmo1844	LMR6179_2614	-3.13755	3.0983e-20
LMR479A_1955		conserved membrane protein of unknown function	NO	lmo1845	LMR6179_2615	-1.97604	1.64556e-21
LMR479A_1956	norM	putative multidrug resistance protein norM	NO	lmo1846	LMR6179_2616	-1.9842	5.84853e-11
LMR479A_1957	mntA	Manganese-binding lipoprotein mntA	NO	lmo1847	LMR6179_2617	9.89153	1.2151e-197
LMR479A_1958	mntC	Manganese transport system membrane protein mntC	NO	lmo1848	LMR6179_2618	9.70458	5.84745e-254
LMR479A_1959	mntB	manganese ABC transporter (ATP-binding protein)	NO	lmo1849	LMR6179_2619	6.65121	2.49095e-133
LMR479A_1960	ypoP	Uncharacterized HTH-type transcriptional regulator ypoP	NO	lmo1850	LMR6179_2620	-2.1413	2.34239e-20
LMR479A_1961	ctpA	carboxy-terminal processing protease	NO	lmo1851	LMR6179_2621	-2.70832	1.74135e-34
LMR479A_1962	copA	fragment of Copper-exporting P-type ATPase A (part 2)	NO	lmo1852	LMR6179_2622	1.68856	1.49964e-05
LMR479A_1963	copA	fragment of Copper-exporting P-type ATPase A (part 1)	NO	lmo1853	LMR6179_2623	1.41716	5.23852e-06
LMR479A_1964	csoR	repressor of copper utilisation proteins	NO	lmo1854	LMR6179_2624	0.62134	0.1632
LMR479A_1965	yodJ	D-alanyl-D-alanine carboxypeptidase lipoprotein	YES	lmo1855	LMR6179_2625	0.847748	0.000351373
LMR479A_1966	deoD	purine nucleoside phosphorylase	NO	lmo1856	LMR6179_2626	-0.752385	0.00525882
LMR479A_1967	yozE	conserved hypothetical protein	NO	lmo1857	LMR6179_2627	-1.67433	3.59652e-07
LMR479A_1968		conserved protein of unknown function	NO	lmo1858	LMR6179_2628	0.2871	0.362441
LMR479A_1969	msrB	peptide methionine R-sulfoxide reductase	NO	lmo1859	LMR6179_2629	1.41097	3.85804e-10
LMR479A_1970	msrA	peptide methionine S-sulfoxide reductase	NO	lmo1860	LMR6179_2630	1.04172	0.000116301
LMR479A_1971		conserved protein of unknown function	YES	lmo1861	LMR6179_2631	0.495943	0.040735
LMR479A_1972		conserved exported protein of unknown function	NO	lmo1862	LMR6179_2632	0.698527	0.00419766
LMR479A_1973		conserved protein of unknown function	NO	lmo1863	LMR6179_2633	0.572309	0.00482855
LMR479A_1974	yplQ	putative membrane hydrolase	NO	lmo1864	LMR6179_2634	1.40367	2.06087e-06
LMR479A_1975	ccpN	negative regulator of gluconeogenesis	NO	lmo1865	LMR6179_2635	4.43995	1.68763e-44
LMR479A_1976	yqfL	positive regulator of gluconeogenesis	YES	lmo1866	LMR6179_2636	5.23073	7.63481e-58
LMR479A_1977	ppdK	Pyruvate, phosphate dikinase	NO	lmo1867	LMR6179_2637	7.17504	2.51708e-106
LMR479A_1978		conserved protein of unknown function	NO	lmo1868	LMR6179_2638	1.03906	0.000105452
LMR479A_1979		conserved membrane protein of unknown function	NO	lmo1869	LMR6179_2639	0.115518	0.817501
LMR479A_1980	apl	Alkaline phosphatase-like protein	NO	lmo1870	LMR6179_2640	-2.30764	1.19482e-18
LMR479A_1981		conserved protein of unknown function	NO	lmo1871	LMR6179_2641	-0.578381	0.0612194
LMR479A_1982		conserved protein of unknown function	NO	lmo1872	LMR6179_2642	-3.02065	5.54306e-17
LMR479A_1983	dfrA	dihydrofolate reductase	NO	lmo1873	LMR6179_2643	-1.02501	0.00163833
LMR479A_1984	thyB	thymidylate synthase B	NO	lmo1874	LMR6179_2644	-1.58481	3.23836e-09
LMR479A_1985	uup	putative ABC protein involved in RecA-independent precise excision of transposons	NO	lmo1875	LMR6179_2645	-1.61065	1.2206e-09
LMR479A_1986	fhs	Formate--tetrahydrofolate ligase	NO	lmo01876	LMR6179_2646	0.740148	0.00150061
LMR479A_1987	mntR	transcriptional regulator (DtxR family)	NO	lmo1878	LMR6179_2647	0.247763	0.507003
LMR479A_1988	cspD	cold-shock protein, molecular chaperone, RNA-helicase co-factor	NO	lmo1879	LMR6179_2648	4.6288	1.1739e-70
LMR479A_1989	ypdQ	putative RNA binding protein	NO	lmo1880	LMR6179_2649	-0.68105	0.0141742
LMR479A_1990	ypcP	5'3'-exonuclease	NO	lmo1881	LMR6179_2650	-1.87112	7.86926e-09
LMR479A_1991	rpsNB	alternative ribosomal protein S14	NO	lmo1882	LMR6179_2651	-3.19489	9.49991e-08
LMR479A_1992		conserved exported protein of unknown function	YES	lmo1883	LMR6179_2652	5.78876	3.67018e-77
LMR479A_1993	pbuX	xanthine permease	NO	lmo1884	LMR6179_2653	-1.80616	6.36115e-08
LMR479A_1994	xpt	xanthine phosphoribosyltransferase	NO	lmo1885	LMR6179_2654	0.150572	0.6738
LMR479A_1995	ypwA	metal-dependent carboxypeptidase	NO	lmo1886	LMR6179_2655	-3.84801	2.04316e-41
LMR479A_1996	ypsC	putative methylase with RNA interaction domain	NO	lmo1887	LMR6179_2656	-2.64591	1.87253e-29
LMR479A_1997	gpsB	cell division protein	NO	lmo1888	LMR6179_2657	1.95139	3.61433e-14
LMR479A_1998	ypsA	conserved hypothetical protein	NO	lmo1889	LMR6179_2658	0.741347	0.0151388
LMR479A_1999		conserved protein of unknown function	NO	lmo1890	LMR6179_2659	0.605946	0.195724
LMR479A_2000	recU	Holliday junction resolvase	NO	lmo1891	LMR6179_2660	-2.77234	7.11361e-18
LMR479A_2001	ponA	peptidoglycan glycosyltransferase (penicillin-binding proteins 1A and 1B)	NO	lmo1892	LMR6179_2661	-1.9809	3.0783e-16
LMR479A_2002		conserved protein of unknown function	NO	lmo1893	LMR6179_2662	1.17013	3.33887e-05
LMR479A_2003	nth	endonuclease III	NO	lmo1894	LMR6179_2663	0.949804	0.0016143
LMR479A_2004	dnaD	DNA-remodelling primosomal protein	NO	lmo1895	LMR6179_2664	0.529309	0.0557955
LMR479A_2005	asnS	asparaginyl-tRNA synthetase	NO	lmo1896	LMR6179_2665	-0.7349	0.019264
LMR479A_2006	aspB	putative aspartate aminotransferase	NO	lmo1897	LMR6179_2666	-0.529984	0.0734094
LMR479A_2007		conserved protein of unknown function	NO	lmo1898	LMR6179_2667	-0.373572	0.100813
LMR479A_2008	dinG	Bifunctional ATP-dependent DNA helicase/DNA polymerase III subunit epsilon	NO	lmo1899	LMR6179_2668	-1.70881	9.95282e-15
LMR479A_2009	panD	aspartate 1-decarboxylase	NO	lmo1900	LMR6179_2669	0.568055	0.0119998
LMR479A_2010	panC	pantothenate synthetase	NO	lmo1901	LMR6179_2670	0.882799	8.18072e-06
LMR479A_2011	panB	ketopantoate hydroxymethyltransferase	YES	lmo1902	LMR6179_2671	0.758124	0.00214284
[truncated: 1,095 more rows]

## Sheet: R479a plasmid lactic acid
Supplementary Table S2: DeSeq2 results from L. monocytogenes R479a chromosomal and plasmid genes in response to 30 minutes exposure to lactic acid and hydrogen peroxide stress.
Feature	Gene	Product	log2FoldChange	Q-Value
LMR479a_misc_RNA_rli		Putative riboswitch	3.26864	5.16133e-19
LMR479A_RS14825		n/a	-0.179527	0.718179
LMR479A_RS14830		Transposase, IS6 family	0.37019	0.404369
LMR479A_RS14835		Integrase, catalytic region	-0.757447	0.542648
LMR479A_RS14840		conserved protein of unknown function	1.90935	3.08834e-07
LMR479A_RS14845		conserved membrane protein of unknown function	1.31107	0.00117315
LMR479A_RS14850		conserved protein of unknown function	-1.66292	0.000214392
LMR479A_RS14855		conserved protein of unknown function	2.33412	0.00358144
LMR479A_RS14860		conserved protein of unknown function	0.293092	0.524711
LMR479A_RS14865		conserved protein of unknown function	1.43501	0.0551238
LMR479A_RS14870		conserved protein of unknown function	0.0586948	0.954004
LMR479A_RS14875		conserved protein of unknown function	-0.995178	0.53746
LMR479A_RS14880		conserved protein of unknown function	-0.186793	#NUM!
LMR479A_RS14885		conserved protein of unknown function	0.400476	0.718179
LMR479A_RS14890		conserved exported protein of unknown function	-1.25107	#NUM!
LMR479A_RS14900	yddH	putative cell wall hydrolase	-1.14441	0.524711
LMR479A_RS14905		conserved protein of unknown function	0.353491	0.580036
LMR479A_RS14910		conserved protein of unknown function	-0.565862	0.718179
LMR479A_RS14915		conserved protein of unknown function	-0.186721	0.903995
LMR479A_RS14920		conserved membrane protein of unknown function	0.938919	0.183796
LMR479A_RS14930		conserved protein of unknown function	1.85418	0.0612972
LMR479A_RS14935	traI	DNA topoisomerase	-0.443227	0.657678
LMR479A_RS14940		conserved protein of unknown function	-1.25107	#NUM!
LMR479A_RS14945		conserved protein of unknown function	2.12701	0.157193
LMR479A_RS14950		conserved membrane protein of unknown function	-0.678544	#NUM!
LMR479A_RS14955		conserved protein of unknown function	3.5974	3.69713e-15
LMR479A_RS14960		conserved protein of unknown function	3.33393	7.14107e-13
LMR479A_RS14965		conserved protein of unknown function	-0.53495	0.53746
LMR479A_RS14970		conserved protein of unknown function	-1.56537	0.183796
LMR479A_RS14975		conserved protein of unknown function	-2.1871	0.201787
LMR479A_RS14980		conserved protein of unknown function	-1.92688	#NUM!
LMR479A_RS14985		conserved protein of unknown function	-2.52304	0.0625921
LMR479A_RS14990		conserved protein of unknown function	-1.74662	0.1277
LMR479A_RS14995		conserved membrane protein of unknown function	0.543182	0.586331
[truncated: 56 more rows]
